# Supplementary material for: Synthesis, structure and Hirshfeld surface analysis of 1,3-bis­[(1-octyl-1H-1,2,3-triazol-4-yl)meth­yl]-1H-benzo[d]imidazol-2(3H)-one
Source: Acta Crystallogr E Crystallogr Commun. 2023 Nov 21;79(Pt 12):1179–82. doi: 10.1107/S2056989023009891 (PMC10833399; doi:10.1107/S2056989023009891)
Supplement: Supplementary file 1 [file e-79-01179-sup1.cif]

##############################################################################
#                                                                            #
# This CIF contains the data in a paper accepted for publication in          #
# Acta Crystallographica Section E. It conforms to the requirements of       #
# Notes for Authors for Acta Crystallographica Section E, and has been       #
# peer reviewed under the auspices of the IUCr Commission on Journals.       #
#                                                                            #
# Full details of the Crystallographic Information File format               #
# are given in the paper "The Crystallographic Information File (CIF):       #
# a New Standard Archive File for Crystallography" by S. R. Hall, F. H.      #
# Allen and I. D. Brown [Acta Cryst. (1991), A47, 655-685].                  #
#                                                                            #
# The current version of the core CIF dictionary is obtainable from          #
# ftp://ftp.iucr.org/pub/cif_core.dic.                                       #
#                                                                            #
# Software is freely available for graphical display of the structure(s)     #
# in this CIF. For information consult the CIF software page                 #
# http://www.iucr.org/resources/cif/software.                                #
#                                                                            #
# This file may be used for bona fide research purposes within the           #
# scientific community so long as proper attribution is given to the journal # 
# article from which it was obtained.                                        #
#                                                                            #
##############################################################################
data_global
_audit_creation_method     'APEX4 v2021.10-0'
_journal_date_recd_electronic     2023-10-31
_journal_date_accepted     2023-11-14
_journal_name_full     'Acta Crystallographica, Section E'
_journal_year     2023
_journal_volume     79
_journal_issue      1
_journal_page_first     0
_journal_page_last     0
_journal_paper_category     GO
_journal_paper_doi     10.1107/S2056989023009891
_journal_coeditor_code     HB8081
_publ_contact_author_name     'zouhair, Mustapha'
_publ_contact_author_address
;
Laboratory of Heterocyclic Organic Chemistry, Medicines Science Research
Center, Pharmacochemistry Competence Center, Mohammed V University in Rabat,
Facult\'e des Sciences, Av. Ibn Battouta, BP 1014, Rabat,
Morocco
;
_publ_contact_author_email     mustapha.zouhair@um5r.ac.ma
_publ_contact_author_fax     ?
_publ_contact_author_phone     ?
_publ_section_title
;\
Synthesis, structure and Hirshfeld surface analysis of
1,3-bis[(1-octyl-1<i>H</i>-1,2,3-triazol-4-yl)methyl]-1<i>H</i>-\
benzo[<i>d</i>]imidazol-2(3<i>H</i>)-one
;
loop_
    _publ_author_name
    _publ_author_footnote
    _publ_author_address
    'Zouhair, Mustapha' .
;
Laboratory of Heterocyclic Organic Chemistry, Medicines Science Research Center,
Pharmacochemistry Competence Center, Mohammed V University in Rabat,
Facult\'e des Sciences, Av. Ibn Battouta, BP 1014, Rabat,
Morocco
;
    'El Ghayati, Lhoussaine' .
;
Laboratory of Heterocyclic Organic Chemistry, Medicines Science Research Center,
Pharmacochemistry Competence Center, Mohammed V University in Rabat,
Facult\'e des Sciences, Av. Ibn Battouta, BP 1014, Rabat,
Morocco
;
    'El Monfalouti, Hanae' .
;
Laboratory of Plant Chemistry, Organic and Bioorganic Synthesis,
Faculty of Sciences, Mohammed V University in Rabat, 4 Avenue Ibn Battouta
BP 1014 RP
Morocco
;
    'Abchihi, Hicham' .
;
Laboratory of Heterocyclic Organic Chemistry, Medicines Science Research Center,
Pharmacochemistry Competence Center, Mohammed V University in Rabat,
Facult\'e des Sciences, Av. Ibn Battouta, BP 1014, Rabat,
Morocco
;
    'H\"okelek, Tuncer' .
;
Department of Physics,
Hacettepe University,
06800 Beytepe, Ankara,
T\"urkiye
;
    'Ahmed, Mazzah' .
;
Science and Technology of Lille USR 3290,
Villeneuve d'ascq cedex
France
;
    'Mague, Joel T.' .
;
Department of Chemistry, Tulane University, New Orleans, LA 70118,
USA
;
    'Sebbar, Nada Kheira' .
;
Laboratory of Organic and Physical Chemistry, Applied Bioorganic Chemistry Team,
Faculty of Sciences, Ibn Zohr University, Agadir,
Morocco
Laboratory of Plant Chemistry, Organic and Bioorganic Synthesis,
Faculty of Sciences, Mohammed V University in Rabat, 4 Avenue Ibn Battouta
BP 1014 RP
Morocco
;
_publ_section_synopsis
;
The title molecule adopts a conformation resembling a two-bladed fan with the
octyl chains in fully extended conformations. In the crystal, the molecules
are linked by C---H...O and C---H...N hydrogen bonds and C---H...\p
interactions.
;
data_I
_audit_creation_method     'SHELXL-2019/1'
_chemical_name_systematic
;\
1,3-Bis[(1-octyl-1<i>H</i>-1,2,3-triazol-4-yl)methyl]-1<i>H</i>-\
benzo[<i>d</i>]imidazol-2(3<i>H</i>)-one
;
_chemical_name_common     ?
_chemical_formula_moiety     'C29 H44 N8 O'
_chemical_formula_sum     'C29 H44 N8 O'
_chemical_formula_weight     520.72
_chemical_melting_point     ?
_chemical_absolute_configuration     unk
_space_group_crystal_system     monoclinic
_space_group_name_H-M_alt     'P 21'
_space_group_name_Hall     'P 2yb'
loop_
    _space_group_symop_operation_xyz
    'x, y, z'
    '-x, y+1/2, -z'
_cell_length_a     5.5229(2)
_cell_length_b     11.9579(5)
_cell_length_c     22.5767(9)
_cell_angle_alpha     90
_cell_angle_beta     94.9620(10)
_cell_angle_gamma     90
_cell_volume     1485.43(10)
_cell_formula_units_Z     2
_cell_measurement_reflns_used     9942
_cell_measurement_theta_min     2.468
_cell_measurement_theta_max     28.245
_cell_measurement_temperature     150(2)
_exptl_crystal_description     plate
_exptl_crystal_colour     colourless
_exptl_crystal_size_max     0.427
_exptl_crystal_size_mid     0.236
_exptl_crystal_size_min     0.044
_exptl_crystal_density_diffrn     1.164
_exptl_crystal_density_meas     ?
_exptl_crystal_density_method     'not measured'
_exptl_crystal_F_000     564
_exptl_absorpt_coefficient_mu     0.074
_exptl_absorpt_correction_type     numerical
_exptl_absorpt_process_details
;
(<i>SADABS</i>; Krause <i>et al.</i>, 2015)
;
_exptl_absorpt_correction_T_min     0.97
_exptl_absorpt_correction_T_max     1.00
_exptl_special_details
;
The diffraction data were obtained from 7 sets of frames,
each of width 0.5\% in \w or \f, collected with scan parameters
determined by the "strategy" routine in <i>APEX3</i>. The scan
time was 25 sec/frame.
;
_diffrn_ambient_temperature     150(2)
_diffrn_source     'fine-focus sealed tube'
_diffrn_source_power     1.50
_diffrn_source_voltage     50
_diffrn_source_current     30.0
_diffrn_radiation_type     MoK\a
_diffrn_radiation_wavelength     0.71073
_diffrn_radiation_monochromator     graphite
_diffrn_measurement_device_type     'Bruker D8 QUEST PHOTON 3 diffractometer'
_diffrn_measurement_device     'Bruker D8 QUEST PHOTON 3 diffractometer'
_diffrn_measurement_method     '\f and \w scans'
_diffrn_detector_area_resol_mean     7.3910
_diffrn_reflns_number     44175
_diffrn_reflns_av_R_equivalents     0.0403
_diffrn_reflns_av_unetI/netI     0.0292
_diffrn_reflns_theta_min     1.811
_diffrn_reflns_theta_max     28.328
_diffrn_reflns_theta_full     28.300
_diffrn_measured_fraction_theta_max     0.999
_diffrn_measured_fraction_theta_full     0.999
_diffrn_reflns_limit_h_min     -7
_diffrn_reflns_limit_h_max     7
_diffrn_reflns_limit_k_min     -15
_diffrn_reflns_limit_k_max     15
_diffrn_reflns_limit_l_min     -30
_diffrn_reflns_limit_l_max     30
_refine_special_details
;
Refinement of F^2^ against ALL reflections.  The weighted R-factor wR and
goodness of fit S are based on F^2^, conventional R-factors R are based
on F, with F set to zero for negative F^2^. The threshold expression of
F^2^ > 2sigma(F^2^) is used only for calculating R-factors(gt) etc. and is
not relevant to the choice of reflections for refinement.  R-factors based
on F^2^ are statistically about twice as large as those based on F, and R-
factors based on ALL data will be even larger. H-atoms attached to carbon
were placed in calculated positions (C---H = 0.95 - 0.99 \%A). All were
included as riding contributions with isotropic displacement parameters
1.2 - 1.5 times those of the attached atoms. Refined as a 2-component
inversion twin.
;
_reflns_number_total     7403
_reflns_number_gt     6607
_reflns_threshold_expression     'I > 2\s(I)'
_refine_ls_structure_factor_coef     Fsqd
_refine_ls_matrix_type     full
_refine_ls_R_factor_all     0.0422
_refine_ls_R_factor_gt     0.0356
_refine_ls_wR_factor_gt     0.0860
_refine_ls_wR_factor_ref     0.0900
_refine_ls_goodness_of_fit_ref     1.049
_refine_ls_restrained_S_all     1.049
_refine_ls_number_reflns     7403
_refine_ls_number_parameters     346
_refine_ls_number_restraints     1
_refine_ls_hydrogen_treatment     constr
_refine_ls_weighting_scheme     calc
_refine_ls_weighting_details
              'w=1/[\s^2^(Fo^2^)+(0.0469P)^2^+0.1166P] where P=(Fo^2^+2Fc^2^)/3'
_atom_sites_solution_hydrogens     geom
_atom_sites_solution_primary     dual
_atom_sites_solution_secondary     difmap
_refine_ls_shift/su_max     0.000
_refine_ls_shift/su_mean     0.000
_refine_diff_density_max     0.211
_refine_diff_density_min     -0.150
_refine_ls_extinction_method     none
_refine_ls_extinction_coef     .
_refine_ls_abs_structure_details
;
 Refined as an inversion twin
;
_refine_ls_abs_structure_Flack     0.2(13)
loop_
    _atom_type_symbol
    _atom_type_description
    _atom_type_scat_dispersion_real
    _atom_type_scat_dispersion_imag
    _atom_type_scat_source
    'C' 'C' 0.0033 0.0016
                         'International Tables Vol C Tables 4.2.6.8 and 6.1.1.4'
    'H' 'H' 0.0000 0.0000
                         'International Tables Vol C Tables 4.2.6.8 and 6.1.1.4'
    'N' 'N' 0.0061 0.0033
                         'International Tables Vol C Tables 4.2.6.8 and 6.1.1.4'
    'O' 'O' 0.0106 0.0060
                         'International Tables Vol C Tables 4.2.6.8 and 6.1.1.4'
_computing_data_collection
;
<i>APEX3</i> (Bruker, 2020)
;
_computing_cell_refinement
;
<i>SAINT</i> (Bruker, 2020)
;
_computing_data_reduction
;
<i>SAINT</i> (Bruker, 2020)
;
_computing_structure_solution
;
<i>SHELXT</i> (Sheldrick, 2015<i>a</i>)
;
_computing_structure_refinement
;
<i>SHELXL2018/1</i> (Sheldrick, 2015<i>b</i>)
;
_computing_molecular_graphics
;
<i>DIAMOND</i> (Brandenburg & Putz, 2012)
;
_computing_publication_material
;
<i>SHELXTL</i> (Sheldrick, 2008)
;
loop_
    _atom_site_type_symbol
    _atom_site_label
    _atom_site_fract_x
    _atom_site_fract_y
    _atom_site_fract_z
    _atom_site_U_iso_or_equiv
    _atom_site_adp_type
    _atom_site_calc_flag
    _atom_site_occupancy
    _atom_site_disorder_assembly
    _atom_site_disorder_group
    O O1 0.5165(2) 0.45034(11) 0.46448(6) 0.0329(3) Uani d 1 . .
    N N1 0.8422(3) 0.38162(12) 0.41592(6) 0.0266(3) Uani d 1 . .
    N N2 0.6546(3) 0.26610(12) 0.47315(6) 0.0256(3) Uani d 1 . .
    N N3 0.7105(3) 0.48912(14) 0.23204(7) 0.0308(3) Uani d 1 . .
    N N4 0.9528(3) 0.49012(15) 0.23032(7) 0.0357(4) Uani d 1 . .
    N N5 1.0483(3) 0.48764(14) 0.28579(7) 0.0343(4) Uani d 1 . .
    N N6 0.7789(3) 0.26119(13) 0.66306(6) 0.0276(3) Uani d 1 . .
    N N7 0.5441(3) 0.25415(17) 0.67279(7) 0.0402(4) Uani d 1 . .
    N N8 0.4205(3) 0.24210(16) 0.62051(7) 0.0377(4) Uani d 1 . .
    C C1 0.8325(3) 0.20418(14) 0.44791(8) 0.0261(4) Uani d 1 . .
    C C2 0.8978(4) 0.09248(15) 0.45373(9) 0.0316(4) Uani d 1 . .
    H H2 0.816702 0.042829 0.478248 0.038 Uiso calc 1 . .
    C C3 1.0882(4) 0.05678(16) 0.42184(9) 0.0358(4) Uani d 1 . .
    H H3 1.138081 -0.019205 0.424677 0.043 Uiso calc 1 . .
    C C4 1.2070(4) 0.12896(17) 0.38608(9) 0.0363(4) Uani d 1 . .
    H H4 1.337097 0.101465 0.365294 0.044 Uiso calc 1 . .
    C C5 1.1398(3) 0.24138(16) 0.37988(8) 0.0308(4) Uani d 1 . .
    H H5 1.219570 0.290810 0.354969 0.037 Uiso calc 1 . .
    C C6 0.9523(3) 0.27692(14) 0.41167(7) 0.0256(3) Uani d 1 . .
    C C7 0.6557(3) 0.37503(15) 0.45279(7) 0.0255(3) Uani d 1 . .
    C C8 0.9182(3) 0.48505(15) 0.38886(8) 0.0286(4) Uani d 1 . .
    H H8A 1.094756 0.495617 0.398973 0.034 Uiso calc 1 . .
    H H8B 0.832786 0.548675 0.405854 0.034 Uiso calc 1 . .
    C C9 0.8673(3) 0.48614(15) 0.32269(8) 0.0269(3) Uani d 1 . .
    C C10 0.6497(3) 0.48710(16) 0.28838(8) 0.0304(4) Uani d 1 . .
    H H10 0.490916 0.486484 0.301568 0.037 Uiso calc 1 . .
    C C11 0.5501(4) 0.49558(17) 0.17728(9) 0.0363(4) Uani d 1 . .
    H H11A 0.424118 0.436762 0.177800 0.044 Uiso calc 1 . .
    H H11B 0.645578 0.481045 0.142950 0.044 Uiso calc 1 . .
    C C12 0.4278(3) 0.60839(16) 0.16948(8) 0.0316(4) Uani d 1 . .
    H H12A 0.553863 0.666846 0.167562 0.038 Uiso calc 1 . .
    H H12B 0.337533 0.624078 0.204577 0.038 Uiso calc 1 . .
    C C13 0.2529(4) 0.61468(16) 0.11355(8) 0.0325(4) Uani d 1 . .
    H H13A 0.347180 0.612977 0.078210 0.039 Uiso calc 1 . .
    H H13B 0.145729 0.548191 0.111835 0.039 Uiso calc 1 . .
    C C14 0.0970(4) 0.71974(16) 0.11140(9) 0.0325(4) Uani d 1 . .
    H H14A 0.205307 0.785813 0.114617 0.039 Uiso calc 1 . .
    H H14B 0.000482 0.720037 0.146372 0.039 Uiso calc 1 . .
    C C15 -0.0758(4) 0.73133(16) 0.05545(9) 0.0340(4) Uani d 1 . .
    H H15A 0.020707 0.736967 0.020592 0.041 Uiso calc 1 . .
    H H15B -0.176824 0.663028 0.050563 0.041 Uiso calc 1 . .
    C C16 -0.2417(4) 0.83263(17) 0.05645(9) 0.0346(4) Uani d 1 . .
    H H16A -0.140055 0.900797 0.060959 0.042 Uiso calc 1 . .
    H H16B -0.335843 0.827341 0.091726 0.042 Uiso calc 1 . .
    C C17 -0.4187(4) 0.84527(18) 0.00121(9) 0.0418(5) Uani d 1 . .
    H H17A -0.325170 0.855305 -0.033890 0.050 Uiso calc 1 . .
    H H17B -0.514793 0.775659 -0.004678 0.050 Uiso calc 1 . .
    C C18 -0.5909(4) 0.9431(2) 0.00497(10) 0.0454(5) Uani d 1 . .
    H H18A -0.697235 0.948212 -0.031997 0.068 Uiso calc 1 . .
    H H18B -0.497132 1.012380 0.010853 0.068 Uiso calc 1 . .
    H H18C -0.689828 0.931993 0.038498 0.068 Uiso calc 1 . .
    C C19 0.4857(3) 0.22611(15) 0.51395(8) 0.0288(4) Uani d 1 . .
    H H19A 0.453376 0.145736 0.506273 0.035 Uiso calc 1 . .
    H H19B 0.329889 0.266739 0.506328 0.035 Uiso calc 1 . .
    C C20 0.5775(3) 0.24109(14) 0.57782(8) 0.0257(3) Uani d 1 . .
    C C21 0.8082(3) 0.25252(15) 0.60465(7) 0.0259(3) Uani d 1 . .
    H H21 0.956179 0.254009 0.586136 0.031 Uiso calc 1 . .
    C C22 0.9617(3) 0.28057(16) 0.71286(8) 0.0312(4) Uani d 1 . .
    H H22A 1.096178 0.226424 0.710619 0.037 Uiso calc 1 . .
    H H22B 0.887647 0.267285 0.750639 0.037 Uiso calc 1 . .
    C C23 1.0639(3) 0.39888(15) 0.71301(8) 0.0298(4) Uani d 1 . .
    H H23A 1.146748 0.411157 0.676381 0.036 Uiso calc 1 . .
    H H23B 0.929314 0.453473 0.713353 0.036 Uiso calc 1 . .
    C C24 1.2429(4) 0.41756(16) 0.76706(8) 0.0312(4) Uani d 1 . .
    H H24A 1.356372 0.353377 0.771095 0.037 Uiso calc 1 . .
    H H24B 1.152369 0.419553 0.803024 0.037 Uiso calc 1 . .
    C C25 1.3899(4) 0.52512(16) 0.76421(9) 0.0335(4) Uani d 1 . .
    H H25A 1.478246 0.524128 0.727887 0.040 Uiso calc 1 . .
    H H25B 1.277315 0.589698 0.761315 0.040 Uiso calc 1 . .
    C C26 1.5718(4) 0.54024(17) 0.81829(9) 0.0356(4) Uani d 1 . .
    H H26A 1.677894 0.473452 0.822144 0.043 Uiso calc 1 . .
    H H26B 1.481523 0.544120 0.854257 0.043 Uiso calc 1 . .
    C C27 1.7314(4) 0.64393(17) 0.81632(9) 0.0374(4) Uani d 1 . .
    H H27A 1.819955 0.641269 0.780050 0.045 Uiso calc 1 . .
    H H27B 1.626618 0.711228 0.813756 0.045 Uiso calc 1 . .
    C C28 1.9139(4) 0.65407(19) 0.87038(10) 0.0439(5) Uani d 1 . .
    H H28A 1.824831 0.657064 0.906555 0.053 Uiso calc 1 . .
    H H28B 2.017259 0.586294 0.873072 0.053 Uiso calc 1 . .
    C C29 2.0762(4) 0.7564(2) 0.86910(11) 0.0512(6) Uani d 1 . .
    H H29A 2.192124 0.756753 0.904500 0.077 Uiso calc 1 . .
    H H29B 1.976150 0.824116 0.868607 0.077 Uiso calc 1 . .
    H H29C 2.164945 0.754289 0.833362 0.077 Uiso calc 1 . .
loop_
    _atom_site_aniso_label
    _atom_site_aniso_U_11
    _atom_site_aniso_U_22
    _atom_site_aniso_U_33
    _atom_site_aniso_U_12
    _atom_site_aniso_U_13
    _atom_site_aniso_U_23
    O1 0.0295(7) 0.0286(6) 0.0409(8) 0.0049(5) 0.0046(6) -0.0024(6)
    N1 0.0274(7) 0.0221(7) 0.0306(8) 0.0014(6) 0.0041(6) 0.0023(6)
    N2 0.0252(7) 0.0233(7) 0.0284(7) -0.0016(6) 0.0024(6) 0.0016(6)
    N3 0.0276(7) 0.0312(8) 0.0334(8) 0.0053(7) 0.0012(6) 0.0029(7)
    N4 0.0281(8) 0.0429(9) 0.0365(9) 0.0031(7) 0.0058(7) 0.0046(8)
    N5 0.0268(7) 0.0394(9) 0.0372(9) 0.0005(7) 0.0053(7) 0.0046(7)
    N6 0.0252(7) 0.0291(7) 0.0283(7) -0.0042(6) 0.0013(6) -0.0016(6)
    N7 0.0272(8) 0.0605(11) 0.0331(8) -0.0084(8) 0.0041(7) -0.0057(8)
    N8 0.0254(8) 0.0553(11) 0.0326(8) -0.0058(7) 0.0043(6) -0.0065(8)
    C1 0.0250(8) 0.0263(8) 0.0263(9) 0.0005(7) -0.0020(7) -0.0012(7)
    C2 0.0370(10) 0.0240(8) 0.0325(10) -0.0010(8) -0.0052(8) -0.0006(7)
    C3 0.0426(11) 0.0261(9) 0.0370(11) 0.0072(8) -0.0061(9) -0.0065(8)
    C4 0.0349(10) 0.0392(11) 0.0339(10) 0.0089(8) -0.0013(8) -0.0104(8)
    C5 0.0301(9) 0.0338(10) 0.0283(9) 0.0017(7) 0.0019(7) -0.0022(7)
    C6 0.0249(8) 0.0248(8) 0.0264(8) 0.0015(7) -0.0024(7) -0.0015(7)
    C7 0.0234(8) 0.0256(8) 0.0271(8) -0.0011(7) -0.0011(7) -0.0019(7)
    C8 0.0283(8) 0.0243(8) 0.0327(9) -0.0028(7) -0.0002(7) 0.0021(7)
    C9 0.0230(8) 0.0234(7) 0.0344(9) 0.0002(7) 0.0038(7) 0.0051(7)
    C10 0.0250(8) 0.0331(9) 0.0335(9) 0.0020(8) 0.0043(7) 0.0038(8)
    C11 0.0380(10) 0.0366(10) 0.0332(10) 0.0079(9) -0.0042(8) -0.0013(8)
    C12 0.0292(9) 0.0325(9) 0.0326(9) 0.0031(7) 0.0005(8) 0.0033(7)
    C13 0.0330(10) 0.0329(10) 0.0312(9) 0.0038(7) 0.0002(8) -0.0001(7)
    C14 0.0315(9) 0.0312(9) 0.0341(10) 0.0027(8) -0.0015(8) -0.0008(7)
    C15 0.0346(10) 0.0339(10) 0.0326(10) 0.0034(8) -0.0019(8) -0.0010(7)
    C16 0.0337(10) 0.0334(9) 0.0359(10) 0.0026(8) -0.0018(8) 0.0016(8)
    C17 0.0437(12) 0.0425(12) 0.0377(11) 0.0081(9) -0.0052(9) 0.0032(9)
    C18 0.0457(12) 0.0443(12) 0.0452(13) 0.0109(10) -0.0005(10) 0.0095(10)
    C19 0.0255(8) 0.0317(9) 0.0291(9) -0.0070(7) 0.0012(7) 0.0016(7)
    C20 0.0244(8) 0.0231(8) 0.0299(9) -0.0015(6) 0.0033(7) -0.0001(6)
    C21 0.0236(8) 0.0261(8) 0.0283(8) -0.0012(7) 0.0034(7) 0.0004(7)
    C22 0.0321(9) 0.0331(9) 0.0272(9) -0.0068(8) -0.0046(7) 0.0003(7)
    C23 0.0301(9) 0.0294(9) 0.0291(9) -0.0031(7) -0.0019(7) -0.0011(7)
    C24 0.0326(10) 0.0310(9) 0.0295(9) -0.0050(7) -0.0010(8) -0.0016(7)
    C25 0.0317(10) 0.0313(9) 0.0367(11) -0.0065(8) -0.0014(8) -0.0010(8)
    C26 0.0342(10) 0.0336(10) 0.0381(11) -0.0068(8) -0.0023(9) -0.0014(8)
    C27 0.0338(10) 0.0333(10) 0.0443(11) -0.0068(8) -0.0022(9) -0.0027(9)
    C28 0.0423(12) 0.0397(11) 0.0480(12) -0.0102(10) -0.0053(10) -0.0034(9)
    C29 0.0436(12) 0.0427(12) 0.0649(15) -0.0125(10) -0.0094(11) -0.0077(11)
_geom_special_details
;
 All esds (except the esd in the dihedral angle between two l.s. planes)
 are estimated using the full covariance matrix.  The cell esds are taken
 into account individually in the estimation of esds in distances, angles
 and torsion angles; correlations between esds in cell parameters are only
 used when they are defined by crystal symmetry.  An approximate (isotropic)
 treatment of cell esds is used for estimating esds involving l.s. planes.
;
loop_
    _geom_bond_atom_site_label_1
    _geom_bond_atom_site_label_2
    _geom_bond_site_symmetry_2
    _geom_bond_distance
    _geom_bond_publ_flag
    O1 C7 . 1.227(2) ?
    N1 C7 . 1.382(2) ?
    N1 C6 . 1.399(2) ?
    N1 C8 . 1.457(2) ?
    N2 C7 . 1.381(2) ?
    N2 C1 . 1.391(2) ?
    N2 C19 . 1.448(2) ?
    N3 N4 . 1.342(2) ?
    N3 C10 . 1.344(2) ?
    N3 C11 . 1.459(2) ?
    N4 N5 . 1.317(2) ?
    N5 C9 . 1.356(2) ?
    N6 N7 . 1.337(2) ?
    N6 C21 . 1.346(2) ?
    N6 C22 . 1.463(2) ?
    N7 N8 . 1.319(2) ?
    N8 C20 . 1.351(2) ?
    C1 C2 . 1.387(2) ?
    C1 C6 . 1.399(2) ?
    C2 C3 . 1.392(3) ?
    C2 H2 . 0.9500 ?
    C3 C4 . 1.385(3) ?
    C3 H3 . 0.9500 ?
    C4 C5 . 1.399(3) ?
    C4 H4 . 0.9500 ?
    C5 C6 . 1.377(3) ?
    C5 H5 . 0.9500 ?
    C8 C9 . 1.496(3) ?
    C8 H8A . 0.9900 ?
    C8 H8B . 0.9900 ?
    C9 C10 . 1.373(2) ?
    C10 H10 . 0.9500 ?
    C11 C12 . 1.512(3) ?
    C11 H11A . 0.9900 ?
    C11 H11B . 0.9900 ?
    C12 C13 . 1.524(3) ?
    C12 H12A . 0.9900 ?
    C12 H12B . 0.9900 ?
    C13 C14 . 1.522(3) ?
    C13 H13A . 0.9900 ?
    C13 H13B . 0.9900 ?
    C14 C15 . 1.522(2) ?
    C14 H14A . 0.9900 ?
    C14 H14B . 0.9900 ?
    C15 C16 . 1.520(3) ?
    C15 H15A . 0.9900 ?
    C15 H15B . 0.9900 ?
    C16 C17 . 1.524(3) ?
    C16 H16A . 0.9900 ?
    C16 H16B . 0.9900 ?
    C17 C18 . 1.515(3) ?
    C17 H17A . 0.9900 ?
    C17 H17B . 0.9900 ?
    C18 H18A . 0.9800 ?
    C18 H18B . 0.9800 ?
    C18 H18C . 0.9800 ?
    C19 C20 . 1.498(2) ?
    C19 H19A . 0.9900 ?
    C19 H19B . 0.9900 ?
    C20 C21 . 1.369(2) ?
    C21 H21 . 0.9500 ?
    C22 C23 . 1.523(3) ?
    C22 H22A . 0.9900 ?
    C22 H22B . 0.9900 ?
    C23 C24 . 1.519(2) ?
    C23 H23A . 0.9900 ?
    C23 H23B . 0.9900 ?
    C24 C25 . 1.525(3) ?
    C24 H24A . 0.9900 ?
    C24 H24B . 0.9900 ?
    C25 C26 . 1.523(3) ?
    C25 H25A . 0.9900 ?
    C25 H25B . 0.9900 ?
    C26 C27 . 1.524(3) ?
    C26 H26A . 0.9900 ?
    C26 H26B . 0.9900 ?
    C27 C28 . 1.519(3) ?
    C27 H27A . 0.9900 ?
    C27 H27B . 0.9900 ?
    C28 C29 . 1.518(3) ?
    C28 H28A . 0.9900 ?
    C28 H28B . 0.9900 ?
    C29 H29A . 0.9800 ?
    C29 H29B . 0.9800 ?
    C29 H29C . 0.9800 ?
loop_
    _geom_angle_atom_site_label_1
    _geom_angle_atom_site_label_2
    _geom_angle_atom_site_label_3
    _geom_angle_site_symmetry_1
    _geom_angle_site_symmetry_3
    _geom_angle
    _geom_angle_publ_flag
    C7 N1 C6 . . 109.97(14) ?
    C7 N1 C8 . . 123.91(14) ?
    C6 N1 C8 . . 126.02(14) ?
    C7 N2 C1 . . 110.01(14) ?
    C7 N2 C19 . . 122.99(15) ?
    C1 N2 C19 . . 126.99(15) ?
    N4 N3 C10 . . 111.05(15) ?
    N4 N3 C11 . . 120.59(15) ?
    C10 N3 C11 . . 128.28(15) ?
    N5 N4 N3 . . 106.89(14) ?
    N4 N5 C9 . . 109.21(15) ?
    N7 N6 C21 . . 110.88(14) ?
    N7 N6 C22 . . 119.89(14) ?
    C21 N6 C22 . . 129.19(15) ?
    N8 N7 N6 . . 107.11(15) ?
    N7 N8 C20 . . 108.94(15) ?
    C2 C1 N2 . . 131.37(18) ?
    C2 C1 C6 . . 121.48(17) ?
    N2 C1 C6 . . 107.15(15) ?
    C1 C2 C3 . . 116.63(18) ?
    C1 C2 H2 . . 121.7 ?
    C3 C2 H2 . . 121.7 ?
    C4 C3 C2 . . 121.84(17) ?
    C4 C3 H3 . . 119.1 ?
    C2 C3 H3 . . 119.1 ?
    C3 C4 C5 . . 121.48(18) ?
    C3 C4 H4 . . 119.3 ?
    C5 C4 H4 . . 119.3 ?
    C6 C5 C4 . . 116.72(18) ?
    C6 C5 H5 . . 121.6 ?
    C4 C5 H5 . . 121.6 ?
    C5 C6 N1 . . 131.52(16) ?
    C5 C6 C1 . . 121.85(16) ?
    N1 C6 C1 . . 106.63(15) ?
    O1 C7 N2 . . 126.84(16) ?
    O1 C7 N1 . . 126.95(16) ?
    N2 C7 N1 . . 106.20(14) ?
    N1 C8 C9 . . 112.95(15) ?
    N1 C8 H8A . . 109.0 ?
    C9 C8 H8A . . 109.0 ?
    N1 C8 H8B . . 109.0 ?
    C9 C8 H8B . . 109.0 ?
    H8A C8 H8B . . 107.8 ?
    N5 C9 C10 . . 108.03(16) ?
    N5 C9 C8 . . 121.92(16) ?
    C10 C9 C8 . . 130.05(16) ?
    N3 C10 C9 . . 104.82(15) ?
    N3 C10 H10 . . 127.6 ?
    C9 C10 H10 . . 127.6 ?
    N3 C11 C12 . . 112.22(15) ?
    N3 C11 H11A . . 109.2 ?
    C12 C11 H11A . . 109.2 ?
    N3 C11 H11B . . 109.2 ?
    C12 C11 H11B . . 109.2 ?
    H11A C11 H11B . . 107.9 ?
    C11 C12 C13 . . 112.66(15) ?
    C11 C12 H12A . . 109.1 ?
    C13 C12 H12A . . 109.1 ?
    C11 C12 H12B . . 109.1 ?
    C13 C12 H12B . . 109.1 ?
    H12A C12 H12B . . 107.8 ?
    C14 C13 C12 . . 112.57(15) ?
    C14 C13 H13A . . 109.1 ?
    C12 C13 H13A . . 109.1 ?
    C14 C13 H13B . . 109.1 ?
    C12 C13 H13B . . 109.1 ?
    H13A C13 H13B . . 107.8 ?
    C13 C14 C15 . . 114.46(15) ?
    C13 C14 H14A . . 108.6 ?
    C15 C14 H14A . . 108.6 ?
    C13 C14 H14B . . 108.6 ?
    C15 C14 H14B . . 108.6 ?
    H14A C14 H14B . . 107.6 ?
    C16 C15 C14 . . 113.30(16) ?
    C16 C15 H15A . . 108.9 ?
    C14 C15 H15A . . 108.9 ?
    C16 C15 H15B . . 108.9 ?
    C14 C15 H15B . . 108.9 ?
    H15A C15 H15B . . 107.7 ?
    C15 C16 C17 . . 114.31(17) ?
    C15 C16 H16A . . 108.7 ?
    C17 C16 H16A . . 108.7 ?
    C15 C16 H16B . . 108.7 ?
    C17 C16 H16B . . 108.7 ?
    H16A C16 H16B . . 107.6 ?
    C18 C17 C16 . . 113.09(17) ?
    C18 C17 H17A . . 109.0 ?
    C16 C17 H17A . . 109.0 ?
    C18 C17 H17B . . 109.0 ?
    C16 C17 H17B . . 109.0 ?
    H17A C17 H17B . . 107.8 ?
    C17 C18 H18A . . 109.5 ?
    C17 C18 H18B . . 109.5 ?
    H18A C18 H18B . . 109.5 ?
    C17 C18 H18C . . 109.5 ?
    H18A C18 H18C . . 109.5 ?
    H18B C18 H18C . . 109.5 ?
    N2 C19 C20 . . 112.93(14) ?
    N2 C19 H19A . . 109.0 ?
    C20 C19 H19A . . 109.0 ?
    N2 C19 H19B . . 109.0 ?
    C20 C19 H19B . . 109.0 ?
    H19A C19 H19B . . 107.8 ?
    N8 C20 C21 . . 108.28(16) ?
    N8 C20 C19 . . 120.19(15) ?
    C21 C20 C19 . . 131.51(16) ?
    N6 C21 C20 . . 104.79(15) ?
    N6 C21 H21 . . 127.6 ?
    C20 C21 H21 . . 127.6 ?
    N6 C22 C23 . . 112.32(14) ?
    N6 C22 H22A . . 109.1 ?
    C23 C22 H22A . . 109.1 ?
    N6 C22 H22B . . 109.1 ?
    C23 C22 H22B . . 109.1 ?
    H22A C22 H22B . . 107.9 ?
    C24 C23 C22 . . 110.72(15) ?
    C24 C23 H23A . . 109.5 ?
    C22 C23 H23A . . 109.5 ?
    C24 C23 H23B . . 109.5 ?
    C22 C23 H23B . . 109.5 ?
    H23A C23 H23B . . 108.1 ?
    C23 C24 C25 . . 113.69(15) ?
    C23 C24 H24A . . 108.8 ?
    C25 C24 H24A . . 108.8 ?
    C23 C24 H24B . . 108.8 ?
    C25 C24 H24B . . 108.8 ?
    H24A C24 H24B . . 107.7 ?
    C26 C25 C24 . . 112.51(16) ?
    C26 C25 H25A . . 109.1 ?
    C24 C25 H25A . . 109.1 ?
    C26 C25 H25B . . 109.1 ?
    C24 C25 H25B . . 109.1 ?
    H25A C25 H25B . . 107.8 ?
    C25 C26 C27 . . 114.60(17) ?
    C25 C26 H26A . . 108.6 ?
    C27 C26 H26A . . 108.6 ?
    C25 C26 H26B . . 108.6 ?
    C27 C26 H26B . . 108.6 ?
    H26A C26 H26B . . 107.6 ?
    C28 C27 C26 . . 112.76(17) ?
    C28 C27 H27A . . 109.0 ?
    C26 C27 H27A . . 109.0 ?
    C28 C27 H27B . . 109.0 ?
    C26 C27 H27B . . 109.0 ?
    H27A C27 H27B . . 107.8 ?
    C29 C28 C27 . . 113.62(19) ?
    C29 C28 H28A . . 108.8 ?
    C27 C28 H28A . . 108.8 ?
    C29 C28 H28B . . 108.8 ?
    C27 C28 H28B . . 108.8 ?
    H28A C28 H28B . . 107.7 ?
    C28 C29 H29A . . 109.5 ?
    C28 C29 H29B . . 109.5 ?
    H29A C29 H29B . . 109.5 ?
    C28 C29 H29C . . 109.5 ?
    H29A C29 H29C . . 109.5 ?
    H29B C29 H29C . . 109.5 ?
loop_
    _geom_torsion_atom_site_label_1
    _geom_torsion_atom_site_label_2
    _geom_torsion_atom_site_label_3
    _geom_torsion_atom_site_label_4
    _geom_torsion_site_symmetry_1
    _geom_torsion_site_symmetry_2
    _geom_torsion_site_symmetry_3
    _geom_torsion_site_symmetry_4
    _geom_torsion
    _geom_torsion_publ_flag
    C10 N3 N4 N5 . . . . 0.6(2) ?
    C11 N3 N4 N5 . . . . 177.67(15) ?
    N3 N4 N5 C9 . . . . -0.6(2) ?
    C21 N6 N7 N8 . . . . -0.7(2) ?
    C22 N6 N7 N8 . . . . 177.02(16) ?
    N6 N7 N8 C20 . . . . 0.2(2) ?
    C7 N2 C1 C2 . . . . -178.80(18) ?
    C19 N2 C1 C2 . . . . 0.0(3) ?
    C7 N2 C1 C6 . . . . 1.31(19) ?
    C19 N2 C1 C6 . . . . -179.84(15) ?
    N2 C1 C2 C3 . . . . -179.77(18) ?
    C6 C1 C2 C3 . . . . 0.1(3) ?
    C1 C2 C3 C4 . . . . 0.0(3) ?
    C2 C3 C4 C5 . . . . -0.5(3) ?
    C3 C4 C5 C6 . . . . 0.9(3) ?
    C4 C5 C6 N1 . . . . 179.66(17) ?
    C4 C5 C6 C1 . . . . -0.7(3) ?
    C7 N1 C6 C5 . . . . 178.61(18) ?
    C8 N1 C6 C5 . . . . -4.8(3) ?
    C7 N1 C6 C1 . . . . -1.08(18) ?
    C8 N1 C6 C1 . . . . 175.52(16) ?
    C2 C1 C6 C5 . . . . 0.2(3) ?
    N2 C1 C6 C5 . . . . -179.86(15) ?
    C2 C1 C6 N1 . . . . 179.96(16) ?
    N2 C1 C6 N1 . . . . -0.14(18) ?
    C1 N2 C7 O1 . . . . 177.12(17) ?
    C19 N2 C7 O1 . . . . -1.8(3) ?
    C1 N2 C7 N1 . . . . -1.95(18) ?
    C19 N2 C7 N1 . . . . 179.15(14) ?
    C6 N1 C7 O1 . . . . -177.20(17) ?
    C8 N1 C7 O1 . . . . 6.1(3) ?
    C6 N1 C7 N2 . . . . 1.86(18) ?
    C8 N1 C7 N2 . . . . -174.83(15) ?
    C7 N1 C8 C9 . . . . -113.03(18) ?
    C6 N1 C8 C9 . . . . 70.8(2) ?
    N4 N5 C9 C10 . . . . 0.3(2) ?
    N4 N5 C9 C8 . . . . -179.02(16) ?
    N1 C8 C9 N5 . . . . -113.96(19) ?
    N1 C8 C9 C10 . . . . 66.8(2) ?
    N4 N3 C10 C9 . . . . -0.4(2) ?
    C11 N3 C10 C9 . . . . -177.17(17) ?
    N5 C9 C10 N3 . . . . 0.0(2) ?
    C8 C9 C10 N3 . . . . 179.31(18) ?
    N4 N3 C11 C12 . . . . -107.0(2) ?
    C10 N3 C11 C12 . . . . 69.6(2) ?
    N3 C11 C12 C13 . . . . -177.95(16) ?
    C11 C12 C13 C14 . . . . 169.67(17) ?
    C12 C13 C14 C15 . . . . 178.35(16) ?
    C13 C14 C15 C16 . . . . 175.90(17) ?
    C14 C15 C16 C17 . . . . -179.27(17) ?
    C15 C16 C17 C18 . . . . 176.78(18) ?
    C7 N2 C19 C20 . . . . -88.9(2) ?
    C1 N2 C19 C20 . . . . 92.4(2) ?
    N7 N8 C20 C21 . . . . 0.3(2) ?
    N7 N8 C20 C19 . . . . 178.80(16) ?
    N2 C19 C20 N8 . . . . 159.08(17) ?
    N2 C19 C20 C21 . . . . -22.8(3) ?
    N7 N6 C21 C20 . . . . 0.8(2) ?
    C22 N6 C21 C20 . . . . -176.61(16) ?
    N8 C20 C21 N6 . . . . -0.6(2) ?
    C19 C20 C21 N6 . . . . -178.96(17) ?
    N7 N6 C22 C23 . . . . -106.9(2) ?
    C21 N6 C22 C23 . . . . 70.3(2) ?
    N6 C22 C23 C24 . . . . 177.04(15) ?
    C22 C23 C24 C25 . . . . 168.59(16) ?
    C23 C24 C25 C26 . . . . -178.67(17) ?
    C24 C25 C26 C27 . . . . 177.38(17) ?
    C25 C26 C27 C28 . . . . -178.60(18) ?
    C26 C27 C28 C29 . . . . 179.6(2) ?
loop_
    _geom_hbond_atom_site_label_D
    _geom_hbond_atom_site_label_H
    _geom_hbond_atom_site_label_A
    _geom_hbond_site_symmetry_A
    _geom_hbond_distance_DH
    _geom_hbond_distance_HA
    _geom_hbond_distance_DA
    _geom_hbond_angle_DHA
    _geom_hbond_publ_flag
    C2 H2 O1 2_646 0.95 2.59 3.502(2) 162 yes
    C10 H10 N5 1_455 0.95 2.44 3.317(2) 153 yes
    C19 H19A O1 2_646 0.99 2.43 3.334(2) 152 yes
    C21 H21 N8 1_655 0.95 2.62 3.372(2) 137 y
    C22 H22A Cg2 2_746 0.99 2.89 3.664(2) 135 y
_shelx_space_group_comment
;
The symmetry employed for this shelxl refinement is uniquely defined
by the following loop, which should always be used as a source of
symmetry information in preference to the above space-group names.
They are only intended as comments.
;
_shelx_estimated_absorpt_T_min     0.969
_shelx_estimated_absorpt_T_max     0.997
_shelx_hkl_file
;
  -1   0   0  167.08    7.50
   1   0   0  168.28    7.50
  -1   0   0  183.08    7.40
  -1   0   0  173.28    7.60
   1   0   0  176.38    7.60
   1   0   0  166.08    7.40
  -1   0   0  167.28    7.20
  -1   0   0  169.58    7.40
   1   0   0  177.18    7.50
   1   0   0  165.38    7.70
  -1   0   0  183.48    7.50
   1   0   0  176.78    7.30
   2   0   0  894.01   35.80
   2   0   0  918.51   36.30
  -2   0   0  856.51   36.20
   2   0   0  854.41   36.60
   2   0   0  858.31   36.50
  -2   0   0  889.01   35.80
  -2   0   0  895.31   36.00
  -2   0   0  856.01   36.70
   2   0   0  878.31   36.20
  -2   0   0  860.31   36.50
  -2   0   0  838.42   36.00
   2   0   0  869.41   36.30
  -2   0   0  848.72   36.30
  -3   0   0  185.28    8.30
   3   0   0  188.08    8.70
  -3   0   0  179.78    8.00
  -3   0   0  168.08    8.60
   3   0   0  184.98    9.20
  -3   0   0  169.58    9.50
   3   0   0  185.08    9.30
   3   0   0  174.88    8.40
  -3   0   0  171.38    9.30
   3   0   0  180.78    8.00
  -3   0   0  181.08    8.80
   3   0   0  184.18    8.70
   3   0   0  185.58    9.10
   4   0   0   27.40    2.80
   4   0   0   27.10    2.80
   4   0   0   23.90    2.00
   4   0   0   27.00    3.50
  -4   0   0   23.50    2.80
  -4   0   0   21.20    3.40
   4   0   0   23.50    3.10
   5   0   0    3.30    2.40
   5   0   0    4.30    2.10
   5   0   0    4.00    1.90
  -5   0   0    6.80    2.10
  -5   0   0    7.00    2.60
  -6   0   0  102.39    7.30
   6   0   0  103.29    8.30
   6   0   0  107.29    8.00
   6   0   0   98.19    7.30
  -6   0   0  112.99    8.50
   6   0   0  116.59    7.40
   7   0   0    9.80    3.20
   7   0   0    9.50    3.30
   7   0   0   16.30    4.40
  -7   0   0   13.40    4.30
   0  -1   0    0.10    0.20
   0   1   0   -0.10    0.30
   1  -1   0 1308.37   57.29
  -1  -1   0 1379.76   57.59
  -1  -1   0 1455.45   57.59
   1  -1   0 1492.45   57.59
   1  -1   0 1461.35   57.29
   1  -1   0 1346.07   57.49
  -1  -1   0 1414.46   57.69
  -1  -1   0 1410.26   57.59
   1  -1   0 1442.86   57.69
  -1  -1   0 1358.96   57.69
   1  -1   0 1441.66   57.79
  -1  -1   0 1455.35   57.49
   1  -1   0 1333.77   57.79
   1  -1   0 1363.96   57.39
  -1  -1   0 1427.26   57.39
  -1   1   0 1393.96   57.49
   1   1   0 1431.66   57.69
   1   1   0 1399.26   57.59
  -1   1   0 1368.86   57.39
  -1   1   0 1438.06   57.49
   1   1   0 1446.76   57.59
  -1   1   0 1249.47   57.99
  -1   1   0 1398.56   57.69
  -1   1   0 1351.86   57.89
   1   1   0 1418.66   57.69
   1   1   0 1473.05   57.39
   1   1   0 1437.06   57.69
   1   1   0 1417.36   57.49
  -1   1   0 1444.86   57.59
   1   1   0 1431.06   57.59
   2  -1   0   16.60    1.40
  -2  -1   0   14.60    1.70
   2  -1   0   14.40    1.50
   2  -1   0   15.00    2.00
   2  -1   0   11.80    1.20
   2  -1   0   14.30    1.80
  -2  -1   0   13.00    1.70
  -2  -1   0   15.90    1.20
   2  -1   0   12.50    1.40
  -2  -1   0   12.50    1.60
  -2  -1   0   14.20    1.50
   2  -1   0   17.30    1.60
  -2  -1   0   14.60    1.20
  -2  -1   0   16.90    1.60
  -2   1   0   14.40    1.50
  -2   1   0   12.80    1.20
   2   1   0   13.20    1.60
   2   1   0   14.00    1.70
   2   1   0   15.20    1.70
  -2   1   0   12.50    1.40
   2   1   0   14.20    1.70
   2   1   0   12.10    1.60
  -2   1   0   14.70    1.20
  -2   1   0   12.70    1.80
   2   1   0   13.40    1.80
   2   1   0   15.50    1.20
  -2   1   0   18.30    1.30
   2   1   0   10.60    1.70
  -2   1   0   13.30    2.00
  -3  -1   0  180.98    7.90
  -3  -1   0  183.98    8.30
  -3  -1   0  160.88    8.60
  -3  -1   0  179.78    9.00
  -3  -1   0  169.28    8.50
  -3  -1   0  173.38    9.10
   3  -1   0  180.18    8.90
   3  -1   0  171.08    8.30
   3  -1   0  187.38    8.00
   3  -1   0  176.08    8.50
   3  -1   0  179.08    8.30
   3  -1   0  164.18    9.10
  -3  -1   0  174.98    7.70
   3   1   0  185.18    8.90
  -3   1   0  173.48    7.90
   3   1   0  180.58    8.60
   3   1   0  175.88    8.60
  -3   1   0  183.58    9.40
   3   1   0  188.98    8.70
  -3   1   0  163.38    8.40
   3   1   0  192.98    9.20
   3   1   0  169.08    7.90
  -3   1   0  179.68    7.90
  -3   1   0  164.78    8.50
   4  -1   0   10.10    1.90
   4  -1   0    9.80    2.60
  -4  -1   0   10.40    2.10
   4  -1   0    8.00    2.10
   4  -1   0    8.80    1.90
  -4  -1   0   11.60    2.60
   4  -1   0    7.70    1.40
  -4   1   0    9.30    1.80
   4   1   0    9.30    1.50
   4   1   0   11.40    2.50
   4   1   0    7.50    1.80
   4   1   0    8.50    2.20
   4   1   0    9.80    2.10
  -4   1   0    8.50    2.40
  -4   1   0    8.30    1.80
  -5  -1   0   23.20    3.30
   5  -1   0   18.60    3.60
   5  -1   0   19.20    3.10
   5  -1   0   14.70    3.10
   5   1   0   22.20    3.10
  -5   1   0   16.50    3.50
   5   1   0   17.50    3.90
   5   1   0   16.60    3.30
  -5   1   0   12.20    2.60
   6  -1   0   31.30    4.00
  -6  -1   0   31.50    4.20
   6  -1   0   31.20    4.90
   6  -1   0   37.30    4.90
  -6  -1   0   36.10    5.20
   6  -1   0   36.80    4.40
  -6   1   0   36.40    5.30
   6   1   0   29.30    4.60
   6   1   0   45.00    5.40
   6   1   0   35.70    4.30
   6   1   0   31.70    4.20
   7  -1   0   57.59    5.50
  -7  -1   0   51.19    6.60
   7  -1   0   34.10    6.20
   7  -1   0   43.30    5.40
   7   1   0   47.30    5.50
  -7   1   0   50.19    6.80
   7   1   0   50.19    5.80
   7   1   0   47.20    6.20
   0  -2   0  306.97   13.30
   0  -2   0  307.27   13.20
   0  -2   0  317.77   13.00
   0  -2   0  319.27   13.20
   0  -2   0  303.07   12.90
   0  -2   0  319.77   13.20
   0  -2   0  312.97   13.20
   0   2   0  315.77   13.20
   0   2   0  307.37   13.20
   0   2   0  308.47   12.90
   0   2   0  308.67   12.90
   0   2   0  303.97   13.00
   0   2   0  320.77   13.20
   0   2   0  315.87   13.20
   0   2   0  331.87   13.20
   0   2   0  312.77   13.30
   1  -2   0  278.87   11.60
  -1  -2   0  258.77   11.30
  -1  -2   0  265.97   11.60
  -1  -2   0  271.47   11.60
   1  -2   0  257.47   12.00
  -1  -2   0  274.17   11.40
  -1  -2   0  274.87   11.60
   1  -2   0  264.77   11.80
   1  -2   0  278.47   11.40
   1  -2   0  258.47   11.50
  -1  -2   0  270.57   11.60
  -1  -2   0  282.47   11.60
   1  -2   0  250.67   11.40
   1   2   0  262.47   11.60
   1   2   0  282.17   11.60
   1   2   0  256.87   11.70
  -1   2   0  254.97   11.50
   1   2   0  274.57   11.40
  -1   2   0  286.67   11.40
   1   2   0  278.17   11.90
   1   2   0  267.17   11.40
  -1   2   0  251.57   11.50
  -1   2   0  248.98   11.70
   1   2   0  263.57   11.60
   1   2   0  280.97   11.60
  -1   2   0  266.47   12.00
  -1   2   0  280.97   11.30
  -1   2   0  286.07   11.60
  -1   2   0  263.37   11.60
   1   2   0  264.17   11.40
  -1   2   0  256.77   11.80
  -2  -2   0   65.19    3.20
   2  -2   0   63.09    3.80
  -2  -2   0   61.69    3.60
   2  -2   0   64.09    3.40
  -2  -2   0   66.89    3.90
   2  -2   0   62.19    4.10
  -2  -2   0   56.69    3.60
  -2  -2   0   62.69    3.60
   2  -2   0   63.69    3.40
  -2  -2   0   67.69    3.80
  -2  -2   0   62.59    3.40
   2  -2   0   61.29    3.20
   2  -2   0   59.69    3.10
   2  -2   0   62.99    3.20
   2  -2   0   62.19    3.60
  -2  -2   0   64.39    3.80
   2   2   0   71.79    3.80
  -2   2   0   68.29    3.40
   2   2   0   60.19    3.70
   2   2   0   63.39    3.60
   2   2   0   65.29    3.20
  -2   2   0   64.59    3.90
  -2   2   0   77.19    4.50
   2   2   0   71.79    3.90
  -2   2   0   63.19    3.30
  -2   2   0   64.99    3.60
   2   2   0   65.39    3.80
  -2   2   0   62.39    3.10
   2   2   0   65.69    3.70
  -2   2   0   60.19    4.10
  -2   2   0   61.39    3.20
   2   2   0   66.39    3.40
  -3  -2   0  188.88    8.80
   3  -2   0  179.58    9.20
  -3  -2   0  164.58    9.70
  -3  -2   0  187.88    8.30
  -3  -2   0  185.58    9.20
   3  -2   0  183.98    8.40
   3  -2   0  179.48    8.30
  -3  -2   0  198.18    9.00
   3  -2   0  180.08    8.50
  -3  -2   0  201.68    9.50
  -3  -2   0  188.18    8.20
   3  -2   0  179.18    8.50
   3  -2   0  189.08    8.90
  -3   2   0  175.38    8.30
  -3   2   0  177.28    8.60
  -3   2   0  169.58    8.80
   3   2   0  186.48    9.20
   3   2   0  187.08    8.20
   3   2   0  179.88    8.20
   3   2   0  176.88    9.70
  -3   2   0  179.18    9.60
   3   2   0  194.88    8.90
   3   2   0  181.08    9.00
   3   2   0  192.58    9.00
   3   2   0  161.58    8.80
  -4  -2   0    2.50    1.70
   4  -2   0    2.20    1.40
   4  -2   0    3.10    1.20
   4  -2   0    4.60    1.80
   4  -2   0    2.70    1.90
  -4  -2   0    3.10    1.50
   4  -2   0    0.40    1.10
  -4   2   0    0.20    1.70
   4   2   0    3.20    1.40
   4   2   0    5.80    2.10
  -4   2   0    1.00    1.20
   4   2   0    0.00    1.30
   4   2   0    3.60    1.50
   4   2   0    2.70    1.40
   5  -2   0   49.80    5.40
   5  -2   0   47.20    4.00
  -5  -2   0   46.10    5.00
   5  -2   0   53.99    5.00
  -5  -2   0   43.30    4.40
   5  -2   0   46.20    4.20
   5   2   0   42.40    4.80
  -5   2   0   43.60    4.00
   5   2   0   42.00    4.50
  -5   2   0   50.39    5.50
   5   2   0   48.70    4.30
   6  -2   0   25.30    4.50
   6  -2   0   26.60    3.90
   6  -2   0   22.00    3.50
  -6  -2   0   21.10    3.90
   6  -2   0   30.60    4.80
  -6  -2   0   34.60    4.90
   6   2   0   25.80    4.50
   6   2   0   25.80    4.20
   6   2   0   25.80    4.10
  -6   2   0   34.50    5.20
   6   2   0   29.10    4.70
   7  -2   0    5.70    2.50
   7  -2   0   10.40    3.30
   7   2   0    5.60    3.40
   7   2   0    6.90    3.00
   7   2   0    2.20    2.70
  -7   2   0   11.50    4.10
   0  -3   0    0.60    0.50
   0  -3   0    0.40    0.40
   0  -3   0   -0.50    0.90
   0  -3   0    1.00    0.80
   0  -3   0    1.60    1.50
   0   3   0    4.60    1.10
   0   3   0    1.60    0.80
   0   3   0   -0.10    0.50
   0   3   0    1.40    0.60
   0   3   0    0.30    1.00
   0   3   0    0.90    0.50
   0   3   0    0.30    0.80
   1  -3   0  612.74   25.10
  -1  -3   0  609.44   25.50
  -1  -3   0  596.34   24.90
  -1  -3   0  617.44   25.50
   1  -3   0  578.04   25.40
  -1  -3   0  611.44   25.30
  -1  -3   0  609.14   25.40
   1  -3   0  617.34   25.30
   1  -3   0  619.64   25.50
  -1  -3   0  619.94   25.40
   1  -3   0  569.94   25.30
   1  -3   0  578.34   25.80
  -1  -3   0  617.44   25.20
  -1   3   0  596.04   25.10
   1   3   0  605.34   25.50
  -1   3   0  632.14   25.50
  -1   3   0  602.34   25.30
   1   3   0  628.14   25.40
   1   3   0  610.94   25.50
   1   3   0  642.64   25.40
  -1   3   0  563.84   25.40
  -1   3   0  572.34   25.30
   1   3   0  603.24   24.90
  -1   3   0  570.34   25.50
   1   3   0  620.74   25.30
   1   3   0  604.04   25.30
  -1   3   0  574.34   25.30
  -1   3   0  604.84   25.40
   1   3   0  614.74   25.20
   2  -3   0  520.95   21.80
  -2  -3   0  532.95   22.70
  -2  -3   0  545.25   22.60
   2  -3   0  524.45   23.00
   2  -3   0  504.65   22.20
  -2  -3   0  537.65   22.90
   2  -3   0  497.45   22.30
  -2  -3   0  529.95   22.40
   2  -3   0  516.65   22.80
  -2  -3   0  558.44   22.20
   2  -3   0  536.95   22.50
  -2  -3   0  531.45   22.40
  -2  -3   0  531.85   22.50
   2  -3   0  523.65   21.80
   2   3   0  516.05   23.40
  -2   3   0  515.35   22.30
   2   3   0  540.85   22.40
  -2   3   0  513.55   22.50
  -2   3   0  493.35   22.20
   2   3   0  557.24   22.20
   2   3   0  530.25   22.40
   2   3   0  545.15   22.60
   2   3   0  542.65   22.50
  -2   3   0  521.45   22.20
  -2   3   0  515.35   23.00
   2   3   0  536.15   22.70
  -2   3   0  473.75   22.10
  -2   3   0  535.75   23.30
   2   3   0  524.65   22.60
   2   3   0  547.25   22.10
  -3  -3   0   71.59    4.50
  -3  -3   0   69.69    4.20
   3  -3   0   62.39    3.60
  -3  -3   0   63.89    4.30
  -3  -3   0   68.09    4.50
   3  -3   0   58.49    4.70
   3  -3   0   63.89    4.50
   3  -3   0   68.49    3.90
  -3  -3   0   65.89    3.60
   3  -3   0   69.19    4.20
  -3  -3   0   68.99    3.90
   3  -3   0   63.99    3.80
   3  -3   0   62.69    3.50
   3   3   0   68.99    4.30
  -3   3   0   67.49    3.50
  -3   3   0   65.39    3.90
   3   3   0   73.79    4.40
  -3   3   0   66.09    3.90
   3   3   0   73.69    4.50
   3   3   0   69.39    3.80
  -3   3   0   62.89    3.40
   3   3   0   72.19    4.40
  -3   3   0   63.99    3.80
   3   3   0   67.09    4.20
   3   3   0   64.49    3.60
  -3   3   0   58.89    4.80
   4  -3   0   15.00    3.10
  -4  -3   0   10.10    2.40
  -4  -3   0   10.80    1.70
   4  -3   0   13.20    2.30
  -4  -3   0   14.00    2.60
   4  -3   0   12.80    1.90
   4  -3   0   13.70    2.70
  -4   3   0    9.00    1.90
  -4   3   0   16.20    3.30
  -4   3   0   10.10    1.90
   4   3   0   12.40    2.60
   4   3   0   15.80    2.80
   4   3   0   14.10    2.50
   4   3   0    7.40    2.10
   5  -3   0   81.79    6.50
   5  -3   0   79.69    5.40
  -5  -3   0   94.79    6.70
   5  -3   0   91.39    6.10
   5  -3   0   86.99    7.10
  -5  -3   0   86.29    6.30
  -5   3   0   98.49    7.50
   5   3   0   87.99    6.40
   5   3   0   96.19    6.80
   5   3   0   77.89    5.80
  -5   3   0   78.49    5.60
   6  -3   0  110.29    7.00
   6  -3   0   98.09    7.30
  -6  -3   0  105.59    8.20
   6  -3   0  113.79    8.80
   6  -3   0  106.89    8.10
  -6  -3   0  110.89    7.80
   6   3   0  102.59    7.50
  -6   3   0  120.09    9.00
   6   3   0  105.19    8.00
   6   3   0  121.09    8.50
  -7  -3   0   13.10    4.30
   7  -3   0    9.90    3.00
   7  -3   0   13.00    4.00
   7  -3   0   13.70    3.70
  -7   3   0   11.90    4.30
   7   3   0    8.80    3.20
   7   3   0   16.20    5.50
   7   3   0   12.10    3.70
   0  -4   0 6747.32  308.67
   0  -4   0 7568.64  308.27
   0  -4   0 7983.50  308.77
   0  -4   0 7552.24  309.07
   0   4   0 7860.81  308.27
   0   4   0 7580.84  308.77
   0   4   0 7591.44  308.97
   0   4   0 7765.02  308.77
  -1  -4   0    8.70    1.50
  -1  -4   0    8.70    1.40
   1  -4   0    5.00    1.40
   1  -4   0   12.00    1.50
  -1  -4   0    6.40    1.20
   1  -4   0    5.70    1.40
  -1  -4   0    9.10    1.50
   1  -4   0   11.80    2.10
   1  -4   0    8.00    1.40
   1  -4   0    8.40    1.60
  -1  -4   0    3.60    1.30
  -1  -4   0    8.20    1.30
  -1   4   0    7.30    1.40
  -1   4   0   12.10    1.60
   1   4   0    8.80    1.50
  -1   4   0    7.40    1.30
   1   4   0    8.20    1.40
  -1   4   0   13.40    1.70
  -1   4   0    8.40    1.50
  -1   4   0    4.70    1.40
   1   4   0    9.50    1.40
   1   4   0    6.50    1.30
   1   4   0    9.10    1.40
   1   4   0    7.90    1.50
  -1   4   0    4.80    1.40
   1   4   0    7.20    1.50
  -1   4   0   13.20    1.60
   1   4   0    6.80    1.30
  -1   4   0    6.90    1.50
   2  -4   0 1493.55   63.19
  -2  -4   0 1587.44   62.99
   2  -4   0 1509.95   62.89
  -2  -4   0 1555.64   63.29
  -2  -4   0 1573.34   63.69
   2  -4   0 1475.55   63.49
   2  -4   0 1443.76   63.09
  -2  -4   0 1598.64   63.49
  -2  -4   0 1521.65   63.29
  -2  -4   0 1580.44   63.59
   2  -4   0 1558.64   63.29
   2  -4   0 1500.15   63.79
  -2  -4   0 1601.24   63.49
  -2  -4   0 1489.85   62.89
   2   4   0 1519.85   63.39
  -2   4   0 1454.35   63.19
  -2   4   0 1432.76   63.09
  -2   4   0 1493.55   62.89
   2   4   0 1574.74   63.29
  -2   4   0 1512.95   63.59
   2   4   0 1532.75   63.69
   2   4   0 1565.84   62.99
  -2   4   0 1501.35   63.79
  -2   4   0 1439.36   63.09
   2   4   0 1593.24   63.49
  -2   4   0 1472.85   62.79
  -2   4   0 1521.45   63.49
   2   4   0 1551.04   63.39
   2   4   0 1582.84   62.99
   2   4   0 1510.95   63.39
   2   4   0 1610.54   62.99
   3  -4   0  103.69    6.60
  -3  -4   0  117.79    5.50
   3  -4   0  103.29    5.10
   3  -4   0  103.09    5.40
  -3  -4   0  114.89    6.10
  -3  -4   0  120.89    6.50
   3  -4   0  110.59    5.80
  -3  -4   0  112.59    6.00
  -3  -4   0  115.49    5.90
   3  -4   0  103.29    5.90
   3  -4   0  104.29    6.40
  -3  -4   0  106.59    6.10
  -3   4   0  104.29    5.50
   3   4   0  108.49    6.20
   3   4   0  108.29    5.90
   3   4   0  121.59    5.50
  -3   4   0  101.29    5.60
  -3   4   0   99.19    6.70
   3   4   0  112.69    6.10
   3   4   0   95.49    5.90
   3   4   0  110.49    6.20
   3   4   0  105.09    5.30
  -3   4   0   99.69    5.30
  -3   4   0   99.29    5.40
   3   4   0  114.79    5.80
  -3   4   0  100.49    5.50
   4  -4   0    8.20    1.70
   4  -4   0   11.80    2.20
  -4  -4   0   10.20    1.90
   4  -4   0    4.70    2.10
   4  -4   0    7.80    1.60
  -4  -4   0    4.90    1.90
  -4  -4   0    6.90    2.10
   4  -4   0    6.00    2.10
   4   4   0   11.30    2.40
   4   4   0   15.20    2.70
  -4   4   0    8.00    1.70
   4   4   0   10.30    2.40
   4   4   0    8.10    1.90
  -4   4   0   11.30    3.00
   5  -4   0   32.60    4.70
   5  -4   0   30.90    3.80
   5  -4   0   33.20    3.30
  -5  -4   0   42.60    4.50
  -5  -4   0   35.50    4.10
   5  -4   0   33.70    4.50
   5   4   0   33.70    4.30
  -5   4   0   47.00    5.30
   5   4   0   39.50    4.20
   5   4   0   31.70    4.10
   6  -4   0    5.80    1.90
   6  -4   0   11.10    3.60
  -6  -4   0    6.40    2.80
  -6  -4   0    9.30    3.40
   6  -4   0    8.60    3.40
   6  -4   0   11.90    3.00
   6   4   0    8.60    2.80
   6   4   0    3.10    2.40
  -6   4   0    8.90    3.40
   6   4   0    7.10    2.90
   6   4   0    6.20    3.10
   7  -4   0   -0.10    2.50
   7  -4   0    2.00    2.30
   7  -4   0    1.80    2.80
  -7  -4   0    6.00    3.40
   7   4   0   -1.00    2.50
  -7   4   0    2.30    3.20
   7   4   0   -0.20    3.20
   0  -5   0    0.10    1.00
   0  -5   0   -0.20    0.60
   0  -5   0    2.40    1.00
   0  -5   0    2.00    0.80
   0  -5   0    0.50    0.60
   0  -5   0    2.30    1.00
   0  -5   0   -1.70    0.90
   0  -5   0    1.10    1.00
   0   5   0    0.40    1.00
   0   5   0    0.50    0.90
   0   5   0   -2.00    1.00
   0   5   0    0.20    0.90
   0   5   0    4.00    1.10
   0   5   0    2.20    0.60
   0   5   0   -0.50    0.60
   0   5   0    1.60    1.00
   0   5   0   -0.20    0.70
   0   5   0    1.00    0.70
   0   5   0    3.00    1.10
   1  -5   0 1757.72   75.79
  -1  -5   0 1934.11   76.19
  -1  -5   0 1874.51   75.69
  -1  -5   0 1871.81   75.59
   1  -5   0 1824.32   74.79
  -1  -5   0 1880.71   75.89
  -1  -5   0 1884.71   75.49
  -1  -5   0 1902.51   75.59
   1  -5   0 1802.72   75.69
   1  -5   0 1874.71   75.59
   1  -5   0 1715.33   75.59
   1  -5   0 1837.42   75.29
  -1  -5   0 1852.91   75.49
   1  -5   0 1807.12   75.39
   1   5   0 1907.21   75.69
   1   5   0 1884.61   75.59
  -1   5   0 1735.93   75.59
  -1   5   0 1802.52   75.69
   1   5   0 1829.42   75.49
  -1   5   0 1790.52   75.49
  -1   5   0 1796.02   75.29
  -1   5   0 1711.23   75.79
   1   5   0 1875.81   75.89
  -1   5   0 1778.02   75.59
   1   5   0 1822.92   76.69
  -1   5   0 1758.42   75.49
  -1   5   0 1762.62   75.99
   1   5   0 1894.41   75.59
  -1   5   0 1805.82   75.69
   1   5   0 1942.61   75.59
   1   5   0 1885.91   75.59
   2  -5   0   11.70    2.10
  -2  -5   0    7.40    1.70
  -2  -5   0   10.30    1.70
  -2  -5   0    8.50    1.50
  -2  -5   0    8.80    1.90
   2  -5   0    7.20    1.50
  -2  -5   0    7.60    1.20
   2  -5   0    7.30    1.50
  -2  -5   0    5.50    1.60
   2  -5   0   10.40    1.80
   2  -5   0    7.70    1.30
   2  -5   0    6.10    1.80
  -2  -5   0    6.10    1.70
   2   5   0    6.40    1.40
   2   5   0    9.00    1.80
   2   5   0    4.50    1.60
  -2   5   0    7.40    1.60
   2   5   0    8.90    1.50
  -2   5   0    7.40    1.30
  -2   5   0    5.90    1.60
   2   5   0    7.50    1.60
  -2   5   0    6.00    1.50
   2   5   0    6.80    1.60
  -2   5   0    6.10    1.30
  -2   5   0    9.40    1.80
  -2   5   0   10.20    1.90
   2   5   0    8.00    1.30
   2   5   0    7.60    1.60
  -2   5   0    9.50    1.90
   3  -5   0  132.49    7.60
   3  -5   0  124.79    6.80
  -3  -5   0  143.89    6.80
   3  -5   0  133.09    6.30
   3  -5   0  129.79    7.90
  -3  -5   0  149.69    7.90
   3  -5   0  124.79    6.20
   3  -5   0  134.19    8.00
  -3  -5   0  136.19    7.30
  -3  -5   0  134.19    7.40
  -3  -5   0  139.29    7.30
  -3  -5   0  154.68    7.20
   3  -5   0  129.79    7.00
   3   5   0  139.49    7.40
   3   5   0  142.99    6.70
  -3   5   0  122.99    6.60
  -3   5   0  133.29    7.60
  -3   5   0  135.49    8.00
  -3   5   0  124.09    6.60
   3   5   0  142.69    7.10
  -3   5   0  130.39    6.90
   3   5   0  130.99    7.20
   3   5   0  149.09    7.40
   3   5   0  129.29    7.30
  -3   5   0  127.59    6.80
   3   5   0  132.89    7.10
   3   5   0  153.88    7.60
   4  -5   0   99.79    7.20
  -4  -5   0  104.59    6.80
   4  -5   0   96.59    6.20
   4  -5   0  100.79    5.30
   4  -5   0  100.19    5.90
  -4  -5   0   99.79    5.90
  -4  -5   0  109.19    6.50
   4  -5   0  101.19    6.80
   4   5   0   99.39    6.30
   4   5   0  100.79    6.50
  -4   5   0   92.19    6.60
   4   5   0   97.19    6.40
  -4   5   0  101.19    7.30
   4   5   0  107.19    6.30
  -4   5   0   93.39    5.50
  -5  -5   0  169.28   12.40
  -5  -5   0  143.99    9.20
   5  -5   0  150.78   10.00
   5  -5   0  141.59    8.60
   5   5   0  143.59    8.70
   5   5   0  148.49    9.20
  -5   5   0  152.48   10.10
   5   5   0  145.09    8.90
   6  -5   0   15.50    3.40
   6  -5   0   20.90    4.30
   6  -5   0   18.80    3.10
  -6  -5   0   18.90    4.10
   6   5   0   19.60    4.00
  -6   5   0   16.10    4.10
  -6   5   0   16.30    4.00
   6   5   0   18.50    3.90
   0  -6   0  899.71   35.60
   0  -6   0  765.62   35.60
   0  -6   0  855.91   36.00
   0  -6   0  862.21   35.40
   0  -6   0  869.91   36.60
   0  -6   0  887.71   36.20
   0  -6   0  866.51   36.00
   0   6   0  870.41   35.20
   0   6   0  859.51   35.30
   0   6   0  793.22   36.00
   0   6   0  908.71   36.20
   0   6   0  828.22   36.10
   0   6   0  817.02   37.80
   0   6   0  880.51   35.30
   0   6   0  841.42   36.00
   0   6   0  855.51   36.50
   0   6   0  842.32   35.30
   0   6   0  874.41   36.20
   1  -6   0    1.40    0.90
   1  -6   0    1.50    1.10
  -1  -6   0    0.30    1.30
  -1  -6   0    1.60    1.10
   1  -6   0    0.30    1.20
  -1  -6   0    0.60    1.00
  -1  -6   0    0.90    1.00
   1  -6   0    1.60    1.10
   1  -6   0    0.10    1.00
  -1  -6   0    0.80    1.30
   1  -6   0    0.40    0.90
  -1  -6   0    0.90    1.00
  -1  -6   0    0.40    1.00
   1  -6   0    0.20    0.60
  -1   6   0    1.30    1.10
  -1   6   0   -1.70    0.80
   1   6   0   -0.90    1.10
  -1   6   0    1.90    1.10
  -1   6   0    0.80    1.10
   1   6   0    1.70    1.10
  -1   6   0    1.70    1.00
   1   6   0    1.50    0.90
   1   6   0    3.00    1.20
  -1   6   0    0.30    1.10
  -1   6   0    0.70    1.00
   1   6   0   -0.20    0.70
   1   6   0    0.20    1.40
   1   6   0    2.00    1.00
   1   6   0    1.30    1.20
  -1   6   0   -2.50    1.10
   2  -6   0   30.00    3.00
  -2  -6   0   31.40    3.00
   2  -6   0   34.00    3.00
   2  -6   0   37.30    2.60
  -2  -6   0   31.70    3.00
  -2  -6   0   34.20    3.00
   2  -6   0   32.40    2.90
  -2  -6   0   38.20    3.30
  -2  -6   0   35.80    3.30
   2  -6   0   38.20    3.20
   2   6   0   30.00    3.20
   2   6   0   36.50    3.10
  -2   6   0   38.60    3.10
   2   6   0   38.60    2.80
   2   6   0   36.90    2.90
   2   6   0   36.70    3.10
  -2   6   0   31.20    3.10
  -2   6   0   33.90    3.20
   2   6   0   31.50    2.90
  -2   6   0   34.10    2.60
   2   6   0   33.30    2.20
  -2   6   0   30.20    3.10
  -2   6   0   36.30    2.60
   3  -6   0  181.38    9.20
  -3  -6   0  185.68    8.90
   3  -6   0  173.08    9.90
  -3  -6   0  189.78    9.50
  -3  -6   0  191.08    9.40
   3  -6   0  174.78    8.10
  -3  -6   0  199.08   10.00
   3  -6   0  180.88    9.30
   3  -6   0  182.88    9.70
   3  -6   0  168.18    8.00
   3  -6   0  174.28    9.00
   3   6   0  189.38    8.80
  -3   6   0  160.38    8.90
   3   6   0  185.68    8.80
   3   6   0  195.38    9.60
  -3   6   0  174.58    9.90
   3   6   0  181.18    9.40
   3   6   0  197.18    9.60
  -3   6   0  184.58    9.70
  -3   6   0  175.68    8.60
   4  -6   0  156.28    9.00
   4  -6   0  150.38    8.60
   4  -6   0  146.69    9.40
   4  -6   0  181.98   12.40
  -4  -6   0  184.38    9.90
  -4  -6   0  179.28    9.00
   4  -6   0  159.48    7.90
   4   6   0  163.98    9.20
  -4   6   0  189.28   11.80
   4   6   0  170.58    9.30
   4   6   0  168.38    8.90
  -4   6   0  158.08    9.50
   4   6   0  178.18    9.50
  -5  -6   0    9.10    3.00
   5  -6   0    9.70    3.00
   5  -6   0   13.10    3.00
   5  -6   0    7.40    1.80
   5   6   0   11.30    4.20
  -5   6   0    5.40    3.00
  -5   6   0    7.10    2.80
   5   6   0    8.40    2.70
   6  -6   0    7.60    3.20
  -6  -6   0    4.90    2.80
   6  -6   0    0.60    2.30
   6  -6   0    6.80    2.20
  -6   6   0    4.40    3.30
   6   6   0    3.20    2.70
  -6   6   0    6.50    3.20
   6   6   0    6.60    2.90
   0  -7   0   -0.30    1.50
   0  -7   0    1.30    1.30
   0  -7   0    0.40    0.90
   0  -7   0    0.90    1.30
   0  -7   0    4.10    1.30
   0   7   0    2.50    1.30
   0   7   0    4.80    1.50
   0   7   0    0.60    0.90
   0   7   0    1.60    0.80
  -1  -7   0  341.07   15.60
   1  -7   0  336.87   15.30
   1  -7   0  336.07   15.40
  -1  -7   0  345.97   15.20
   1  -7   0  326.77   15.00
  -1  -7   0  338.47   15.20
  -1  -7   0  340.47   15.10
   1  -7   0  343.77   14.40
  -1  -7   0  341.37   15.30
   1  -7   0  326.77   15.70
  -1  -7   0  351.36   16.00
   1  -7   0  338.77   14.50
  -1   7   0  332.47   15.00
  -1   7   0  310.37   15.30
   1   7   0  340.67   15.30
   1   7   0  355.86   15.40
  -1   7   0  310.67   14.90
  -1   7   0  322.77   15.30
   1   7   0  343.17   15.30
   2  -7   0   69.79    3.70
   2  -7   0   75.19    4.90
  -2  -7   0   79.39    4.90
  -2  -7   0   78.49    5.30
  -2  -7   0   75.59    5.30
   2  -7   0   68.29    5.20
   2  -7   0   72.09    5.00
   2  -7   0   74.69    4.40
   2  -7   0   79.49    3.80
   2   7   0   80.29    5.00
   2   7   0   81.19    5.00
   2   7   0   82.59    4.70
  -2   7   0   74.89    4.90
  -2   7   0   74.99    5.00
  -2   7   0   82.29    5.00
   2   7   0   72.79    4.70
  -3  -7   0   38.30    4.30
   3  -7   0   40.20    3.50
   3  -7   0   31.60    3.70
   3  -7   0   32.00    2.30
   3  -7   0   34.90    2.30
   3  -7   0   35.00    3.30
  -3  -7   0   39.00    3.70
   3  -7   0   36.20    3.50
  -3  -7   0   30.20    3.50
   3   7   0   34.80    3.50
  -3   7   0   36.40    3.90
   3   7   0   38.10    3.20
  -3   7   0   34.90    2.90
  -3   7   0   40.70    4.00
   3   7   0   40.20    3.60
   3   7   0   35.80    3.50
   4  -7   0   12.10    1.80
   4  -7   0   10.50    2.40
  -4  -7   0   10.00    2.80
   4  -7   0   13.30    2.80
   4  -7   0   18.00    3.40
  -4  -7   0    9.00    2.50
  -4   7   0    9.40    2.80
  -4   7   0    7.20    2.70
   4   7   0   15.00    3.00
   4   7   0   14.10    2.90
   5  -7   0   40.80    5.20
   5  -7   0   38.90    4.40
  -5  -7   0   35.40    4.80
   5  -7   0   37.00    3.30
  -5   7   0   37.30    5.30
  -5   7   0   42.70    5.00
   5   7   0   51.39    4.90
   5   7   0   46.90    6.20
   6  -7   0   15.90    3.80
  -6  -7   0   28.30    4.90
   6  -7   0   23.40    3.30
   6  -7   0   22.00    4.60
   6   7   0   22.40    4.30
  -6   7   0   23.40    4.80
   6   7   0   18.80    4.30
  -6   7   0   22.50    4.70
   0  -8   0 2387.26   94.79
   0  -8   0 2315.67   95.29
   0  -8   0 2220.98   95.99
   0  -8   0 2424.66   95.59
   0   8   0 2210.58   95.39
   0   8   0 2369.66   95.39
   0   8   0 2216.58   94.19
   0   8   0 2248.58   94.09
   0   8   0 2337.87   95.39
   1  -8   0   33.10    3.30
   1  -8   0   35.40    3.10
   1  -8   0   35.50    3.70
  -1  -8   0   39.20    4.10
  -1  -8   0   37.50    3.90
   1  -8   0   41.20    2.60
  -1  -8   0   36.80    3.30
  -1  -8   0   40.80    3.10
   1  -8   0   35.60    2.60
  -1   8   0   41.90    3.40
  -1   8   0   37.60    3.00
   1   8   0   37.80    3.70
   1   8   0   39.90    3.30
  -1   8   0   38.60    3.20
  -1   8   0   42.30    3.50
   1   8   0   34.80    3.30
   1   8   0   47.40    3.60
  -2  -8   0   42.40    4.20
   2  -8   0   38.20    3.90
   2  -8   0   44.40    3.70
   2  -8   0   42.40    3.20
   2  -8   0   38.20    2.50
   2  -8   0   45.10    3.80
  -2  -8   0   48.80    4.10
  -2  -8   0   47.50    4.30
   2  -8   0   43.50    2.50
  -2   8   0   36.80    3.20
   2   8   0   43.50    3.70
  -2   8   0   35.40    3.50
  -2   8   0   32.70    3.60
   2   8   0   43.70    4.00
  -2   8   0   44.30    3.70
   2   8   0   40.00    3.40
   3  -8   0   46.00    4.10
   3  -8   0   42.90    2.80
   3  -8   0   52.89    5.10
  -3  -8   0   44.40    4.40
   3  -8   0   49.50    4.10
  -3  -8   0   43.30    4.50
  -3   8   0   48.90    4.20
   3   8   0   53.19    4.40
  -3   8   0   49.50    4.60
  -3   8   0   41.40    4.40
   3   8   0   49.70    4.30
  -3   8   0   40.80    3.30
   3   8   0   55.49    3.90
   4  -8   0   23.70    2.40
  -4  -8   0   31.10    4.10
   4  -8   0   30.70    3.60
   4  -8   0   22.00    3.50
   4  -8   0   22.90    3.90
  -4  -8   0   19.40    3.50
  -4   8   0   29.70    4.20
   4   8   0   31.80    3.90
  -4   8   0   27.70    4.30
   4   8   0   33.30    4.00
   5  -8   0   25.00    4.10
   5  -8   0   28.00    4.70
   5  -8   0   31.70    3.00
  -5  -8   0   25.40    4.50
   5   8   0   30.50    4.40
  -5   8   0   31.60    5.10
  -5   8   0   37.90    5.00
   5   8   0   28.50    4.30
   6  -8   0    2.30    2.70
   6  -8   0    6.00    3.60
  -6  -8   0    4.10    3.00
   6  -8   0    0.70    1.80
  -6   8   0    3.80    3.10
  -6   8   0    4.20    3.80
   6   8   0    4.20    3.00
   6   8   0    0.70    2.60
   0  -9   0    0.70    1.80
   0  -9   0    1.60    1.20
   0  -9   0    1.30    1.60
   0   9   0    4.60    2.70
   0   9   0    2.10    1.70
   0   9   0    3.90    1.80
  -1  -9   0  181.18   10.30
   1  -9   0  199.68    9.90
  -1  -9   0  194.28    9.70
  -1  -9   0  185.68    9.90
   1  -9   0  182.28   10.20
  -1  -9   0  185.38    9.30
   1  -9   0  181.18    8.60
   1  -9   0  174.08    9.20
  -1   9   0  169.18    8.90
  -1   9   0  192.28    9.90
   1   9   0  183.78    9.50
  -1   9   0  177.28    9.60
   1   9   0  195.28    9.80
  -1   9   0  184.28    9.70
   1   9   0  182.68    9.60
   2  -9   0   14.50    2.40
  -2  -9   0   19.50    3.30
   2  -9   0   17.80    3.10
  -2  -9   0   20.80    3.20
   2  -9   0   15.80    2.80
  -2  -9   0   17.40    2.80
   2  -9   0   15.70    1.80
   2  -9   0   20.40    2.90
  -2   9   0   17.50    3.00
  -2   9   0   19.50    2.90
  -2   9   0   19.10    2.80
   2   9   0   19.70    2.70
   2   9   0   17.50    2.80
   2   9   0   16.00    2.80
   3  -9   0    9.30    2.40
   3  -9   0    5.50    2.20
  -3  -9   0    9.30    2.40
  -3  -9   0    9.30    2.70
   3  -9   0    6.50    1.30
  -3  -9   0   10.80    2.80
   3  -9   0    5.70    2.10
   3   9   0    9.10    2.50
   3   9   0    7.30    2.40
  -3   9   0    8.90    2.50
   3   9   0    7.30    2.00
  -3   9   0   11.90    2.70
  -3   9   0    9.20    2.40
   4  -9   0    5.50    1.50
  -4  -9   0    4.90    2.40
   4  -9   0    8.20    2.60
  -4  -9   0    7.40    2.70
   4  -9   0    3.20    2.70
  -4   9   0   10.50    3.20
   4   9   0    6.60    2.50
   4   9   0    6.50    2.50
  -4   9   0    5.40    2.60
  -4   9   0    7.20    3.00
  -5  -9   0    8.20    3.10
   5  -9   0    6.80    2.70
   5  -9   0    3.20    2.70
   5  -9   0    5.30    1.60
  -5   9   0    6.50    3.20
  -5   9   0    4.50    2.60
   5   9   0    1.10    2.30
  -5   9   0    7.70    3.20
   5   9   0    5.90    2.80
   6  -9   0   12.00    4.20
  -6  -9   0    6.20    3.30
   6  -9   0   14.30    6.20
   6  -9   0    6.50    2.20
  -6   9   0    7.40    3.60
  -6   9   0    5.00    3.70
   6   9   0   14.30    4.20
   6   9   0    6.50    3.40
   0 -10   0   63.59    4.90
   0 -10   0   59.99    4.90
   0 -10   0   62.19    4.20
   0 -10   0   66.59    5.60
   0  10   0   62.29    5.00
   0  10   0   61.99    4.80
   0  10   0   66.49    5.00
   1 -10   0  310.07   13.90
  -1 -10   0  318.77   15.30
  -1 -10   0  308.97   15.00
  -1 -10   0  308.07   15.80
  -1 -10   0  301.67   14.50
   1 -10   0  295.57   14.60
   1 -10   0  313.97   15.20
   1 -10   0  333.37   15.90
   1  10   0  301.77   15.00
  -1  10   0  296.67   15.00
  -1  10   0  323.67   15.20
   1  10   0  299.87   15.00
  -1  10   0  314.67   15.20
   1  10   0  307.67   14.90
   2 -10   0    1.50    1.80
  -2 -10   0    8.60    2.70
   2 -10   0    8.10    1.40
   2 -10   0   10.30    2.40
  -2 -10   0    2.90    2.10
   2 -10   0    6.40    2.40
  -2 -10   0    9.20    2.20
   2  10   0    6.00    2.00
  -2  10   0    9.10    2.50
  -2  10   0    3.10    1.90
   2  10   0    8.20    2.20
  -2  10   0    3.80    2.10
   2  10   0    3.60    1.90
  -3 -10   0   88.59    7.40
  -3 -10   0   84.69    6.50
   3 -10   0   80.19    6.00
  -3 -10   0   76.59    5.80
   3 -10   0   66.09    5.80
   3 -10   0   75.29    5.80
   3 -10   0   73.69    4.20
  -3  10   0   76.69    6.10
   3  10   0   82.79    5.50
  -3  10   0   75.09    6.00
   3  10   0   76.59    6.50
   3  10   0   78.99    5.90
  -3  10   0   69.19    5.70
   4 -10   0   16.60    4.30
   4 -10   0   15.90    2.20
   4 -10   0   16.80    3.30
  -4 -10   0   18.30    3.70
  -4 -10   0   12.20    3.30
  -4  10   0   15.10    3.50
  -4  10   0   19.00    3.60
  -4  10   0   16.40    3.60
   4  10   0   19.90    4.40
   4  10   0   17.40    3.50
   5 -10   0   17.70    2.80
  -5 -10   0   20.30    4.50
   5 -10   0   28.80    4.70
   5  10   0   26.30    4.70
   5  10   0   21.50    4.20
  -5  10   0   20.80    4.60
  -5  10   0   23.50    4.70
  -5  10   0   21.30    4.20
   0 -11   0    1.10    1.70
   0 -11   0   -1.10    1.80
   0 -11   0    1.60    1.40
   0 -11   0   -1.60    1.60
   0  11   0    3.10    1.90
   0  11   0    3.20    1.90
   0  11   0    1.90    1.90
  -1 -11   0  298.87   14.10
   1 -11   0  307.27   15.50
   1 -11   0  291.07   14.20
   1 -11   0  299.67   13.50
  -1 -11   0  294.07   14.80
  -1 -11   0  296.57   15.60
   1 -11   0  305.57   14.90
  -1 -11   0  307.07   14.70
   1  11   0  288.37   14.50
   1  11   0  296.67   14.80
  -1  11   0  276.17   14.60
  -1  11   0  287.07   14.80
   1  11   0  275.57   14.50
  -1  11   0  283.77   14.60
   2 -11   0   28.40    3.80
   2 -11   0   30.10    4.20
  -2 -11   0   28.30    4.10
   2 -11   0   28.80    2.50
  -2 -11   0   25.90    3.60
  -2 -11   0   23.60    4.20
  -2  11   0   22.60    3.40
  -2  11   0   27.10    3.80
   2  11   0   25.80    3.70
   2  11   0   25.40    3.50
   2  11   0   23.70    3.50
  -2  11   0   18.50    3.40
   3 -11   0   29.80    4.10
   3 -11   0   33.50    4.20
   3 -11   0   28.30    2.60
  -3 -11   0   25.80    4.00
   3 -11   0   25.80    4.10
  -3 -11   0   37.20    4.70
  -3 -11   0   33.10    4.70
  -3  11   0   31.40    4.30
  -3  11   0   28.00    5.00
   3  11   0   28.40    4.10
  -3  11   0   38.20    4.30
  -3  11   0   31.40    4.40
   3  11   0   39.20    4.40
   3  11   0   25.40    3.60
  -4 -11   0    5.80    2.90
  -4 -11   0   10.20    3.30
   4 -11   0    4.00    2.40
   4 -11   0    7.80    2.90
   4 -11   0    5.00    1.50
  -4  11   0    5.90    2.90
   4  11   0    9.50    3.10
   4  11   0    7.20    2.80
  -4  11   0    8.50    3.20
  -4  11   0    3.70    2.40
   5 -11   0   40.80    3.60
   5 -11   0   35.10    5.20
  -5 -11   0   50.49    6.10
  -5  11   0   49.00    8.80
   5  11   0   48.90    6.00
   5  11   0   42.60    8.30
  -5  11   0   40.90    5.80
  -5  11   0   34.00    5.30
   0 -12   0   71.79    5.60
   0 -12   0   74.79    7.40
   0  12   0   66.99    5.60
  -1 -12   0   87.69    7.00
  -1 -12   0   74.39    5.60
   1 -12   0   75.29    4.90
   1 -12   0   77.79    6.20
  -1 -12   0   80.09    6.30
  -1 -12   0   84.59    6.20
   1 -12   0   84.69    8.30
   1  12   0   71.69    5.80
   1  12   0   81.59    6.30
  -1  12   0   83.39    6.30
  -1  12   0   74.49    6.10
  -1  12   0   80.59    6.10
   1  12   0   69.79    5.90
  -2 -12   0    9.70    3.10
  -2 -12   0    8.00    2.60
   2 -12   0    6.20    1.60
   2 -12   0    5.90    3.50
   2 -12   0    2.50    2.20
  -2 -12   0    2.00    2.40
  -2  12   0    5.10    2.50
   2  12   0    5.00    2.30
   2  12   0    4.50    2.80
   2  12   0    6.70    2.70
  -2  12   0    3.70    2.50
  -2  12   0    6.70    2.60
   3 -12   0    4.20    1.40
  -3 -12   0    0.80    2.50
  -3 -12   0    6.20    3.00
   3 -12   0    5.00    2.60
  -3 -12   0    1.80    2.50
  -3  12   0    0.60    2.30
   3  12   0    8.30    3.00
   3  12   0    5.80    2.50
  -3  12   0    4.70    2.60
  -3  12   0    5.40    2.70
   4 -12   0    0.40    1.20
  -4 -12   0    1.40    2.80
  -4 -12   0    2.60    2.70
   4 -12   0    3.70    2.60
   4 -12   0    3.20    2.60
   4  12   0    0.00    2.30
  -4  12   0    4.80    2.90
  -4  12   0    1.00    2.60
  -4  12   0    1.80    2.40
   4  12   0    3.30    2.90
   0 -13   0   -0.30    2.10
   0 -13   0   -0.40    1.60
   0 -13   0    1.90    2.20
   0 -13   0    0.20    2.00
   0  13   0   -1.10    1.90
   0  13   0   -0.40    2.00
   0  13   0    2.60    2.30
  -1 -13   0   44.80    5.60
   1 -13   0   46.10    5.60
  -1 -13   0   47.00    5.20
   1 -13   0   38.70    3.60
  -1 -13   0   43.60    4.40
  -1 -13   0   46.70    4.90
   1 -13   0   48.10    5.00
   1  13   0   35.10    4.50
   1  13   0   38.10    4.80
  -1  13   0   45.00    5.00
  -1  13   0   38.30    4.70
  -1  13   0   43.30    5.00
   1  13   0   46.10    4.70
  -2 -13   0    1.60    2.20
  -2 -13   0    7.60    3.10
   2 -13   0    3.30    1.60
  -2 -13   0    5.70    2.80
   2 -13   0    1.80    2.20
   2 -13   0    6.30    2.90
  -2  13   0    2.00    2.30
   2  13   0    5.50    2.70
  -2  13   0    1.70    2.20
   2  13   0    3.10    2.20
  -2  13   0    0.50    2.20
   3 -13   0    4.30    1.60
   3 -13   0    5.90    3.00
  -3 -13   0    7.50    2.90
  -3 -13   0    1.50    2.70
  -3 -13   0    4.60    3.00
  -3  13   0    4.90    2.60
   3  13   0    2.30    4.30
  -3  13   0    9.10    3.20
  -3  13   0    1.20    2.60
   3  13   0    6.80    3.00
  -4 -13   0   26.10    5.20
   4 -13   0   20.00    4.40
  -4 -13   0   31.20    5.80
   4  13   0   22.00    4.30
  -4  13   0   30.90    5.50
  -4  13   0   24.10    4.60
   0 -14   0   36.20    4.10
   0 -14   0   42.30    5.80
   0 -14   0   34.70    4.70
   0  14   0   39.50    4.80
   0  14   0   36.80    4.90
   0  14   0   33.70    4.70
   1 -14   0   51.49    5.60
   1 -14   0   57.09    6.40
  -1 -14   0   61.99    6.60
  -1 -14   0   57.69    5.30
  -1 -14   0   55.09    5.80
   1 -14   0   56.09    4.60
   1  14   0   58.99    5.80
  -1  14   0   60.09    6.00
  -1  14   0   50.79    5.60
   1  14   0   54.09    5.50
   1  14   0   66.09    6.00
  -1  14   0   60.09    5.90
  -2 -14   0   15.30    3.90
  -2 -14   0   18.20    3.70
   2 -14   0   14.70    3.90
  -2 -14   0   11.40    3.70
   2 -14   0   17.30    4.30
   2 -14   0   19.00    3.00
  -2  14   0   28.70    4.60
  -2  14   0   13.60    3.60
  -2  14   0   11.30    3.60
   2  14   0   22.60    4.30
   2  14   0   11.50    3.20
   3 -14   0   14.50    3.80
  -3 -14   0   22.10    5.00
   3 -14   0   28.30    4.70
  -3 -14   0   21.50    4.80
  -3  14   0   20.60    4.60
   3  14   0   19.00    4.80
  -3  14   0   19.50    4.60
  -3  14   0   17.60    4.70
   0 -15   0   -0.30    2.40
   0 -15   0    2.10    3.10
   0 -15   0   -3.00    1.60
   0  15   0   -1.80    2.30
   0  15   0    2.40    2.70
   1 -15   0    6.40    3.20
   1 -15   0    5.80    2.30
  -1 -15   0    3.70    3.30
   1 -15   0    7.10    3.50
  -1 -15   0    5.40    2.50
  -1 -15   0    6.70    3.20
  -1  15   0    7.00    3.40
  -1  15   0    2.90    4.40
  -1  15   0    2.70    2.90
   1  15   0    4.70    2.80
   1  15   0    5.20    3.00
  -2 -15   0   16.80    3.70
   2 -15   0   17.20    4.10
   2 -15   0   20.60    3.20
   2 -15   0   14.50    4.10
  -2 -15   0   15.50    4.20
  -2 -15   0   21.70    5.20
   2  15   0   20.70    4.30
  -2  15   0   23.20    4.50
  -2  15   0   15.70    4.00
   2  15   0   19.30    4.50
  -2  15   0   12.70    3.80
   7   0  -1   14.40    3.70
  -7   0   1   14.90    4.20
   7   0  -1   16.50    4.20
   7   0  -1   20.90    3.80
   6   0  -1  157.58    9.30
  -6   0   1  148.89   10.80
   6   0  -1  165.18   10.60
   6   0  -1  162.68   10.20
   6   0  -1  137.39    9.20
  -6   0   1  170.28   10.80
  -5   0   1   59.49    4.60
   5   0  -1   54.89    5.10
   5   0  -1   57.19    6.20
   5   0  -1   53.19    4.50
   5   0  -1   52.79    4.40
  -5   0   1   59.69    5.80
   4   0  -1   24.00    3.30
  -4   0   1   24.50    3.50
   4   0  -1   29.80    2.30
  -4   0   1   27.90    2.80
   4   0  -1   26.50    2.90
   4   0  -1   31.30    3.40
  -4   0   1   26.50    2.20
  -3   0   1  119.09    6.70
   3   0  -1  138.29    6.80
   3   0  -1  146.19    7.00
  -3   0   1  109.09    7.40
  -3   0   1  122.09    7.00
   3   0  -1  144.69    6.30
   3   0  -1  126.39    7.30
  -3   0   1  139.69    6.30
   3   0  -1  139.99    6.80
   3   0  -1  141.79    6.70
   3   0  -1  148.59    7.30
  -3   0   1  132.39    7.50
  -3   0   1  128.29    6.80
  -3   0   1  140.09    6.50
   2   0  -1    7.50    1.20
   2   0  -1    6.60    1.30
   2   0  -1    9.10    1.30
  -2   0   1    3.90    1.20
   2   0  -1    5.40    1.40
  -2   0   1    6.60    1.20
   2   0  -1    3.20    1.00
  -2   0   1    7.10    1.00
   2   0  -1    5.70    1.10
  -2   0   1    3.20    1.30
  -2   0   1    6.40    1.00
  -2   0   1    3.70    1.00
   2   0  -1    6.20    1.00
  -2   0   1    4.70    1.00
   1   0  -1  214.68    8.60
   1   0  -1  189.78    8.80
  -1   0   1  198.58    8.80
   1   0  -1  211.08    8.80
   1   0  -1  216.68    8.60
   1   0  -1  194.28    8.70
  -1   0   1  198.58    8.90
  -1   0   1  192.28    8.60
   1   0  -1  200.08    8.90
  -1   0   1  216.88    8.60
   1   0  -1  177.18    9.10
   1   0  -1  212.28    8.70
  -1   0   1  210.98    8.70
  -1   0   1  194.98    8.60
  -1   0  -1    0.70    0.70
   1   0   1    2.80    0.90
  -1   0  -1    0.60    0.30
  -1   0  -1    2.40    0.60
   1   0   1    1.50    0.50
   1   0   1    1.30    0.40
  -1   0  -1    0.10    0.60
   1   0   1    0.90    0.60
   1   0   1    1.50    0.70
   1   0   1    1.00    0.70
  -1   0  -1    1.80    0.50
  -1   0  -1    2.70    0.60
  -1   0  -1    1.40    0.60
  -2   0  -1  162.08    7.80
  -2   0  -1  164.08    7.40
   2   0   1  168.08    8.10
   2   0   1  156.18    7.50
   2   0   1  170.98    7.90
   2   0   1  162.68    7.60
  -2   0  -1  160.38    7.10
  -2   0  -1  167.78    7.30
   2   0   1  163.18    7.10
  -2   0  -1  166.18    7.10
  -2   0  -1  165.28    7.70
  -2   0  -1  163.08    7.50
   2   0   1  167.88    7.10
   2   0   1  168.28    7.60
  -3   0  -1  616.04   26.80
  -3   0  -1  615.84   25.90
   3   0   1  648.64   26.70
   3   0   1  635.94   27.40
   3   0   1  632.24   27.10
   3   0   1  640.74   25.90
   3   0   1  598.74   26.60
  -3   0  -1  606.64   26.60
   3   0   1  617.24   26.60
   4   0   1  294.17   13.90
   4   0   1  299.17   13.80
  -4   0  -1  292.87   14.80
   4   0   1  294.97   14.40
  -4   0  -1  292.97   14.00
   4   0   1  301.17   14.80
  -5   0  -1   22.50    3.90
   5   0   1   22.80    3.20
   5   0   1   20.80    3.00
  -5   0  -1   16.30    3.00
   5   0   1   23.20    3.90
   5   0   1   23.10    3.60
   6   0   1  131.19    8.80
   6   0   1  146.29    9.70
  -6   0  -1  146.19    9.10
  -6   0  -1  154.38   10.40
   6   0   1  154.98   10.20
   7   0   1   13.30    4.60
   7   0   1    7.90    3.80
  -7   0  -1    1.40    3.00
   7   0   1    3.90    2.80
   7   0   1    6.10    2.80
   7  -1  -1   10.10    3.30
  -7  -1   1   14.20    4.60
   7  -1  -1   16.90    4.20
   7  -1  -1    8.10    3.00
   7   1  -1   12.10    3.60
  -7   1   1   10.00    4.00
   7   1  -1   14.70    4.10
   7   1  -1   12.40    3.40
   6  -1  -1   13.60    3.30
   6  -1  -1   17.10    3.90
   6  -1  -1   12.70    2.90
  -6  -1   1   18.00    4.00
   6  -1  -1   26.80    4.60
  -6  -1   1   17.90    3.50
   6   1  -1   17.80    3.70
   6   1  -1   15.70    3.10
   6   1  -1   15.40    3.70
  -6   1   1   17.60    3.90
   6   1  -1   19.00    3.80
  -5  -1   1   29.70    3.50
   5  -1  -1   29.20    4.10
   5  -1  -1   21.80    3.10
   5  -1  -1   30.00    3.90
   5  -1  -1   21.90    3.30
  -5  -1   1   22.90    4.20
   5   1  -1   32.10    4.00
  -5   1   1   22.00    3.00
   5   1  -1   24.70    3.40
   5   1  -1   27.90    3.60
   5   1  -1   25.10    3.30
  -5   1   1   24.90    4.00
   4  -1  -1   48.10    3.80
  -4  -1   1   38.10    3.10
   4  -1  -1   55.39    4.70
   4  -1  -1   50.09    4.20
  -4  -1   1   48.80    4.40
  -4  -1   1   50.79    3.90
   4  -1  -1   50.89    3.20
   4  -1  -1   45.40    3.60
   4   1  -1   55.69    4.00
  -4   1   1   51.89    4.60
  -4   1   1   45.80    3.60
   4   1  -1   51.89    4.40
   4   1  -1   53.19    3.10
   4   1  -1   54.39    3.90
   4   1  -1   57.79    4.30
  -4   1   1   49.20    3.20
   3  -1  -1   38.00    3.40
   3  -1  -1   36.20    2.60
   3  -1  -1   37.00    2.70
   3  -1  -1   40.30    3.20
  -3  -1   1   34.40    2.30
  -3  -1   1   35.40    2.90
   3  -1  -1   38.30    2.50
  -3  -1   1   39.90    3.20
  -3  -1   1   39.60    2.80
  -3  -1   1   34.00    2.80
  -3  -1   1   36.40    3.30
   3  -1  -1   36.30    2.80
  -3  -1   1   40.20    3.00
   3   1  -1   38.90    3.30
   3   1  -1   36.10    2.80
  -3   1   1   36.20    2.40
  -3   1   1   33.20    2.80
   3   1  -1   36.80    2.90
   3   1  -1   38.80    2.90
  -3   1   1   33.90    2.30
   3   1  -1   38.60    2.40
   3   1  -1   39.50    3.10
   3   1  -1   36.00    2.80
  -3   1   1   35.60    2.70
  -3   1   1   34.40    3.40
  -2  -1   1  138.69    6.60
   2  -1  -1  125.19    7.00
   2  -1  -1  138.19    6.30
  -2  -1   1  135.19    6.60
   2  -1  -1  165.68    7.50
  -2  -1   1  138.59    6.10
  -2  -1   1  133.69    7.20
   2  -1  -1  132.09    6.40
   2  -1  -1  140.39    6.90
  -2  -1   1  145.89    6.90
  -2  -1   1  140.89    6.50
  -2  -1   1  143.19    6.80
  -2  -1   1  134.89    6.70
  -2  -1   1  139.09    6.20
   2  -1  -1  140.69    6.60
   2   1  -1  150.38    6.80
   2   1  -1  134.89    6.00
   2   1  -1  143.79    6.20
  -2   1   1  124.59    6.30
  -2   1   1  136.59    6.20
   2   1  -1  140.99    6.70
  -2   1   1  146.09    6.30
  -2   1   1  141.09    6.30
  -2   1   1  138.39    6.80
   2   1  -1  137.29    6.80
   2   1  -1  140.19    6.70
  -2   1   1  144.49    7.10
  -2   1   1  130.69    6.60
   2   1  -1  137.49    6.70
   2   1  -1  147.59    7.00
   1  -1  -1  596.04   24.90
   1  -1  -1  549.25   24.60
  -1  -1   1  612.34   25.00
   1  -1  -1  627.24   24.90
   1  -1  -1  578.14   24.60
   1  -1  -1  568.84   24.70
   1  -1  -1  556.34   25.10
  -1  -1   1  626.24   24.70
  -1  -1   1  608.54   24.90
  -1  -1   1  631.14   24.90
  -1  -1   1  613.84   24.90
  -1  -1   1  618.34   24.70
  -1  -1   1  609.74   24.90
  -1  -1   1  580.34   24.90
   1  -1  -1  588.94   25.00
  -1   1   1  593.44   24.80
   1   1  -1  586.64   24.90
  -1   1   1  579.54   24.60
   1   1  -1  614.64   24.90
  -1   1   1  608.84   24.90
   1   1  -1  618.34   24.70
  -1   1   1  587.14   25.10
   1   1  -1  613.44   24.90
   1   1  -1  618.64   24.80
   1   1  -1  627.14   24.90
  -1   1   1  628.64   24.60
   1   1  -1  622.64   24.90
  -1   1   1  562.34   24.60
  -1   1   1  563.74   24.60
   1   1  -1  605.14   24.90
   1  -1   1 3043.30  128.19
  -1  -1  -1 3243.28  128.69
   1  -1   1 3259.17  128.59
   1  -1   1 3020.30  128.39
  -1  -1  -1 2993.00  128.59
  -1  -1  -1 3189.88  128.59
  -1  -1  -1 3166.78  128.29
  -1  -1  -1 3137.19  128.49
   1  -1   1 3111.99  128.69
   1  -1   1 3213.28  128.39
   1  -1   1 3315.57  128.59
  -1  -1  -1 3202.98  128.59
  -1  -1  -1 3142.09  128.69
   1  -1   1 3013.90  128.79
   1  -1   1 3254.97  128.19
   1   1   1 3176.38  128.69
  -1   1  -1 3100.69  128.39
  -1   1  -1 3169.58  128.69
   1   1   1 3295.47  128.59
   1   1   1 3202.88  129.09
   1   1   1 3175.38  128.59
  -1   1  -1 2979.90  128.39
   1   1   1 3170.28  128.29
  -1   1  -1 3204.38  128.59
   1   1   1 3109.39  128.69
   1   1   1 3232.08  128.29
  -1   1  -1 3143.39  128.49
  -1   1  -1 3044.30  128.39
  -2  -1  -1  332.67   13.70
   2  -1   1  315.67   13.30
  -2  -1  -1  316.07   13.30
   2  -1   1  340.67   13.70
  -2  -1  -1  308.27   13.90
   2  -1   1  320.37   14.00
   2  -1   1  312.57   13.40
  -2  -1  -1  318.77   13.60
  -2  -1  -1  313.97   13.20
   2  -1   1  303.27   13.60
   2  -1   1  310.67   14.20
  -2  -1  -1  313.57   13.70
   2  -1   1  301.17   13.40
  -2  -1  -1  313.97   13.90
   2   1   1  317.07   14.00
   2   1   1  316.37   13.70
   2   1   1  310.07   14.00
  -2   1  -1  296.17   13.20
  -2   1  -1  320.07   14.00
  -2   1  -1  321.67   13.20
   2   1   1  306.67   13.80
  -2   1  -1  308.47   13.20
  -2   1  -1  309.87   13.80
   2   1   1  324.97   13.70
   2   1   1  321.97   13.10
  -2   1  -1  327.87   13.20
   2   1   1  319.47   13.30
  -2   1  -1  298.37   13.70
  -2   1  -1  300.27   13.60
   2   1   1  322.37   13.70
   3  -1   1   54.29    3.20
  -3  -1  -1   49.99    3.60
   3  -1   1   54.09    4.10
  -3  -1  -1   59.59    3.90
   3  -1   1   52.69    3.00
  -3  -1  -1   55.09    2.90
   3  -1   1   65.49    4.10
  -3  -1  -1   54.09    2.90
   3  -1   1   59.89    3.60
   3  -1   1   59.49    3.50
  -3  -1  -1   58.49    3.40
   3   1   1   56.69    3.50
   3   1   1   57.69    3.70
   3   1   1   48.50    3.60
  -3   1  -1   52.19    2.90
   3   1   1   58.39    4.10
  -3   1  -1   55.79    3.00
  -3   1  -1   54.79    3.60
   3   1   1   65.59    4.10
   3   1   1   58.69    3.70
  -3   1  -1   55.19    3.60
   3   1   1   49.40    2.80
  -3   1  -1   53.79    4.20
   3   1   1   54.89    2.90
   4  -1   1   64.59    4.00
   4  -1   1   51.89    3.30
   4  -1   1   58.99    4.10
   4  -1   1   53.69    4.70
  -4  -1  -1   63.99    5.00
   4  -1   1   52.49    4.40
  -4   1  -1   58.19    4.90
  -4   1  -1   56.79    4.10
   4   1   1   50.09    4.50
   4   1   1   58.49    4.50
   4   1   1   53.09    4.00
   4   1   1   52.49    4.10
  -5  -1  -1   65.59    5.30
   5  -1   1   74.49    5.90
   5  -1   1   74.59    6.30
   5  -1   1   60.29    5.10
  -5  -1  -1   78.49    7.90
   5  -1   1   69.29    5.10
   5   1   1   72.49    5.20
   5   1   1   71.89    5.30
   5   1   1   73.09    5.90
  -5   1  -1   76.99    5.30
  -5   1  -1   77.69    6.40
   6  -1   1   85.89    7.60
   6  -1   1   80.39    7.10
   6  -1   1   85.49    6.30
  -6  -1  -1   76.89    6.50
   6  -1   1   85.69    6.40
  -6  -1  -1   83.99    7.50
   6   1   1   99.19    7.80
  -6   1  -1  111.89    8.40
   6   1   1   84.99    7.10
   6   1   1   84.69    6.50
  -7  -1  -1   13.10    4.20
   7  -1   1   10.80    3.10
   7  -1   1   19.80    4.10
   7  -1   1   12.40    3.90
   7   1   1   14.10    3.60
   7   1   1   12.10    4.10
  -7   1  -1   18.10    4.70
   7   1   1   15.30    3.60
   7   1   1   11.00    4.00
   7  -2  -1   16.40    3.30
   7  -2  -1   15.20    5.90
  -7  -2   1   19.30    7.30
   7  -2  -1    9.90    3.30
  -7   2   1   14.80    4.40
   7   2  -1   11.70    4.00
   7   2  -1    5.80    3.00
   7   2  -1   15.00    3.60
   6  -2  -1   33.80    4.80
  -6  -2   1   43.50    5.30
   6  -2  -1   31.50    3.90
   6  -2  -1   42.70    5.40
   6  -2  -1   33.10    4.20
  -6  -2   1   26.50    4.20
   6   2  -1   37.50    5.00
   6   2  -1   39.90    5.50
   6   2  -1   33.80    4.40
   6   2  -1   33.30    4.70
  -6   2   1   36.30    5.40
   5  -2  -1  149.19    9.50
  -5  -2   1  154.68    8.70
   5  -2  -1  148.39    8.00
   5  -2  -1  135.59    8.80
  -5  -2   1  144.29    9.10
   5  -2  -1  135.59    8.20
   5   2  -1  152.88    9.20
   5   2  -1  149.39    8.90
   5   2  -1  147.19    8.40
  -5   2   1  134.39    8.50
  -5   2   1  141.39    9.50
   5   2  -1  138.19    8.30
  -4  -2   1    9.50    2.40
  -4  -2   1   16.20    2.70
   4  -2  -1   15.40    3.00
   4  -2  -1   16.00    3.10
   4  -2  -1   10.50    2.10
   4  -2  -1   12.10    2.00
   4  -2  -1   10.60    1.80
  -4   2   1   12.40    1.90
   4   2  -1   14.20    2.50
   4   2  -1    9.20    1.60
   4   2  -1   10.00    2.40
  -4   2   1   11.60    2.10
   4   2  -1    9.90    3.30
   4   2  -1   14.70    2.70
  -4   2   1   13.10    2.80
   3  -2  -1   21.00    1.90
  -3  -2   1   17.90    2.20
  -3  -2   1   15.80    1.60
   3  -2  -1   25.60    2.30
  -3  -2   1   22.40    2.20
   3  -2  -1   20.00    1.80
  -3  -2   1   19.50    2.40
   3  -2  -1   17.90    1.80
  -3  -2   1   21.40    2.40
   3  -2  -1   19.10    2.50
   3  -2  -1   17.20    2.50
  -3  -2   1   18.60    1.70
   3   2  -1   16.30    2.20
  -3   2   1   18.40    2.70
   3   2  -1   21.90    2.40
   3   2  -1   22.50    2.30
   3   2  -1   25.60    2.30
   3   2  -1   19.40    2.20
   3   2  -1   18.90    1.70
  -3   2   1   20.70    1.90
  -3   2   1   21.10    1.50
  -3   2   1   18.00    1.80
   3   2  -1   23.00    1.80
  -2  -2   1  145.49    7.10
   2  -2  -1  150.88    7.60
   2  -2  -1  133.19    7.20
   2  -2  -1  142.09    6.50
   2  -2  -1  151.58    6.90
   2  -2  -1  145.19    7.10
  -2  -2   1  143.99    7.20
  -2  -2   1  152.78    7.20
   2  -2  -1  146.39    6.70
  -2  -2   1  148.99    6.70
  -2  -2   1  147.79    6.80
   2  -2  -1  151.28    6.60
  -2  -2   1  144.79    7.20
  -2  -2   1  156.28    7.10
  -2  -2   1  156.18    7.20
  -2   2   1  145.79    6.60
  -2   2   1  141.89    6.40
  -2   2   1  147.89    7.60
  -2   2   1  150.18    7.30
   2   2  -1  158.18    7.20
   2   2  -1  152.18    7.30
  -2   2   1  143.79    6.70
  -2   2   1  146.79    6.70
   2   2  -1  151.88    6.80
   2   2  -1  151.28    7.10
   2   2  -1  168.78    7.70
  -2   2   1  151.58    6.40
  -2   2   1  147.79    7.10
   2   2  -1  153.08    7.20
   2   2  -1  145.49    7.20
   2   2  -1  157.08    7.10
  -2   2   1  146.79    6.80
   1  -2  -1 9425.16  395.16
  -1   2   1 9999.00  395.16
   0  -2   1  579.04   23.60
   0  -2  -1  601.64   23.70
   0  -2   1  564.64   23.70
   0  -2  -1  560.74   23.70
   0  -2  -1  608.24   23.60
   0  -2  -1  564.14   23.60
   0  -2  -1  584.34   23.90
   0  -2   1  545.35   23.70
   0  -2   1  563.24   23.50
   0  -2  -1  585.54   23.80
   0  -2   1  574.54   23.70
   0  -2   1  549.45   23.90
   0  -2  -1  552.94   23.70
   0  -2   1  563.84   23.70
   0   2  -1  583.24   23.70
   0   2   1  592.24   23.70
   0   2  -1  543.45   23.40
   0   2   1  577.74   23.60
   0   2   1  553.44   23.60
   0   2   1  613.94   23.70
   0   2  -1  566.54   23.70
   0   2   1  591.54   23.60
   0   2   1  610.44   23.80
   0   2   1  581.74   23.70
   0   2  -1  556.84   23.70
   0   2  -1  538.35   23.80
   0   2  -1  587.44   23.60
   0   2   1  559.04   23.90
   0   2  -1  569.94   23.40
   0   2  -1  577.24   23.80
   0   2   1  573.14   23.90
   0   2  -1  554.14   23.40
  -1  -2  -1 1587.74   66.09
   1  -2   1 1502.55   66.09
  -1  -2  -1 1648.54   65.99
   1  -2   1 1525.05   66.29
  -1  -2  -1 1664.13   66.29
   1  -2   1 1542.05   66.19
  -1  -2  -1 1638.64   66.39
  -1  -2  -1 1671.93   66.09
  -1  -2  -1 1658.13   66.29
   1  -2   1 1647.74   66.19
  -1  -2  -1 1644.24   66.29
  -1  -2  -1 1622.24   66.29
   1  -2   1 1647.74   66.19
  -1  -2  -1 1626.54   66.49
   1   2   1 1626.84   66.49
  -1   2  -1 1542.75   66.19
   1   2   1 1621.14   66.29
  -1   2  -1 1522.15   66.09
   1   2   1 1635.64   66.29
   1   2   1 1660.93   66.09
   1   2   1 1638.44   66.29
  -1   2  -1 1676.33   66.19
   1   2   1 1679.03   66.29
  -1   2  -1 1698.53   66.19
   1   2   1 1628.24   66.19
  -1   2  -1 1608.54   66.09
   1   2   1 1680.03   66.09
  -1   2  -1 1405.76   66.29
  -1   2  -1 1614.04   66.39
   2  -2   1   13.20    1.90
  -2  -2  -1   17.30    1.80
  -2  -2  -1   17.90    1.30
  -2  -2  -1   15.50    1.80
   2  -2   1   15.60    1.70
   2  -2   1   15.50    1.70
  -2  -2  -1   15.70    1.70
   2  -2   1   13.50    1.20
  -2  -2  -1   16.80    1.90
   2  -2   1   15.10    1.30
  -2  -2  -1   15.60    1.90
   2  -2   1   15.50    2.10
  -2  -2  -1   15.70    1.60
  -2  -2  -1   12.80    2.00
   2  -2   1   14.40    1.50
   2  -2   1   12.80    1.30
   2   2   1   15.80    1.50
   2   2   1   17.00    1.90
  -2   2  -1   13.90    1.40
  -2   2  -1   12.50    2.00
  -2   2  -1   16.70    1.60
   2   2   1   17.10    1.90
   2   2   1   15.10    1.70
  -2   2  -1   17.10    1.60
  -2   2  -1   16.60    1.90
   2   2   1   17.20    1.30
  -2   2  -1   15.60    1.50
  -2   2  -1   15.60    1.40
   2   2   1   19.40    1.90
  -2   2  -1   14.30    1.30
   2   2   1   19.00    1.90
   2   2   1   19.30    2.00
   3  -2   1   13.40    1.50
  -3  -2  -1   10.50    1.80
   3  -2   1   11.90    1.50
   3  -2   1   14.30    1.90
  -3  -2  -1   10.20    1.90
   3  -2   1   10.30    1.40
   3  -2   1   11.00    2.20
  -3  -2  -1   11.10    1.80
   3  -2   1   13.00    1.70
  -3  -2  -1   11.90    1.20
   3  -2   1   11.40    2.10
   3   2   1   10.90    2.00
   3   2   1    9.00    1.80
   3   2   1   11.60    1.90
  -3   2  -1   12.00    1.30
  -3   2  -1   11.20    1.80
   3   2   1   12.80    2.10
  -3   2  -1    8.60    2.00
  -3   2  -1   10.30    1.30
   3   2   1   10.10    1.80
  -3   2  -1   10.40    1.10
  -3   2  -1    9.60    1.60
   3   2   1    8.40    1.10
   3   2   1   13.20    1.90
   3   2   1   11.00    1.40
   4  -2   1   -1.20    1.00
   4  -2   1    0.30    1.30
  -4  -2  -1    2.10    1.50
   4  -2   1   -0.20    1.40
   4  -2   1    0.80    1.00
   4  -2   1   -1.50    1.30
  -4  -2  -1   -1.30    1.20
   4   2   1    1.50    1.20
   4   2   1   -0.40    1.20
   4   2   1   -0.70    1.20
   4   2   1    1.10    1.50
  -4   2  -1   -1.00    1.50
  -4   2  -1   -2.00    0.90
  -5  -2  -1  239.68   13.10
   5  -2   1  213.78   11.60
  -5  -2  -1  236.78   12.20
   5  -2   1  209.18   12.20
   5  -2   1  252.17   13.30
  -5   2  -1  222.68   11.60
  -5   2  -1  220.28   13.00
   5   2   1  244.18   12.00
   5   2   1  232.08   12.40
   5   2   1  224.48   11.70
   5   2   1  224.18   12.60
   6  -2   1   18.80    4.40
   6  -2   1   15.40    3.70
  -6  -2  -1   13.30    3.60
   6  -2   1   17.10    3.30
   6  -2   1   18.30    3.10
  -6  -2  -1   15.60    4.70
   6   2   1   16.20    3.40
  -6   2  -1   22.60    4.60
   6   2   1   17.80    3.70
   6   2   1   20.00    4.10
   7  -2   1   13.10    4.20
  -7  -2  -1   12.00    4.50
   7  -2   1   18.30    4.90
   7  -2   1   21.40    6.70
   7  -2   1   17.50    3.90
   7   2   1   14.70    3.90
   7   2   1   10.60    5.70
   7   2   1   14.90    3.60
  -7   2  -1   10.50    3.90
   7  -3  -1   -1.80    3.30
   7  -3  -1    4.70    3.30
   7  -3  -1    3.90    2.90
  -7  -3   1    7.40    5.00
  -7   3   1    5.30    3.60
   7   3  -1    4.60    3.20
   7   3  -1    0.60    2.50
   6  -3  -1   63.09    5.40
  -6  -3   1   54.59    6.00
  -6  -3   1   52.69    8.10
   6  -3  -1   42.30    5.60
   6  -3  -1   52.69    4.70
   6   3  -1   61.99    5.70
   6   3  -1   59.89    6.00
   6   3  -1   58.69    5.50
  -6   3   1   68.09    6.70
   6   3  -1   53.19    5.70
   5  -3  -1   56.69    5.80
   5  -3  -1   60.79    5.40
  -5  -3   1   52.79    4.90
   5  -3  -1   52.49    4.70
   5  -3  -1   62.89    4.50
  -5  -3   1   61.59    5.50
   5   3  -1   57.79    4.80
   5   3  -1   57.69    5.20
  -5   3   1   47.50    5.60
   5   3  -1   59.39    5.10
   5   3  -1   60.79    5.00
   4  -3  -1    1.60    1.30
  -4  -3   1    2.80    1.60
  -4  -3   1    1.20    1.00
  -4  -3   1    3.50    1.80
   4  -3  -1    2.80    1.60
   4  -3  -1    4.00    1.90
   4  -3  -1    2.40    1.60
   4  -3  -1    1.50    1.20
   4   3  -1    2.30    1.10
   4   3  -1    1.30    1.50
  -4   3   1    1.10    1.10
   4   3  -1    3.80    1.60
   4   3  -1    1.90    1.50
  -4   3   1    2.00    1.20
  -4   3   1    2.90    2.00
   4   3  -1   -1.30    1.40
   3  -3  -1   77.49    4.10
   3  -3  -1   83.69    5.70
  -3  -3   1   95.89    5.30
   3  -3  -1   80.79    4.40
   3  -3  -1   87.49    5.40
  -3  -3   1   93.69    4.50
   3  -3  -1   86.09    4.40
  -3  -3   1   81.79    5.20
   3  -3  -1   83.79    4.50
   3  -3  -1   82.39    4.70
  -3  -3   1   89.29    5.10
  -3  -3   1   85.79    4.60
  -3  -3   1   82.39    4.90
   3  -3  -1   88.39    5.00
   3   3  -1   88.09    4.50
  -3   3   1   85.29    4.10
   3   3  -1   86.89    4.50
  -3   3   1   83.69    5.00
  -3   3   1   81.99    4.50
  -3   3   1   79.19    4.20
   3   3  -1   93.39    5.20
   3   3  -1   93.09    5.20
   3   3  -1   89.69    5.20
  -3   3   1   83.59    5.70
  -3   3   1   81.29    4.50
   3   3  -1   93.79    5.20
   3   3  -1   86.29    5.00
   2  -3  -1  498.15   22.10
   2  -3  -1  496.65   21.70
   2  -3  -1  527.65   22.30
  -2  -3   1  534.35   22.40
   2  -3  -1  503.35   21.60
  -2  -3   1  536.45   22.40
  -2  -3   1  532.05   22.00
   2  -3  -1  518.55   22.80
  -2  -3   1  530.45   22.90
  -2  -3   1  500.45   22.10
   2  -3  -1  500.85   22.50
  -2  -3   1  538.35   22.20
  -2  -3   1  529.95   22.60
  -2  -3   1  542.55   22.20
   2  -3  -1  494.95   21.90
   2   3  -1  546.45   22.40
   2   3  -1  565.84   22.40
  -2   3   1  519.45   22.60
   2   3  -1  538.15   22.20
   2   3  -1  533.85   22.40
   2   3  -1  550.84   22.00
   2   3  -1  543.25   22.40
  -2   3   1  485.75   22.00
  -2   3   1  490.75   21.90
  -2   3   1  506.75   22.80
  -2   3   1  497.95   21.80
   2   3  -1  537.15   22.20
  -2   3   1  503.05   22.50
   1  -3  -1 1682.73   73.69
  -1  -3   1 1771.82   73.99
   1  -3  -1 1775.12   73.09
  -1  -3   1 1821.62   73.79
   1  -3  -1 1782.72   73.59
   1  -3  -1 1780.52   73.09
  -1  -3   1 1823.12   73.49
  -1  -3   1 1850.71   73.79
  -1  -3   1 1839.72   73.59
   1  -3  -1 1870.11   73.59
  -1  -3   1 1804.12   73.59
  -1  -3   1 1843.62   73.49
   1  -3  -1 1819.42   73.19
   1  -3  -1 1747.33   73.69
   1  -3  -1 1727.63   73.69
   1  -3  -1 1906.71   73.79
   1   3  -1 1817.72   73.79
   1   3  -1 1818.72   73.79
   1   3  -1 1824.62   73.59
  -1   3   1 1738.33   73.69
  -1   3   1 1746.03   73.69
  -1   3   1 1697.63   73.19
  -1   3   1 1699.23   73.59
   1   3  -1 1831.12   73.49
  -1   3   1 1858.01   73.79
   1   3  -1 1830.42   73.49
   1   3  -1 1773.02   73.89
  -1   3   1 1715.43   73.69
  -1   3   1 1731.73   73.59
   1   3  -1 1818.32   73.69
  -1   3   1 1795.42   73.59
   1   3  -1 1819.72   73.49
   0  -3  -1 4326.87  170.88
   0  -3   1 4315.67  170.18
   0  -3   1 4133.39  169.78
   0  -3  -1 4027.30  169.48
   0  -3  -1 4232.98  170.08
   0  -3   1 4299.27  169.48
   0  -3   1 3983.40  169.48
   0  -3   1 4320.17  169.78
   0  -3   1 4270.47  169.88
   0  -3  -1 4272.37  169.78
   0   3  -1 4060.59  169.78
   0   3  -1 4325.47  169.88
   0   3   1 4041.50  169.68
   0   3   1 4203.38  169.48
   0   3   1 4023.90  169.98
   0   3  -1 4188.38  169.78
   0   3   1 3682.63  169.78
   0   3  -1 4165.98  169.98
   0   3  -1 4192.88  169.38
   0   3   1 4161.38  169.58
   0   3   1 4205.58  169.78
   0   3  -1 4159.88  169.38
   0   3  -1 4203.98  169.38
  -1  -3  -1  671.63   27.40
  -1  -3  -1  672.13   27.30
  -1  -3  -1  673.93   27.40
   1  -3   1  648.14   27.60
   1  -3   1  625.34   27.10
  -1  -3  -1  633.14   26.80
  -1  -3  -1  639.24   27.10
  -1  -3  -1  665.93   27.20
   1  -3   1  657.13   27.10
  -1  -3  -1  667.53   27.20
  -1  -3  -1  663.23   27.00
   1  -3   1  604.04   27.20
   1  -3   1  638.94   27.20
   1  -3   1  648.84   27.00
   1   3   1  686.43   27.20
  -1   3  -1  645.54   27.20
  -1   3  -1  658.23   27.20
   1   3   1  668.13   27.10
   1   3   1  643.54   26.80
   1   3   1  647.74   27.30
  -1   3  -1  594.64   27.20
   1   3   1  654.93   27.20
   1   3   1  672.93   27.30
  -1   3  -1  666.13   27.10
  -1   3  -1  614.34   27.20
   1   3   1  658.83   27.00
  -1   3  -1  661.93   27.00
   1   3   1  638.64   27.30
  -1   3  -1  595.04   27.00
   1   3   1  665.13   27.00
  -1   3  -1  623.64   27.30
   2  -3   1  701.43   31.40
   2  -3   1  731.93   30.70
  -2  -3  -1  713.93   31.20
  -2  -3  -1  695.43   30.80
  -2  -3  -1  752.32   31.10
   2  -3   1  720.33   31.10
  -2  -3  -1  758.92   30.50
  -2  -3  -1  753.22   31.00
  -2  -3  -1  750.62   30.90
  -2  -3  -1  713.53   31.30
   2  -3   1  720.43   30.90
  -2  -3  -1  729.43   30.90
   2  -3   1  712.43   31.20
  -2   3  -1  716.83   30.70
   2   3   1  740.13   30.90
  -2   3  -1  702.33   30.70
  -2   3  -1  735.43   31.50
  -2   3  -1  717.83   30.70
  -2   3  -1  729.23   30.90
  -2   3  -1  748.73   31.90
   2   3   1  776.02   30.50
   2   3   1  758.52   31.00
   2   3   1  738.63   31.30
   2   3   1  742.83   31.10
   2   3   1  746.93   30.90
   2   3   1  761.32   31.20
  -2   3  -1  728.23   30.70
   2   3   1  762.52   31.00
  -3  -3  -1   51.69    3.50
   3  -3   1   47.40    2.90
   3  -3   1   47.50    3.40
   3  -3   1   48.10    4.00
  -3  -3  -1   50.89    3.80
   3  -3   1   50.69    3.10
   3  -3   1   47.00    3.10
  -3  -3  -1   47.40    3.10
   3  -3   1   43.80    3.40
  -3  -3  -1   40.30    4.20
   3  -3   1   47.50    3.80
  -3  -3  -1   50.59    2.80
  -3   3  -1   51.69    3.10
  -3   3  -1   44.00    2.90
  -3   3  -1   48.30    3.20
   3   3   1   51.39    3.50
   3   3   1   51.69    3.70
  -3   3  -1   49.60    2.80
   3   3   1   51.49    3.60
   3   3   1   50.09    2.80
   3   3   1   56.49    3.70
   3   3   1   45.80    3.10
  -3   3  -1   47.00    3.30
  -3   3  -1   45.80    4.10
   3   3   1   48.70    2.80
  -4  -3  -1   76.99    5.70
   4  -3   1   97.29    5.00
  -4  -3  -1   89.49    4.90
   4  -3   1   95.39    5.10
   4  -3   1   92.79    6.60
   4  -3   1   91.19    5.60
  -4  -3  -1   87.49    6.00
   4  -3   1   89.59    6.00
  -4   3  -1   85.09    5.30
   4   3   1   81.49    6.30
   4   3   1   81.29    5.80
   4   3   1   94.89    6.00
   4   3   1   84.69    5.50
  -4   3  -1   97.99    6.80
  -5  -3  -1   77.79    6.40
   5  -3   1   79.59    5.70
   5  -3   1   77.09    6.80
   5  -3   1   69.09    6.10
  -5  -3  -1   92.69    6.40
   5   3   1   81.49    5.90
   5   3   1   81.09    5.80
   5   3   1   89.19    6.30
   5   3   1   76.89    6.30
  -5   3  -1   74.69    5.50
  -5   3  -1   84.89    7.00
  -6  -3  -1   54.49    5.40
  -6  -3  -1   48.10    5.60
   6  -3   1   48.00    5.70
   6  -3   1   47.80    4.50
   6  -3   1   54.69    6.10
   6  -3   1   41.70    4.70
   6   3   1   61.19    5.90
  -6   3  -1   42.10    5.70
   6   3   1   44.60    4.80
   6   3   1   44.10    5.40
   7  -3   1    6.60    2.60
   7  -3   1    3.30    3.00
  -7  -3  -1   12.50    3.70
   7  -3   1    7.70    3.50
   7   3   1   12.70    3.60
   7   3   1   10.50    3.60
   7   3   1   12.40    6.10
  -7   3  -1    4.90    3.40
   7  -4  -1    4.60    3.30
   7  -4  -1    8.40    2.70
  -7  -4   1    8.30    3.50
   7  -4  -1   17.50    4.10
   7   4  -1    7.40    4.30
  -7   4   1   10.30    3.60
   7   4  -1   16.50    6.50
  -7   4   1    9.50    4.00
   6  -4  -1   30.00    4.70
  -6  -4   1   22.20    4.10
   6  -4  -1   27.90    3.50
  -6  -4   1   28.50    5.60
   6  -4  -1   20.60    3.70
   6   4  -1   20.70    4.00
   6   4  -1   32.70    4.60
   6   4  -1   23.10    4.30
   6   4  -1   29.30    4.40
  -6   4   1   26.90    4.90
   5  -4  -1   37.40    4.10
   5  -4  -1   45.70    5.10
  -5  -4   1   42.70    4.50
  -5  -4   1   32.10    4.10
   5  -4  -1   33.70    4.30
   5  -4  -1   38.70    3.50
   5   4  -1   37.10    4.40
  -5   4   1   43.40    5.10
   5   4  -1   45.90    4.60
   5   4  -1   35.50    4.30
   5   4  -1   47.50    4.40
   4  -4  -1  122.99    7.10
   4  -4  -1  124.59    7.60
   4  -4  -1  125.99    6.50
  -4  -4   1  124.19    6.50
   4  -4  -1  123.69    8.00
   4  -4  -1  122.99    6.70
  -4  -4   1  124.49    7.50
  -4  -4   1  125.89    7.40
  -4   4   1  130.99    8.30
   4   4  -1  121.89    6.40
  -4   4   1  122.09    6.50
   4   4  -1  133.39    7.40
   4   4  -1  132.19    7.40
   4   4  -1  126.39    7.40
   3  -4  -1  114.39    7.10
   3  -4  -1  112.29    7.10
   3  -4  -1  113.59    5.80
  -3  -4   1  138.49    6.70
  -3  -4   1  118.29    6.30
  -3  -4   1  120.89    6.50
   3  -4  -1  122.29    6.30
   3  -4  -1  119.89    6.50
   3  -4  -1  128.89    6.30
  -3  -4   1  119.49    6.70
   3  -4  -1  111.39    5.80
  -3  -4   1  125.49    6.90
  -3  -4   1  128.29    6.10
  -3   4   1  108.69    6.10
   3   4  -1  123.59    6.20
   3   4  -1  133.59    6.60
  -3   4   1  113.99    5.80
   3   4  -1  126.49    6.70
   3   4  -1  117.89    6.60
  -3   4   1  105.29    5.80
   3   4  -1  123.69    6.00
   3   4  -1  114.19    6.50
  -3   4   1  121.49    7.30
   3   4  -1  117.79    6.50
  -3   4   1  113.19    5.80
   3   4  -1  124.79    6.00
  -3   4   1  116.49    7.10
   2  -4  -1  200.98    9.90
   2  -4  -1  211.68    9.90
  -2  -4   1  209.18    9.70
  -2  -4   1  232.88    9.80
  -2  -4   1  223.68   10.10
   2  -4  -1  222.68   10.30
   2  -4  -1  199.38    9.20
  -2  -4   1  224.48   10.40
  -2  -4   1  217.58   10.20
   2  -4  -1  219.28   10.10
  -2  -4   1  224.28   10.10
  -2  -4   1  225.48   10.20
  -2  -4   1  218.58   10.10
  -2  -4   1  205.08    9.60
   2  -4  -1  207.28   10.50
   2   4  -1  227.38   10.00
   2   4  -1  232.98    9.80
  -2   4   1  219.28   10.00
  -2   4   1  191.38    9.70
   2   4  -1  206.58   10.30
  -2   4   1  221.28   10.30
  -2   4   1  221.18   10.30
   2   4  -1  227.28   10.10
  -2   4   1  195.48    9.80
   2   4  -1  222.08    9.70
  -2   4   1  214.78    9.50
   2   4  -1  223.38    9.80
  -2   4   1  208.08   10.50
  -2   4   1  198.38   11.30
   2   4  -1  218.88   11.00
   2   4  -1  207.48   10.00
   1  -4  -1  220.78    9.50
  -1  -4   1  227.08   10.00
   1  -4  -1  230.78   10.10
  -1  -4   1  229.58   10.10
  -1  -4   1  231.68   10.00
   1  -4  -1  222.08   10.30
   1  -4  -1  229.88    9.50
  -1  -4   1  233.28   10.10
   1  -4  -1  216.68   10.10
  -1  -4   1  237.58   10.20
   1  -4  -1  203.88   10.10
  -1  -4   1  220.38   10.40
   1  -4  -1  222.18   10.20
  -1  -4   1  225.38   10.30
   1  -4  -1  221.88    9.70
   1   4  -1  219.68   10.30
  -1   4   1  213.18   10.20
   1   4  -1  219.28   10.30
   1   4  -1  223.78   10.00
  -1   4   1  212.18    9.70
  -1   4   1  230.48   10.30
   1   4  -1  234.88   10.20
  -1   4   1  234.98   10.20
   1   4  -1  229.68    9.90
  -1   4   1  229.78   10.20
   1   4  -1  223.28   10.00
  -1   4   1  209.68   10.10
  -1   4   1  206.98   10.10
   1   4  -1  234.88   10.10
  -1   4   1  224.18   10.10
  -1   4   1  216.08   10.10
   0  -4  -1 1723.53   71.89
   0  -4  -1 1731.93   71.89
   0  -4  -1 1571.54   71.89
   0  -4   1 1738.53   71.59
   0  -4   1 1790.42   71.89
   0  -4   1 1772.62   72.29
   0  -4  -1 1709.53   72.19
   0  -4   1 1827.32   71.49
   0  -4  -1 1816.82   71.89
   0  -4  -1 1659.13   71.49
   0  -4   1 1765.02   71.79
   0  -4   1 1755.32   71.89
   0   4   1 1667.53   71.79
   0   4  -1 1761.32   72.19
   0   4  -1 1750.72   71.99
   0   4  -1 1737.03   71.89
   0   4  -1 1890.71   71.89
   0   4   1 1875.11   71.99
   0   4  -1 1773.32   71.39
   0   4   1 1755.02   71.49
   0   4   1 1750.02   71.89
   0   4  -1 1780.62   71.29
   0   4  -1 1600.54   71.79
   0   4  -1 1724.13   71.39
   0   4  -1 1774.92   71.99
   0   4  -1 1749.62   71.89
   0   4   1 1703.93   71.59
   0   4   1 1860.01   71.99
   0   4   1 1697.43   71.89
   1  -4   1 1906.21   82.59
   1  -4   1 1991.40   82.69
  -1  -4  -1 2015.80   82.59
  -1  -4  -1 2051.89   82.89
  -1  -4  -1 1970.30   81.99
  -1  -4  -1 2014.20   82.49
  -1  -4  -1 1991.70   82.69
  -1  -4  -1 2064.69   82.59
   1  -4   1 1907.51   82.69
   1  -4   1 2052.89   82.59
  -1  -4  -1 2058.49   82.99
   1  -4   1 2031.10   82.49
  -1  -4  -1 2040.60   82.59
   1  -4   1 2037.90   82.69
  -1   4  -1 1900.31   82.59
   1   4   1 2027.60   82.49
   1   4   1 2067.69   82.69
   1   4   1 2081.19   82.49
  -1   4  -1 1996.50   82.39
   1   4   1 2055.99   82.69
  -1   4  -1 1958.70   82.69
  -1   4  -1 1927.61   82.59
  -1   4  -1 1999.90   82.69
  -1   4  -1 2053.79   82.69
   1   4   1 2050.49   82.49
   1   4   1 1987.70   82.09
   1   4   1 1972.90   82.59
  -1   4  -1 2070.89   82.59
   1   4   1 2017.20   82.79
   1   4   1 2024.60   82.89
  -1   4  -1 1992.40   82.49
  -1   4  -1 1994.40   82.79
   2  -4   1  270.47   12.20
   2  -4   1  277.67   12.10
   2  -4   1  266.67   12.30
  -2  -4  -1  276.37   12.40
  -2  -4  -1  286.27   12.40
  -2  -4  -1  280.77   12.50
  -2  -4  -1  264.27   12.00
   2  -4   1  264.97   12.80
   2  -4   1  261.97   12.60
  -2  -4  -1  264.87   12.40
   2  -4   1  256.27   12.20
  -2  -4  -1  277.87   12.50
  -2  -4  -1  271.07   12.70
   2   4   1  276.17   12.50
  -2   4  -1  275.17   12.10
  -2   4  -1  277.97   12.20
  -2   4  -1  266.47   12.00
  -2   4  -1  282.07   12.60
   2   4   1  269.97   12.10
  -2   4  -1  276.17   12.90
   2   4   1  279.87   12.00
   2   4   1  288.27   12.50
  -2   4  -1  261.37   12.50
   2   4   1  264.07   12.50
   2   4   1  283.17   12.40
  -2   4  -1  269.77   12.30
  -2   4  -1  266.37   12.30
   2   4   1  270.27   12.40
   2   4   1  266.77   12.70
   2   4   1  287.27   12.00
  -3  -4  -1  246.38   10.30
  -3  -4  -1  240.28   11.00
   3  -4   1  223.28   10.40
   3  -4   1  214.08    9.90
  -3  -4  -1  236.08   10.80
   3  -4   1  221.88   11.70
  -3  -4  -1  236.38   11.60
   3  -4   1  228.78   10.60
   3  -4   1  230.78   10.10
   3  -4   1  235.78   10.90
  -3  -4  -1  242.58   11.80
   3   4   1  235.68   11.00
  -3   4  -1  214.08   10.40
   3   4   1  227.58   10.20
  -3   4  -1  220.48   11.70
   3   4   1  237.68   11.10
  -3   4  -1  220.38   10.50
   3   4   1  245.98   11.10
   3   4   1  223.88   10.70
   3   4   1  242.68   10.30
  -3   4  -1  210.48   10.40
   3   4   1  225.28   11.10
  -3   4  -1  216.48   10.30
   3   4   1  231.58   11.20
   4  -4   1   93.09    5.40
   4  -4   1   91.79    5.80
  -4  -4  -1   95.19    6.30
   4  -4   1   88.19    6.70
   4  -4   1   91.49    6.40
  -4  -4  -1  101.39    6.30
  -4  -4  -1   94.89    5.40
   4   4   1   94.99    5.90
   4   4   1   95.29    6.20
   4   4   1  102.29    6.40
  -4   4  -1  108.59    7.20
  -4   4  -1   90.69    5.50
   4   4   1   91.59    6.10
   5  -4   1    4.40    2.10
   5  -4   1    7.70    2.00
   5  -4   1    6.20    2.60
  -5  -4  -1    5.80    2.60
  -5  -4  -1   10.20    2.80
   5  -4   1    8.70    3.00
   5   4   1    8.70    2.80
   5   4   1    9.10    2.60
   5   4   1   12.00    2.90
  -5   4  -1   12.40    3.30
   5   4   1    8.30    2.40
  -6  -4  -1   15.00    3.60
   6  -4   1   13.40    3.90
   6  -4   1   12.40    2.70
  -6  -4  -1   20.20    4.10
   6  -4   1   11.00    3.70
   6  -4   1   17.10    3.50
  -6   4  -1   16.00    4.30
   6   4   1   14.70    3.70
   6   4   1   17.70    3.60
   6   4   1   13.30    3.40
  -7  -4  -1   11.80    3.80
   7  -4   1   15.10    4.40
   7  -4   1   11.80    3.50
   7  -4   1   11.80    2.90
  -7   4  -1    8.10    4.00
   7   4   1    9.50    3.50
   7   4   1   11.30    3.90
  -6  -5   1    7.40    2.90
   6  -5  -1    8.90    3.00
   6  -5  -1    6.50    2.10
   6  -5  -1    7.70    3.00
  -6   5   1    8.90    3.50
   6   5  -1    3.60    2.30
   6   5  -1    9.00    3.20
  -6   5   1    5.20    2.80
   5  -5  -1  123.29   11.70
   5  -5  -1  120.79    8.60
   5  -5  -1  100.29    7.30
  -5  -5   1  129.59    8.20
  -5   5   1  127.79    9.00
   5   5  -1  129.69    8.00
   5   5  -1  137.59    8.30
   5   5  -1  124.49    8.00
  -5   5   1  132.89   12.10
   5   5  -1  114.99    7.70
  -4  -5   1   37.90    3.70
   4  -5  -1   38.60    3.00
   4  -5  -1   35.30    4.50
   4  -5  -1   52.09    4.00
  -4  -5   1   44.30    3.50
   4  -5  -1   48.20    4.40
  -4  -5   1   46.40    4.20
  -4   5   1   37.20    3.00
   4   5  -1   39.90    3.90
   4   5  -1   49.00    4.10
   4   5  -1   46.30    3.90
  -4   5   1   41.20    4.60
  -4   5   1   41.70    4.20
   3  -5  -1  126.49    7.70
  -3  -5   1  134.99    7.00
  -3  -5   1  117.79    7.10
  -3  -5   1  132.79    6.60
   3  -5  -1  131.59    6.90
   3  -5  -1  121.79    6.50
  -3  -5   1  134.09    6.80
   3  -5  -1  126.49    7.40
   3  -5  -1  126.59    6.10
   3  -5  -1  133.49    7.10
  -3  -5   1  133.69    7.10
   3  -5  -1  116.09    6.10
  -3  -5   1  138.99    7.50
   3   5  -1  131.79    7.00
  -3   5   1  123.89    7.60
   3   5  -1  122.79    7.00
  -3   5   1  138.89    7.50
  -3   5   1  129.19    6.30
   3   5  -1  144.89    6.70
   3   5  -1  134.89    7.20
  -3   5   1  122.49    6.30
  -3   5   1  120.49    6.50
   3   5  -1  138.99    7.30
   3   5  -1  130.39    6.50
   3   5  -1  134.99    7.20
   3   5  -1  127.79    6.70
  -2  -5   1  158.68    7.60
   2  -5  -1  150.98    7.90
  -2  -5   1  167.18    8.10
  -2  -5   1  162.78    8.00
   2  -5  -1  156.48    6.70
   2  -5  -1  146.09    7.60
   2  -5  -1  156.68    7.70
   2  -5  -1  156.78    7.10
  -2  -5   1  153.68    7.60
   2  -5  -1  151.18    7.60
  -2  -5   1  150.68    7.60
  -2  -5   1  155.98    7.80
   2  -5  -1  143.09    6.70
  -2  -5   1  154.88    7.00
   2   5  -1  154.08    7.90
   2   5  -1  153.08    7.40
  -2   5   1  142.09    7.00
  -2   5   1  154.78    8.60
   2   5  -1  148.79    7.60
   2   5  -1  160.38    7.60
   2   5  -1  159.58    7.00
  -2   5   1  146.79    7.00
   2   5  -1  159.18    7.70
  -2   5   1  153.68    7.90
  -2   5   1  140.59    7.50
  -2   5   1  144.09    7.90
   2   5  -1  159.58    7.80
  -2   5   1  143.49    7.50
   1  -5  -1  775.12   34.00
   1  -5  -1  757.02   34.20
  -1  -5   1  855.61   34.40
   1  -5  -1  787.52   33.60
   1  -5  -1  794.42   33.40
   1  -5  -1  816.72   33.30
  -1  -5   1  824.42   33.90
   1  -5  -1  833.82   34.10
  -1  -5   1  838.12   34.50
  -1  -5   1  832.62   33.90
  -1  -5   1  813.62   34.00
  -1  -5   1  799.92   34.00
  -1  -5   1  813.32   34.00
  -1   5   1  816.42   34.20
  -1   5   1  800.72   34.00
  -1   5   1  756.92   33.60
   1   5  -1  820.62   33.90
  -1   5   1  782.52   33.90
   1   5  -1  822.42   34.00
   1   5  -1  830.62   34.10
  -1   5   1  810.82   34.10
   1   5  -1  839.42   35.80
  -1   5   1  759.62   34.00
   1   5  -1  822.62   33.70
  -1   5   1  789.92   34.30
   1   5  -1  823.92   34.30
   1   5  -1  809.42   34.00
   0  -5  -1 1164.68   46.90
   0  -5  -1 1137.99   47.30
   0  -5  -1 1151.08   47.40
   0  -5  -1 1157.98   47.40
   0  -5  -1 1145.59   47.30
   0  -5  -1 1133.09   47.70
   0  -5   1 1123.49   47.40
   0  -5   1 1125.39   47.30
   0  -5   1 1138.89   47.30
   0  -5  -1 1096.49   46.80
   0  -5   1 1154.38   47.80
   0  -5   1 1129.09   46.90
   0  -5   1 1134.49   46.80
   0  -5   1 1133.49   47.20
   0   5   1 1175.88   47.40
   0   5  -1 1107.59   46.70
   0   5  -1 1132.29   46.60
   0   5  -1 1104.09   47.40
   0   5  -1 1150.38   47.40
   0   5   1 1159.18   46.80
   0   5   1 1135.19   47.30
   0   5  -1 1125.09   47.80
   0   5   1 1105.99   47.20
   0   5   1 1191.48   47.40
   0   5  -1 1114.29   46.60
   0   5  -1 1143.69   47.30
   0   5   1 1162.58   47.50
   0   5  -1 1107.89   47.40
   0   5   1 1136.89   46.80
   0   5  -1 1114.69   47.30
   0   5  -1 1140.89   46.60
   0   5  -1 1204.18   47.30
   0   5   1 1118.19   47.20
   0   5   1 1109.39   47.80
  -1  -5  -1  322.67   14.20
   1  -5   1  325.27   14.10
   1  -5   1  327.77   14.30
  -1  -5  -1  325.07   14.30
   1  -5   1  318.87   14.40
   1  -5   1  331.37   14.30
  -1  -5  -1  325.57   14.60
  -1  -5  -1  337.37   14.40
   1  -5   1  311.17   14.60
  -1  -5  -1  321.37   14.70
  -1  -5  -1  312.77   14.20
   1  -5   1  316.27   14.30
  -1  -5  -1  332.57   14.40
  -1   5  -1  301.47   14.30
   1   5   1  314.07   14.20
   1   5   1  327.37   14.40
   1   5   1  323.87   14.80
   1   5   1  326.67   14.30
  -1   5  -1  319.57   14.30
  -1   5  -1  324.87   14.30
  -1   5  -1  310.87   14.30
  -1   5  -1  318.07   14.60
  -1   5  -1  324.07   14.30
  -1   5  -1  301.67   14.20
   1   5   1  330.97   14.60
   1   5   1  326.07   14.40
   1   5   1  321.37   14.20
  -1   5  -1  333.27   14.40
   1   5   1  356.76   14.80
  -1   5  -1  317.07   14.10
   2  -5   1  162.98    8.50
  -2  -5  -1  160.28    8.60
   2  -5   1  162.08    8.30
   2  -5   1  162.88    8.10
   2  -5   1  155.98    8.00
  -2  -5  -1  181.48    8.20
  -2  -5  -1  163.58    8.50
  -2  -5  -1  173.58    8.30
  -2  -5  -1  169.88    8.40
  -2  -5  -1  166.38    8.20
  -2  -5  -1  157.18    7.50
   2  -5   1  159.98    8.10
   2  -5   1  162.08    7.80
  -2   5  -1  164.58    8.30
  -2   5  -1  154.28    8.00
  -2   5  -1  162.38    8.30
  -2   5  -1  160.28    8.10
   2   5   1  165.08    7.60
   2   5   1  168.18    8.30
  -2   5  -1  172.58    7.80
  -2   5  -1  154.78    7.70
   2   5   1  164.38    7.80
   2   5   1  163.08    8.30
  -2   5  -1  151.18    7.90
   2   5   1  174.98    7.80
  -2   5  -1  156.18    8.50
   2   5   1  164.18    8.00
   2   5   1  176.58    8.30
   3  -5   1  134.79    7.90
  -3  -5  -1  159.88    7.80
   3  -5   1  146.89    7.40
  -3  -5  -1  148.39    8.20
  -3  -5  -1  150.48    8.50
   3  -5   1  144.89    7.30
   3  -5   1  134.89    6.50
  -3  -5  -1  156.58    7.80
   3  -5   1  146.49    8.40
  -3   5  -1  127.49    8.10
   3   5   1  151.08    7.00
  -3   5  -1  142.69    7.20
  -3   5  -1  145.19    7.20
   3   5   1  152.38    7.50
  -3   5  -1  135.99    7.20
   3   5   1  148.19    7.80
  -3   5  -1  132.49    7.20
  -3   5  -1  155.18    8.10
   3   5   1  140.69    7.50
   3   5   1  151.38    8.00
   3   5   1  143.79    7.70
   3   5   1  145.79    7.70
   4  -5   1  121.49    8.50
  -4  -5  -1  151.28    8.50
   4  -5   1  132.59    7.30
   4  -5   1  132.09    7.70
  -4  -5  -1  136.99    7.40
   4  -5   1  137.09    8.30
   4  -5   1  136.59    6.80
  -4  -5  -1  138.79    7.90
   4   5   1  127.39    7.70
   4   5   1  138.19    8.00
  -4   5  -1  139.49    9.00
   4   5   1  149.29    8.30
  -4   5  -1  123.09    7.10
   4   5   1  153.98    8.00
   5  -5   1   28.90    3.60
  -5  -5  -1   30.00    4.10
  -5  -5  -1   20.90    3.60
   5  -5   1   22.10    4.40
   5   5   1   20.80    3.70
  -5   5  -1   28.90    4.80
   5   5   1   21.80    3.80
   5   5   1   24.30    3.90
   5   5   1   20.50    3.50
   6  -5   1   17.80    3.00
   6  -5   1   14.90    3.30
   6  -5   1   24.20    4.70
   6  -5   1   21.20    4.60
  -6  -5  -1   16.70    3.80
  -6   5  -1   23.70    4.80
   6   5   1   19.80    3.80
   6   5   1   18.90    4.20
   6  -6  -1   31.20    3.50
   6  -6  -1   26.20    4.30
  -6  -6   1   22.00    4.40
   6  -6  -1   26.00    4.90
  -6   6   1   30.40    5.10
  -6   6   1   27.50    5.30
   6   6  -1   31.50    4.80
   6   6  -1   28.80    4.60
   5  -6  -1   34.60    3.30
   5  -6  -1   35.60    4.90
   5  -6  -1   36.10    4.60
   5   6  -1   35.50    4.40
  -5   6   1   43.10    4.90
   5   6  -1   33.40    4.30
  -5   6   1   37.40    5.10
   4  -6  -1   98.39    6.30
  -4  -6   1  104.79    6.90
   4  -6  -1   93.19    6.70
   4  -6  -1   86.79    5.20
  -4  -6   1  100.59    6.10
   4  -6  -1   95.39    6.10
   4   6  -1  100.99    6.50
  -4   6   1  105.69    8.50
   4   6  -1   99.79    6.50
   4   6  -1  112.69    6.20
  -4   6   1   95.29    6.70
   3  -6  -1  104.49    6.40
  -3  -6   1  108.19    6.50
  -3  -6   1  110.79    5.60
  -3  -6   1  107.59    6.20
   3  -6  -1   95.99    4.80
   3  -6  -1  106.39    6.00
   3  -6  -1   90.89    5.60
  -3  -6   1   97.49    5.90
   3  -6  -1   91.09    4.80
  -3   6   1  102.79    6.40
  -3   6   1   91.19    5.60
   3   6  -1   97.69    5.50
   3   6  -1  102.39    5.80
   3   6  -1  104.29    6.10
  -3   6   1   90.49    5.10
  -3   6   1   82.39    6.10
   3   6  -1   99.99    5.40
  -2  -6   1  155.98    8.00
  -2  -6   1  158.68    7.90
   2  -6  -1  156.48    7.90
   2  -6  -1  150.68    6.90
   2  -6  -1  152.88    6.90
  -2  -6   1  161.98    8.30
  -2  -6   1  164.48    8.40
   2  -6  -1  158.28    7.30
  -2  -6   1  150.38    7.80
   2  -6  -1  159.58    8.00
   2  -6  -1  149.69    8.00
  -2   6   1  152.98    8.00
   2   6  -1  156.08    7.90
   2   6  -1  167.88    8.10
   2   6  -1  147.69    8.10
  -2   6   1  140.59    7.20
  -2   6   1  163.98    8.00
  -2   6   1  147.89    7.30
  -2   6   1  150.68    8.10
  -2   6   1  158.98    8.20
   2   6  -1  156.88    7.70
   2   6  -1  154.58    7.70
   1  -6  -1  747.93   31.40
   1  -6  -1  729.23   30.60
  -1  -6   1  726.73   31.70
  -1  -6   1  751.12   31.30
   1  -6  -1  726.23   31.30
  -1  -6   1  742.63   31.40
   1  -6  -1  715.03   31.70
  -1  -6   1  756.22   31.10
   1  -6  -1  705.43   31.30
  -1  -6   1  737.03   31.20
  -1  -6   1  788.62   31.90
  -1  -6   1  762.92   31.60
   1  -6  -1  720.73   30.90
   1  -6  -1  712.73   30.50
   1   6  -1  712.13   30.80
  -1   6   1  688.03   31.30
  -1   6   1  735.73   31.40
   1   6  -1  741.03   31.60
   1   6  -1  777.22   31.50
  -1   6   1  741.23   31.50
   1   6  -1  745.63   31.20
   1   6  -1  752.32   31.00
   1   6  -1  768.42   31.30
  -1   6   1  733.43   31.40
  -1   6   1  694.23   31.60
  -1   6   1  705.23   31.20
  -1   6   1  709.13   30.90
   1   6  -1  742.03   31.80
  -1   6   1  740.73   31.10
   1   6  -1  759.92   31.30
   0  -6  -1 1061.19   44.20
   0  -6  -1 1038.60   44.20
   0  -6   1 1059.09   44.10
   0  -6   1 1055.69   44.20
   0  -6   1 1023.40   43.80
   0  -6   1 1076.29   44.80
   0  -6   1 1091.09   43.70
   0  -6   1 1038.00   44.30
   0  -6  -1 1103.79   43.90
   0  -6   1 1059.59   44.40
   0  -6  -1 1074.39   44.90
   0  -6  -1 1080.49   44.40
   0  -6  -1 1025.70   44.20
   0  -6  -1 1067.49   44.50
   0   6  -1 1062.99   43.40
   0   6   1 1026.00   43.60
   0   6  -1 1108.49   44.20
   0   6   1 1102.79   44.40
   0   6   1 1033.70   43.50
   0   6   1 1035.10   44.70
   0   6  -1 1056.29   43.30
   0   6   1 1042.50   43.60
   0   6  -1 1076.99   43.40
   0   6  -1 1025.10   44.70
   0   6  -1 1027.40   44.30
   0   6   1 1051.99   44.00
   0   6   1  994.50   44.20
   0   6  -1 1025.80   44.20
   0   6   1 1093.09   44.40
   0   6   1 1030.10   44.30
   0   6  -1 1119.89   44.30
   0   6   1 1048.30   44.20
   0   6  -1 1025.10   44.30
   0   6  -1 1085.99   44.40
  -1  -6  -1  230.28   10.30
   1  -6   1  220.48   10.50
  -1  -6  -1  221.58   10.90
   1  -6   1  220.98   10.20
   1  -6   1  220.28    9.50
   1  -6   1  227.68   10.50
  -1  -6  -1  230.68   10.50
  -1  -6  -1  223.58   10.50
  -1  -6  -1  237.58   10.80
   1  -6   1  224.28    9.50
  -1  -6  -1  238.38   10.50
   1  -6   1  225.48   10.80
  -1  -6  -1  232.88   10.40
   1  -6   1  200.18   10.30
   1   6   1  232.88   10.50
   1   6   1  221.18   10.40
   1   6   1  226.58   10.70
  -1   6  -1  224.88   10.50
  -1   6  -1  205.88   10.70
   1   6   1  212.78   10.00
  -1   6  -1  220.68   10.30
   1   6   1  223.38   10.90
  -1   6  -1  205.38   10.30
  -1   6  -1  215.08   10.50
   1   6   1  214.28   10.20
   1   6   1  230.88   10.40
  -1   6  -1  222.28   10.30
   1   6   1  228.48   10.50
  -1   6  -1  199.78   10.30
  -2  -6  -1  150.88    8.20
   2  -6   1  160.78    8.10
  -2  -6  -1  154.88    8.30
   2  -6   1  152.28    7.80
   2  -6   1  156.48    8.00
  -2  -6  -1  142.09    7.80
   2  -6   1  150.68    7.80
   2  -6   1  158.18    8.20
   2  -6   1  155.58    7.50
  -2  -6  -1  151.68    7.80
   2   6   1  151.98    7.60
   2   6   1  152.58    8.00
  -2   6  -1  154.58    8.00
  -2   6  -1  143.79    8.10
  -2   6  -1  152.98    7.50
  -2   6  -1  154.48    7.40
   2   6   1  154.78    7.50
   2   6   1  155.98    7.90
  -2   6  -1  148.99    7.80
  -2   6  -1  160.88    8.10
   2   6   1  150.38    7.80
   2   6   1  146.49    7.10
   3  -6   1   14.50    2.40
   3  -6   1   16.80    2.40
   3  -6   1   11.50    2.00
   3  -6   1   13.00    1.30
   3  -6   1   12.20    2.40
  -3  -6  -1   13.50    2.60
   3  -6   1   10.90    2.60
  -3  -6  -1   15.80    2.50
  -3  -6  -1   14.00    2.50
  -3   6  -1   13.80    2.20
  -3   6  -1   14.70    2.40
  -3   6  -1   14.90    2.80
   3   6   1   16.00    2.60
  -3   6  -1   13.70    2.10
   3   6   1   14.80    2.20
  -3   6  -1   11.00    2.40
   3   6   1   14.40    2.40
   3   6   1   14.60    2.70
   3   6   1   14.60    2.00
  -3   6  -1   12.10    1.90
  -4  -6  -1   36.40    4.00
  -4  -6  -1   30.90    3.40
   4  -6   1   32.20    3.50
   4  -6   1   25.90    3.70
   4  -6   1   26.00    2.40
   4  -6   1   31.20    3.20
   4   6   1   34.40    3.80
   4   6   1   31.00    3.40
  -4   6  -1   27.00    6.30
  -4   6  -1   27.90    3.80
   4   6   1   36.60    3.80
   4   6   1   33.70    3.60
  -4   6  -1   28.40    2.90
   5  -6   1   -0.30    1.90
   5  -6   1    1.40    1.30
   5  -6   1    0.30    2.00
  -5  -6  -1    1.80    2.10
   5  -6   1   -0.80    1.90
   5   6   1    6.90    4.00
   5   6   1    1.30    2.50
  -5   6  -1   -1.10    2.40
  -5   6  -1    1.20    2.10
   6  -6   1   10.50    3.20
   6  -6   1    6.90    2.20
   6  -6   1    9.80    3.60
  -6  -6  -1   12.60    3.70
   6   6   1    7.50    2.90
  -6   6  -1    7.70    4.10
  -6   6  -1    7.50    3.30
   6   6   1   10.30    3.60
   6  -7  -1   10.60    3.70
  -6  -7   1    5.60    3.00
   6  -7  -1    7.30    2.30
   6  -7  -1    2.70    2.50
   6   7  -1    5.60    2.80
   6   7  -1    3.90    2.90
  -6   7   1    1.90    2.70
  -6   7   1    8.60    3.50
  -5  -7   1    8.40    2.70
   5  -7  -1   16.50    3.30
   5  -7  -1    9.00    3.20
   5  -7  -1   11.20    2.00
  -5   7   1   10.30    3.50
  -5   7   1    6.60    2.80
   5   7  -1    9.60    3.40
   5   7  -1    5.90    2.60
  -4  -7   1   54.89    4.60
   4  -7  -1   47.90    5.00
   4  -7  -1   55.89    3.50
  -4  -7   1   52.69    5.00
   4  -7  -1   51.39    4.30
   4  -7  -1   52.59    4.50
   4   7  -1   43.80    4.40
  -4   7   1   54.69    5.10
   4   7  -1   52.79    4.70
  -4   7   1   42.90    4.90
   3  -7  -1    7.30    1.90
  -3  -7   1   10.50    2.40
   3  -7  -1   10.30    2.10
  -3  -7   1   10.80    2.40
   3  -7  -1   10.40    2.50
   3  -7  -1   11.10    2.40
   3  -7  -1    7.50    1.30
  -3   7   1    7.70    2.30
  -3   7   1   13.30    1.90
   3   7  -1   13.60    2.50
   3   7  -1   11.60    2.00
   3   7  -1    9.40    2.30
  -3   7   1    9.60    2.50
   2  -7  -1   71.49    3.70
  -2  -7   1   68.99    4.60
   2  -7  -1   72.89    3.70
   2  -7  -1   72.79    4.10
   2  -7  -1   69.89    4.80
   2  -7  -1   70.39    4.70
  -2  -7   1   75.79    5.20
  -2  -7   1   71.59    5.00
   2  -7  -1   71.19    4.70
   2   7  -1   69.99    4.60
  -2   7   1   63.49    4.70
  -2   7   1   70.19    4.80
   2   7  -1   72.29    4.50
  -2   7   1   73.29    4.80
  -2   7   1   66.29    4.10
   2   7  -1   73.89    4.80
   2   7  -1   75.19    4.60
   1  -7  -1   51.19    3.80
   1  -7  -1   46.90    4.10
  -1  -7   1   59.99    4.50
   1  -7  -1   47.70    2.90
  -1  -7   1   56.09    3.80
  -1  -7   1   57.59    3.70
   1  -7  -1   55.09    3.80
  -1  -7   1   46.90    3.60
  -1  -7   1   53.79    3.50
  -1  -7   1   53.39    4.00
   1  -7  -1   49.10    3.00
   1  -7  -1   49.50    3.40
   1   7  -1   52.39    3.40
  -1   7   1   50.29    3.50
  -1   7   1   49.50    3.70
  -1   7   1   48.20    3.70
  -1   7   1   52.19    3.90
   1   7  -1   50.59    3.70
   1   7  -1   54.99    3.60
   1   7  -1   52.79    3.80
   0  -7   1 1762.62   69.59
   0  -7  -1 1751.72   70.29
   0  -7  -1 1589.24   69.99
   0  -7   1 1668.83   70.09
   0  -7  -1 1634.04   70.69
   0  -7   1 1643.94   70.69
   0  -7  -1 1757.22   69.69
   0  -7   1 1603.64   69.89
   0  -7   1 1699.73   70.19
   0  -7  -1 1623.64   69.29
   0  -7   1 1676.73   69.59
   0  -7  -1 1697.43   70.09
   0   7  -1 1748.33   70.19
   0   7   1 1660.13   70.09
   0   7  -1 1755.12   70.19
   0   7   1 1706.93   69.39
   0   7  -1 1640.54   68.99
   0   7   1 1723.03   70.19
   0   7   1 1667.63   69.19
   0   7  -1 1663.83   70.19
   0   7  -1 1682.13   69.99
   0   7   1 1768.12   70.19
   1  -7   1  288.07   13.20
  -1  -7  -1  309.97   13.80
  -1  -7  -1  306.37   13.20
   1  -7   1  284.77   13.90
   1  -7   1  294.17   12.50
   1  -7   1  288.17   12.40
  -1  -7  -1  296.07   14.10
  -1  -7  -1  291.57   14.10
   1  -7   1  276.67   13.40
   1  -7   1  253.47   13.20
  -1  -7  -1  303.17   13.40
  -1  -7  -1  287.07   14.10
   1   7   1  288.27   13.40
  -1   7  -1  277.77   13.10
  -1   7  -1  287.37   13.00
   1   7   1  302.77   13.50
   1   7   1  280.87   13.00
  -1   7  -1  281.97   13.40
   1   7   1  291.77   13.40
  -1   7  -1  290.77   13.50
  -1   7  -1  289.17   13.40
   2  -7   1   75.49    5.20
  -2  -7  -1   85.19    5.10
  -2  -7  -1   86.89    5.50
   2  -7   1   77.39    4.60
  -2  -7  -1   84.59    5.60
   2  -7   1   89.19    7.30
   2  -7   1   84.99    5.10
   2   7   1   81.09    5.00
  -2   7  -1   80.49    5.20
   2   7   1   82.99    4.80
   2   7   1   78.49    5.10
   2   7   1   79.49    5.10
  -2   7  -1   74.39    5.20
  -2   7  -1   77.79    5.00
  -2   7  -1   72.09    4.60
  -3  -7  -1    1.40    1.50
   3  -7   1    0.30    1.30
   3  -7   1    0.40    1.60
   3  -7   1    0.10    1.50
   3  -7   1    2.50    1.50
  -3  -7  -1    0.10    1.40
   3  -7   1    2.60    1.50
  -3  -7  -1    1.00    1.40
  -3   7  -1    1.00    1.80
  -3   7  -1    5.30    1.50
   3   7   1    1.70    1.50
  -3   7  -1    4.00    1.70
  -3   7  -1    1.00    1.70
   3   7   1    3.30    1.70
   3   7   1    1.30    1.10
   3   7   1    2.50    1.30
   3   7   1    1.40    1.50
   4  -7   1   17.50    1.90
   4  -7   1   19.50    3.50
  -4  -7  -1   16.30    3.00
   4  -7   1   18.70    3.10
  -4  -7  -1   17.80    3.40
   4  -7   1   12.50    3.20
   4  -7   1   18.60    3.00
  -4   7  -1   22.60    3.60
   4   7   1   18.30    3.20
  -4   7  -1   14.90    3.40
   4   7   1   22.10    3.70
  -5  -7  -1   58.59    5.90
   5  -7   1   58.89    4.20
   5  -7   1   64.59    6.10
   5  -7   1   63.29    5.40
   5   7   1   63.89    5.80
  -5   7  -1   76.29    6.90
  -5   7  -1   71.59    6.20
   5   7   1   65.69    5.70
   6  -7   1   76.89    5.40
  -6  -7  -1   99.39    7.90
   6  -7   1   71.49    7.30
   6  -7   1   75.39    6.60
  -6   7  -1   75.49    7.40
  -6   7  -1   82.49    8.10
   6   7   1   93.69    7.70
   6   7   1   86.09    7.00
   6  -8  -1    1.00    2.70
  -6  -8   1    1.60    2.70
   6  -8  -1    0.80    2.00
   6  -8  -1    2.40    3.40
  -6   8   1    4.70    3.20
  -6   8   1    0.60    3.10
   6   8  -1    2.60    3.00
   6   8  -1   -1.10    2.30
   5  -8  -1   20.60    3.70
   5  -8  -1   13.80    3.70
   5  -8  -1   16.40    2.60
  -5  -8   1   12.40    3.40
   5   8  -1   17.50    3.60
   5   8  -1   24.30    4.20
  -5   8   1   16.60    3.90
  -5   8   1   19.30    4.00
   4  -8  -1    4.50    2.00
   4  -8  -1    7.20    2.30
  -4  -8   1    6.60    2.30
   4  -8  -1    6.00    2.70
   4  -8  -1    5.50    1.50
  -4  -8   1    7.70    2.70
  -4   8   1    6.40    2.50
   4   8  -1    5.50    2.30
  -4   8   1    7.10    2.80
   4   8  -1    5.60    2.20
  -3  -8   1  225.28   11.40
  -3  -8   1  222.48   11.20
   3  -8  -1  185.18   10.70
   3  -8  -1  204.98   10.80
   3  -8  -1  193.08    9.40
  -3  -8   1  219.78   11.60
   3   8  -1  212.38   10.90
   3   8  -1  212.68   11.10
  -3   8   1  235.88   11.60
   3   8  -1  225.48   10.60
  -3   8   1  217.08   11.40
  -3   8   1  193.58   10.90
  -2  -8   1   93.79    5.70
  -2  -8   1   92.69    6.20
   2  -8  -1   92.89    5.80
   2  -8  -1   86.79    5.10
   2  -8  -1   95.59    4.70
   2  -8  -1   91.79    6.80
   2  -8  -1   93.09    5.10
   2  -8  -1   95.19    5.80
  -2  -8   1   95.19    6.30
  -2   8   1   89.29    5.80
   2   8  -1   86.79    5.60
  -2   8   1   93.39    5.80
  -2   8   1   96.69    6.10
   2   8  -1   91.29    5.60
   2   8  -1   90.99    5.80
   1  -8  -1   22.90    2.00
   1  -8  -1   22.10    2.70
   1  -8  -1   18.80    2.00
  -1  -8   1   25.10    3.30
   1  -8  -1   21.30    2.40
  -1  -8   1   18.80    2.50
  -1  -8   1   28.10    3.10
   1  -8  -1   22.60    3.10
  -1  -8   1   21.20    2.40
  -1   8   1   24.10    3.00
   1   8  -1   22.00    2.20
  -1   8   1   24.00    2.80
  -1   8   1   21.60    2.40
   1   8  -1   21.20    2.40
   1   8  -1   22.40    2.70
  -1   8   1   23.20    2.40
   1   8  -1   23.60    2.70
   0  -8   1  283.47   12.30
   0  -8   1  268.17   12.90
   0  -8  -1  259.67   13.50
   0  -8  -1  284.57   12.40
   0  -8  -1  274.47   13.00
   0  -8   1  278.67   12.90
   0  -8   1  272.57   13.60
   0  -8   1  281.47   13.10
   0  -8  -1  268.07   12.80
   0   8   1  269.07   12.90
   0   8  -1  276.87   12.80
   0   8  -1  255.47   12.90
   0   8   1  262.27   12.90
   0   8   1  253.27   11.80
   0   8  -1  294.17   13.00
   0   8   1  257.47   11.80
   0   8   1  278.97   12.90
  -1  -8  -1   58.69    4.20
   1  -8   1   62.79    3.60
   1  -8   1   68.39    4.40
   1  -8   1   70.39    5.10
   1  -8   1   66.09    4.60
  -1  -8  -1   74.29    6.50
   1  -8   1   67.19    3.60
  -1  -8  -1   65.29    5.00
  -1   8  -1   66.19    4.70
   1   8   1   61.89    4.90
  -1   8  -1   66.59    4.10
   1   8   1   68.69    4.60
   1   8   1   68.29    4.60
  -1   8  -1   67.39    4.60
  -1   8  -1   70.39    4.70
   2  -8   1   19.90    2.50
  -2  -8  -1   24.70    3.30
   2  -8   1   22.80    3.00
  -2  -8  -1   29.00    3.30
   2  -8   1   22.30    1.80
   2  -8   1   24.80    2.90
   2  -8   1   23.30    3.10
   2  -8   1   25.00    1.70
  -2   8  -1   20.10    2.80
  -2   8  -1   28.10    3.10
   2   8   1   23.50    3.10
   2   8   1   27.60    3.00
  -2   8  -1   24.00    2.90
   2   8   1   23.50    2.90
  -2   8  -1   18.40    2.50
   3  -8   1  143.19    8.20
  -3  -8  -1  149.29    8.90
  -3  -8  -1  163.78    8.60
  -3  -8  -1  154.38    8.80
   3  -8   1  144.99    8.20
   3  -8   1  141.29    8.10
   3  -8   1  143.99    8.60
   3   8   1  139.09    8.20
   3   8   1  154.18    8.50
  -3   8  -1  153.58    8.70
  -3   8  -1  147.59    8.70
   3   8   1  148.29    7.80
  -3   8  -1  140.79    8.20
  -3   8  -1  127.59    7.40
   4  -8   1  159.98    7.80
  -4  -8  -1  185.68   10.90
   4  -8   1  165.68    9.20
   4  -8   1  159.68    9.90
   4  -8   1  163.38    9.40
  -4  -8  -1  186.18    9.90
  -4   8  -1  175.78   10.50
  -4   8  -1  159.28    9.90
   4   8   1  168.28    9.70
   4   8   1  170.78    9.80
   5  -8   1   89.89    5.10
  -5  -8  -1   95.99    7.40
   5  -8   1   99.09    7.50
   5  -8   1   82.89    6.50
   5   8   1   85.69    6.70
   5   8   1   82.89    6.90
  -5   8  -1   83.79    7.20
  -5   8  -1   74.59    7.30
  -6  -8  -1   34.90    5.60
   6  -8   1   31.80    4.90
   6  -8   1   22.50    5.00
   6  -8   1   31.80    4.30
   6   8   1   39.50    5.60
  -6   8  -1   34.90    7.80
  -6   8  -1   32.10    5.90
   6   8   1   46.60    5.60
   6  -9  -1   18.50    3.00
   6  -9  -1   25.00    5.40
  -6  -9   1   19.60    4.60
  -6   9   1   20.70    4.70
  -6   9   1   19.70    5.00
   6   9  -1   26.40    4.90
   6   9  -1   28.50    5.00
   5  -9  -1   12.00    3.90
  -5  -9   1    8.10    3.30
   5  -9  -1   13.00    2.30
   5  -9  -1   14.00    3.40
   5   9  -1   14.20    3.50
  -5   9   1   15.10    3.90
  -5   9   1   13.20    3.80
   5   9  -1    9.80    3.20
  -4  -9   1   12.20    3.10
   4  -9  -1   13.30    2.90
  -4  -9   1   13.20    3.20
   4  -9  -1   13.60    2.10
   4  -9  -1   10.10    2.80
  -4   9   1   17.90    3.60
   4   9  -1   11.40    2.90
   4   9  -1    9.50    2.70
  -4   9   1   13.10    3.30
  -4   9   1    8.80    2.70
  -3  -9   1    6.80    2.60
  -3  -9   1    9.40    2.60
   3  -9  -1    6.80    2.30
   3  -9  -1    8.60    1.50
  -3  -9   1   10.60    2.60
   3  -9  -1    9.10    2.40
   3  -9  -1   11.30    2.60
   3   9  -1   14.40    2.50
  -3   9   1    5.00    2.10
  -3   9   1   10.60    2.70
   3   9  -1    9.40    2.50
   3   9  -1    7.30    2.30
  -3   9   1   12.30    2.80
   2  -9  -1   46.60    3.00
   2  -9  -1   43.50    3.70
  -2  -9   1   43.50    4.40
  -2  -9   1   41.90    4.50
   2  -9  -1   47.30    4.50
  -2  -9   1   50.29    4.00
   2  -9  -1   46.60    4.10
   2  -9  -1   49.20    4.20
   2   9  -1   60.29    4.30
  -2   9   1   34.70    4.00
  -2   9   1   46.70    4.10
   2   9  -1   46.90    4.00
  -2   9   1   46.30    4.00
   2   9  -1   47.10    4.10
  -1  -9   1   45.40    4.00
  -1  -9   1   53.39    4.40
   1  -9  -1   54.29    3.30
   1  -9  -1   48.00    4.60
  -1  -9   1   55.69    4.80
   1  -9  -1   51.69    4.20
   1  -9  -1   52.19    3.80
  -1  -9   1   53.39    3.80
   1   9  -1   52.09    4.20
  -1   9   1   50.29    4.10
  -1   9   1   52.79    4.30
  -1   9   1   45.50    3.70
   1   9  -1   47.10    4.00
   1   9  -1   47.80    4.00
   0  -9  -1  658.93   29.00
   0  -9  -1  675.33   30.00
   0  -9   1  654.43   29.90
   0  -9  -1  707.53   29.40
   0  -9   1  685.93   28.50
   0  -9   1  676.03   29.30
   0  -9  -1  652.23   28.50
   0  -9   1  677.03   29.20
   0   9   1  656.03   29.20
   0   9  -1  666.03   29.30
   0   9  -1  700.43   29.10
   0   9   1  607.24   27.90
   0   9  -1  667.43   29.20
   0   9   1  649.24   29.10
   0   9   1  666.93   29.30
   1  -9   1  181.08    8.50
  -1  -9  -1  191.38   10.50
   1  -9   1  176.78   10.10
   1  -9   1  183.48    9.40
  -1  -9  -1  182.68    9.30
   1  -9   1  191.18    9.80
  -1  -9  -1  192.58    9.90
  -1  -9  -1  168.48    9.40
  -1   9  -1  185.68    9.70
   1   9   1  193.48    9.70
   1   9   1  184.78    9.70
   1   9   1  193.18    9.70
  -1   9  -1  180.28    9.60
  -1   9  -1  185.98    9.00
  -1   9  -1  186.38    9.80
  -2  -9  -1   30.30    3.70
   2  -9   1   21.00    3.30
  -2  -9  -1   31.40    3.30
   2  -9   1   26.80    3.20
   2  -9   1   25.50    2.10
   2  -9   1   28.40    3.00
  -2  -9  -1   23.40    3.50
   2  -9   1   25.40    3.30
  -2   9  -1   22.40    3.30
  -2   9  -1   28.00    3.20
   2   9   1   32.10    3.30
   2   9   1   37.10    3.50
   2   9   1   31.50    3.40
  -2   9  -1   26.40    3.20
   3  -9   1   47.00    4.50
   3  -9   1   56.39    4.80
   3  -9   1   54.99    3.20
  -3  -9  -1   63.39    5.40
  -3  -9  -1   66.79    5.50
  -3  -9  -1   57.99    4.80
   3  -9   1   62.59    4.90
  -3   9  -1   61.79    4.80
  -3   9  -1   49.90    4.90
  -3   9  -1   56.69    5.00
   3   9   1   69.09    5.20
   3   9   1   53.19    4.30
   3   9   1   63.09    5.00
  -4  -9  -1    8.40    2.80
   4  -9   1    5.10    1.60
   4  -9   1    7.90    2.50
   4  -9   1    4.80    2.80
  -4  -9  -1    6.00    2.60
  -4   9  -1    5.20    2.90
   4   9   1    7.40    2.70
   4   9   1    4.60    2.40
  -4   9  -1    5.70    2.80
   5  -9   1   41.20    3.40
   5  -9   1   46.50    5.00
   5  -9   1   39.20    5.50
  -5  -9  -1   44.80    5.40
  -5   9  -1   37.90    5.70
   5   9   1   42.00    4.90
  -5   9  -1   50.99    5.20
   5   9   1   50.59    5.50
  -5   9  -1   41.70    5.60
   6  -9   1    3.70    3.50
   6  -9   1   10.80    3.80
  -6  -9  -1    6.30    3.40
   6  -9   1    6.20    2.20
  -6   9  -1    7.20    3.70
  -6   9  -1    1.40    3.20
   6   9   1    5.40    3.50
   6   9   1    3.40    3.20
   5 -10  -1   12.20    2.20
  -5 -10   1   11.20    3.60
   5 -10  -1    6.80    2.80
  -5  10   1   14.00    4.00
   5  10  -1   16.40    3.90
   5  10  -1   11.20    3.40
  -5  10   1    2.20    2.90
  -5  10   1   10.10    3.30
  -4 -10   1   39.80    4.90
   4 -10  -1   34.70    4.40
   4 -10  -1   24.90    2.60
  -4 -10   1   28.10    4.40
   4 -10  -1   23.90    3.90
   4  10  -1   31.60    4.20
  -4  10   1   35.90    4.80
  -4  10   1   24.20    3.90
  -4  10   1   26.50    4.20
   4  10  -1   27.10    4.10
  -3 -10   1  107.09    8.80
  -3 -10   1   96.49    6.90
   3 -10  -1   78.89    4.70
   3 -10  -1   91.99    6.40
   3 -10  -1   79.19    6.30
  -3 -10   1   80.69    6.20
   3 -10  -1   82.99    6.10
   3  10  -1   98.99    7.40
   3  10  -1   90.49    6.00
  -3  10   1   86.29    6.30
  -3  10   1   83.09    6.50
   3  10  -1   91.99    6.30
  -3  10   1   90.09    6.50
   2 -10  -1   14.80    2.80
   2 -10  -1   12.90    2.90
  -2 -10   1   10.80    2.40
  -2 -10   1   16.70    3.30
   2 -10  -1   14.00    2.00
   2 -10  -1   14.80    3.00
  -2 -10   1    8.70    2.70
   2  10  -1   13.20    2.70
  -2  10   1   10.00    2.40
  -2  10   1    9.80    2.60
  -2  10   1    9.90    2.50
   2  10  -1   17.00    3.10
   2  10  -1   13.80    2.60
   1 -10  -1  542.75   26.40
  -1 -10   1  622.24   26.30
   1 -10  -1  584.24   27.00
  -1 -10   1  592.84   26.50
  -1 -10   1  596.84   25.80
   1 -10  -1  574.84   25.10
   1 -10  -1  611.44   26.50
  -1 -10   1  579.04   27.00
   1  10  -1  578.04   26.30
   1  10  -1  580.94   26.30
  -1  10   1  571.64   26.30
   1  10  -1  578.44   26.00
  -1  10   1  592.64   26.50
  -1  10   1  587.54   26.40
   0 -10  -1  260.87   13.30
   0 -10  -1  254.27   12.40
   0 -10   1  265.37   12.40
   0 -10  -1  263.47   14.00
   0 -10   1  268.57   14.00
   0 -10   1  257.57   13.20
   0 -10  -1  271.77   13.20
   0 -10   1  273.07   13.30
   0  10   1  281.37   13.40
   0  10   1  270.67   13.30
   0  10  -1  274.57   13.40
   0  10  -1  251.77   13.20
   0  10   1  264.77   13.30
   0  10  -1  271.17   13.10
  -1 -10  -1    9.70    2.40
  -1 -10  -1    9.80    2.20
  -1 -10  -1    6.80    2.70
   1 -10   1   11.30    2.40
  -1 -10  -1    6.70    2.30
   1 -10   1   12.20    2.90
   1 -10   1   13.80    2.70
   1 -10   1    8.10    1.60
   1  10   1    9.70    2.30
  -1  10  -1   11.50    2.60
   1  10   1   13.30    2.70
   1  10   1    8.80    2.40
  -1  10  -1   13.20    2.80
  -1  10  -1   12.20    2.60
   2 -10   1   34.20    4.40
  -2 -10  -1   38.70    4.50
   2 -10   1   26.00    4.00
   2 -10   1   31.20    2.50
  -2 -10  -1   39.80    3.90
  -2 -10  -1   35.90    4.20
   2 -10   1   29.70    3.80
   2  10   1   39.00    3.90
  -2  10  -1   36.70    3.80
  -2  10  -1   33.30    3.90
  -2  10  -1   29.50    3.80
  -2  10  -1   29.00    3.60
   2  10   1   41.10    4.10
   2  10   1   33.20    3.60
   3 -10   1    9.00    2.60
  -3 -10  -1    3.80    2.50
   3 -10   1    5.20    2.30
  -3 -10  -1    8.10    2.40
  -3 -10  -1    5.30    3.10
   3 -10   1    5.40    1.20
   3 -10   1    4.50    2.20
   3  10   1    5.30    2.00
  -3  10  -1    7.60    2.50
  -3  10  -1    5.40    2.40
   3  10   1    5.30    2.40
  -3  10  -1    7.10    2.30
  -3  10  -1    3.50    2.10
   3  10   1    5.10    2.40
  -4 -10  -1   40.60    5.00
   4 -10   1   37.70    4.50
  -4 -10  -1   51.29    5.30
  -4  10  -1   37.30    4.50
   4  10   1   38.40    4.50
   4  10   1   42.40    4.90
  -4  10  -1   42.10    5.20
  -4  10  -1   30.60    4.60
  -5 -10  -1   12.90    3.80
   5 -10   1    8.90    3.00
   5 -10   1    3.70    1.70
  -5  10  -1    6.40    3.30
   5  10   1    7.50    3.10
  -5  10  -1    6.80    2.90
   5  10   1    6.10    3.00
  -5  10  -1    9.20    3.60
  -5 -11   1  106.09    9.00
   5 -11  -1   85.59    5.90
   5 -11  -1   87.39    7.40
  -5  11   1   76.49    8.10
  -5  11   1   96.69    7.60
   4 -11  -1   11.20    1.90
  -4 -11   1   16.80    3.80
   4 -11  -1    9.30    3.10
   4 -11  -1    9.50    3.00
  -4 -11   1    8.30    3.20
  -4  11   1   12.50    3.30
  -4  11   1   13.40    3.50
   4  11  -1   13.30    3.40
  -4  11   1    4.90    2.70
   4  11  -1   10.00    3.10
   3 -11  -1   32.20    4.60
   3 -11  -1   38.80    3.00
   3 -11  -1   39.90    4.40
  -3 -11   1   39.40    4.50
  -3 -11   1   36.40    4.90
  -3 -11   1   48.80    5.30
   3 -11  -1   32.20    4.20
  -3  11   1   34.40    4.50
   3  11  -1   36.80    4.50
  -3  11   1   37.20    4.40
   3  11  -1   39.70    4.40
   3  11  -1   42.10    4.30
  -2 -11   1   38.70    5.00
   2 -11  -1   50.69    5.20
  -2 -11   1   42.60    4.30
   2 -11  -1   50.09    4.80
  -2 -11   1   48.00    5.10
   2 -11  -1   50.69    3.50
  -2  11   1   39.20    4.70
   2  11  -1   49.99    4.60
   2  11  -1   54.59    4.70
   2  11  -1   60.59    5.00
  -2  11   1   54.49    4.80
  -1 -11   1   23.10    3.10
  -1 -11   1   21.50    3.60
   1 -11  -1   22.20    2.70
  -1 -11   1   28.70    4.40
   1 -11  -1   31.60    3.90
   1 -11  -1   23.90    3.30
   1 -11  -1   21.90    4.00
  -1 -11   1   28.10    3.90
  -1  11   1   26.70    3.70
   1  11  -1   35.20    3.90
   1  11  -1   26.60    3.40
   1  11  -1   31.50    3.80
  -1  11   1   31.20    3.90
  -1  11   1   23.80    3.60
   0 -11  -1  160.18    9.10
   0 -11   1  169.18    9.40
   0 -11   1  162.08    9.30
   0 -11  -1  163.18   10.00
   0 -11  -1  155.58    9.30
   0 -11   1  166.18   10.10
   0 -11   1  164.98    8.50
   0 -11  -1  151.18    8.40
   0  11   1  169.08    9.40
   0  11  -1  162.98    9.30
   0  11  -1  154.48    9.30
   0  11   1  178.78    9.60
   0  11  -1  162.78    9.10
   0  11   1  166.78    9.50
  -1 -11  -1   45.70    4.60
  -1 -11  -1   41.30    5.20
   1 -11   1   51.99    4.50
  -1 -11  -1   47.80    4.40
   1 -11   1   51.19    3.50
   1 -11   1   43.40    4.60
  -1 -11  -1   41.90    4.00
   1 -11   1   44.00    4.90
  -1  11  -1   50.59    4.80
   1  11   1   46.10    4.40
  -1  11  -1   48.70    4.40
   1  11   1   41.10    4.40
   1  11   1   47.80    4.50
  -1  11  -1   55.89    4.70
   2 -11   1   11.60    2.80
  -2 -11  -1   15.20    2.90
   2 -11   1   13.40    1.90
   2 -11   1    9.20    2.90
  -2 -11  -1   12.70    3.40
  -2 -11  -1   16.60    3.50
  -2  11  -1    9.60    2.70
  -2  11  -1    8.40    2.40
   2  11   1   12.80    3.00
   2  11   1   14.20    2.90
   2  11   1   10.70    2.70
  -2  11  -1    8.70    2.70
   3 -11   1   13.00    3.10
   3 -11   1   10.10    1.70
  -3 -11  -1    9.60    2.70
   3 -11   1   17.50    3.30
   3 -11   1   14.20    3.30
  -3 -11  -1    9.80    4.20
  -3 -11  -1   10.00    3.00
  -3  11  -1   13.00    3.30
   3  11   1    8.50    2.70
   3  11   1   16.80    3.40
   3  11   1   11.50    2.70
  -3  11  -1   13.90    3.10
  -3  11  -1   13.30    3.10
   4 -11   1    2.80    2.40
  -4 -11  -1    1.20    2.40
   4 -11   1    0.30    2.10
   4 -11   1    0.60    1.20
  -4 -11  -1    1.90    2.60
  -4  11  -1    1.90    2.40
   4  11   1    5.00    2.50
  -4  11  -1   -0.30    2.10
  -4  11  -1    2.30    2.50
   4  11   1    3.30    2.40
  -4  11  -1    1.80    2.30
   5 -11   1    6.40    1.90
  -5 -11  -1   14.40    4.00
   5 -11   1    2.30    2.80
  -5  11  -1    5.60    5.40
   5  11   1    7.70    3.60
  -5  11  -1    5.70    3.20
  -5  11  -1    1.30    2.40
   5  11   1    8.60    4.60
  -4 -12   1    9.10    3.70
  -4 -12   1    3.70    2.90
   4 -12  -1    3.40    2.80
   4 -12  -1    3.00    1.50
   4 -12  -1    4.50    2.80
   4  12  -1    3.30    2.70
  -4  12   1    3.10    2.90
  -4  12   1    3.10    2.60
  -4  12   1    5.40    2.90
  -3 -12   1    7.50    3.00
   3 -12  -1    4.10    2.50
   3 -12  -1    6.00    1.70
  -3 -12   1    8.20    3.00
   3 -12  -1    8.70    2.90
   3  12  -1    9.00    2.60
  -3  12   1    6.10    2.70
   3  12  -1    7.90    2.80
   3  12  -1   13.30    3.50
  -3  12   1   10.60    3.00
  -3  12   1    6.30    2.80
   2 -12  -1    1.70    2.80
  -2 -12   1   -0.80    2.10
  -2 -12   1    0.80    2.10
   2 -12  -1    1.90    1.40
  -2 -12   1    2.90    2.30
   2 -12  -1    1.40    2.10
   2  12  -1   -0.50    2.00
  -2  12   1    0.50    1.80
   2  12  -1    2.30    2.10
  -2  12   1    2.10    2.30
  -2  12   1    2.20    2.70
   1 -12  -1   15.50    2.50
  -1 -12   1   14.10    3.60
  -1 -12   1    9.30    3.10
  -1 -12   1   11.30    3.00
   1 -12  -1    6.40    3.10
  -1 -12   1    9.00    2.90
   1 -12  -1   17.80    3.30
  -1  12   1    9.30    2.70
   1  12  -1   11.80    2.90
  -1  12   1   10.50    2.80
  -1  12   1   20.80    3.50
   1  12  -1   15.60    3.00
   1  12  -1   16.90    5.10
   0 -12   1   16.10    3.30
   0 -12  -1   10.00    3.50
   0 -12  -1    8.80    2.60
   0 -12  -1    4.80    3.20
   0  12   1   14.40    4.00
   0  12   1    5.60    2.40
   0  12  -1   11.30    2.80
  -1 -12  -1   65.99    5.00
   1 -12   1   62.09    5.50
  -1 -12  -1   56.49    5.90
   1 -12   1   60.39    5.40
   1 -12   1   59.29    8.80
  -1 -12  -1   55.89    5.30
   1 -12   1   58.79    4.20
  -1 -12  -1   57.09    5.20
   1  12   1   62.99    5.40
  -1  12  -1   62.49    5.30
   1  12   1   57.19    5.20
   1  12   1   54.49    5.10
  -1  12  -1   63.09    5.60
  -1  12  -1   60.49    5.50
   2 -12   1    1.00    1.20
  -2 -12  -1    2.50    2.10
   2 -12   1    5.40    2.50
  -2 -12  -1   -0.70    2.10
  -2 -12  -1    2.10    2.30
   2  12   1    4.80    2.40
  -2  12  -1    4.80    2.50
  -2  12  -1    2.70    2.30
  -2  12  -1    6.10    2.80
   2  12   1    4.70    2.30
   2  12   1    6.30    2.70
  -3 -12  -1    7.70    2.80
  -3 -12  -1    8.60    3.00
   3 -12   1    7.40    1.60
   3 -12   1    7.50    2.80
  -3 -12  -1    8.20    3.30
   3 -12   1    7.00    3.30
  -3  12  -1    8.50    3.10
   3  12   1    5.50    2.70
   3  12   1    5.40    2.70
  -3  12  -1   11.90    3.20
  -3  12  -1   12.40    3.30
   4 -12   1   28.80    4.60
   4 -12   1   19.40    3.90
  -4 -12  -1   24.80    4.60
  -4 -12  -1   29.80    5.20
   4  12   1   24.50    4.60
  -4  12  -1   26.90    4.60
  -4  12  -1   20.90    4.20
  -4  12  -1   26.70    4.90
   4  12   1   24.50    4.50
   4 -13  -1   15.40    3.90
   4 -13  -1   15.70    5.90
  -4 -13   1   13.60    4.20
  -4 -13   1   10.50    4.60
   4 -13  -1    2.40    2.80
  -4  13   1   13.10    5.20
  -4  13   1   14.90    4.20
  -4  13   1   12.90    3.80
   4  13  -1   15.50    3.90
  -3 -13   1    7.50    3.30
  -3 -13   1   10.10    3.10
   3 -13  -1   12.00    3.50
  -3 -13   1    8.70    3.50
   3 -13  -1    7.30    1.80
  -3  13   1    9.00    3.10
  -3  13   1    8.60    3.30
  -3  13   1    7.10    3.10
   3  13  -1    9.60    3.00
   3  13  -1    3.70    2.80
   2 -13  -1   33.50    4.60
   2 -13  -1   33.80    5.10
  -2 -13   1   35.80    4.40
  -2 -13   1   47.10    5.60
   2 -13  -1   32.90    3.40
  -2 -13   1   46.00    5.30
   2  13  -1   34.50    4.50
  -2  13   1   34.20    4.90
  -2  13   1   34.20    4.70
   2  13  -1   40.90    4.90
   2  13  -1   40.10    4.80
  -2  13   1   39.10    5.00
   1 -13  -1    1.00    1.50
  -1 -13   1   -1.40    2.00
  -1 -13   1    0.80    2.10
   1 -13  -1    3.50    2.40
  -1 -13   1   -0.80    1.60
   1 -13  -1   -0.50    2.10
  -1  13   1    2.50    2.30
  -1  13   1   -1.10    3.30
  -1  13   1   -3.00    1.60
   1  13  -1    0.40    2.00
   1  13  -1    2.30    2.00
   1  13  -1    1.50    2.00
   0 -13   1    5.40    2.00
   0 -13  -1    1.90    2.30
   0 -13   1   -0.50    2.00
   0 -13   1    6.60    2.80
   0 -13  -1    1.50    2.50
   0 -13  -1    3.90    2.40
   0 -13  -1    5.30    2.00
   0 -13   1    6.90    2.60
   0  13  -1    0.90    2.10
   0  13   1    3.50    2.40
   0  13   1    0.30    2.20
   0  13  -1    2.30    2.20
   0  13   1    1.00    2.00
   0  13  -1    5.60    2.40
  -1 -13  -1   42.50    4.30
  -1 -13  -1   37.40    5.10
   1 -13   1   43.50    3.70
   1 -13   1   39.50    5.30
   1 -13   1   46.80    5.00
  -1 -13  -1   41.40    5.40
  -1 -13  -1   35.70    4.40
  -1  13  -1   37.60    4.60
  -1  13  -1   35.30    4.60
   1  13   1   40.10    4.60
   1  13   1   32.20    4.40
   1  13   1   37.30    4.50
  -1  13  -1   46.50    5.10
  -2 -13  -1   53.29    6.00
  -2 -13  -1   50.59    5.50
   2 -13   1   32.00    5.10
   2 -13   1   45.60    3.60
  -2 -13  -1   51.49    5.00
   2 -13   1   38.50    4.80
   2  13   1   40.00    4.70
  -2  13  -1   49.00    5.20
  -2  13  -1   39.40    5.10
  -2  13  -1   35.60    4.90
   2  13   1   53.29    5.30
   2  13   1   44.10    4.90
   3 -13   1   18.00    2.40
  -3 -13  -1   17.30    4.10
  -3 -13  -1   17.50    4.40
   3 -13   1   17.70    4.00
  -3 -13  -1   13.70    4.40
   3  13   1   20.70    4.00
   3  13   1   17.90    3.90
  -3  13  -1   16.70    3.90
  -3  13  -1   24.30    4.40
  -3  13  -1   13.80    3.40
  -4 -13  -1   35.30    5.90
   4 -13   1   29.40    5.10
  -4 -13  -1   32.40    5.70
  -4  13  -1   30.60    5.50
  -4  13  -1   33.60    5.30
   4  13   1   29.40    4.80
  -3 -14   1   17.30    5.80
  -3 -14   1   13.90    4.30
  -3 -14   1   14.70    4.20
   3 -14  -1   13.10    4.10
  -3  14   1   14.50    4.10
   3  14  -1   14.10    4.30
  -3  14   1   15.70    4.70
  -2 -14   1    5.30    3.20
  -2 -14   1    8.90    2.90
   2 -14  -1    3.60    3.00
   2 -14  -1    2.30    2.60
   2 -14  -1    5.50    2.00
  -2 -14   1    2.10    2.80
   2  14  -1    3.60    2.70
  -2  14   1    7.10    3.10
  -2  14   1    4.80    2.90
  -2  14   1    7.40    3.30
   2  14  -1    2.80    2.50
   1 -14  -1   86.19    7.60
  -1 -14   1   83.79    6.20
  -1 -14   1   85.09    7.60
   1 -14  -1   78.59    6.80
  -1 -14   1   84.29    7.00
   1 -14  -1   79.89    5.60
   1  14  -1   70.29    6.40
   1  14  -1   83.49    6.90
  -1  14   1   78.39    6.70
  -1  14   1   68.59    6.60
  -1  14   1   82.19    6.90
   0 -14  -1    3.00    2.50
   0 -14  -1    3.20    2.10
   0 -14   1    4.30    2.70
   0 -14  -1    6.20    3.10
   0 -14   1    4.10    2.10
   0 -14   1    1.30    2.50
   0  14   1    1.10    2.40
   0  14  -1    4.20    2.60
   0  14  -1    2.80    2.40
   0  14   1    5.60    2.70
   0  14   1    4.10    2.80
   0  14  -1    6.40    3.00
  -1 -14  -1   17.80    3.90
   1 -14   1   22.10    4.30
   1 -14   1   30.10    3.40
  -1 -14  -1   26.20    3.90
   1 -14   1   23.40    4.40
  -1 -14  -1   32.00    5.30
  -1 -14  -1   29.40    4.50
   1  14   1   31.50    4.50
   1  14   1   20.70    4.00
  -1  14  -1   25.70    4.30
  -1  14  -1   28.40    4.60
  -1  14  -1   27.70    4.50
   1  14   1   21.80    4.30
  -2 -14  -1    9.90    3.20
   2 -14   1    9.80    2.20
   2 -14   1   17.10    4.20
   2 -14   1   17.40    3.90
  -2 -14  -1    9.30    3.70
  -2 -14  -1    7.40    3.20
   2  14   1   13.60    3.40
   2  14   1    9.80    3.30
   2  14   1    9.30    3.30
  -2  14  -1   15.40    3.80
  -2  14  -1   13.80    3.70
  -2  14  -1    6.80    3.10
   3 -14   1   -1.10    2.60
   3 -14   1    5.00    2.20
  -3 -14  -1    4.40    3.40
  -3 -14  -1    5.20    3.70
  -3  14  -1    0.30    2.70
   3  14   1    5.20    3.40
  -3  14  -1    4.10    3.30
  -3  14  -1    4.50    3.20
   2 -15  -1   13.70    4.30
   2 -15  -1    8.40    2.50
  -2 -15   1   16.50    3.90
  -2 -15   1    7.90    4.10
   2 -15  -1    7.40    3.20
  -2 -15   1    7.00    3.60
  -2  15   1    8.90    3.50
   2  15  -1   12.70    3.60
  -2  15   1   11.40    3.90
  -2  15   1   12.80    3.80
   2  15  -1    9.00    3.40
   1 -15  -1    6.80    3.30
  -1 -15   1   10.80    3.00
  -1 -15   1   10.50    3.70
  -1 -15   1    8.90    3.80
   1 -15  -1    7.30    3.50
   1 -15  -1   12.70    2.80
   1  15  -1    9.70    3.60
  -1  15   1    6.60    3.30
   1  15  -1   11.90    3.50
  -1  15   1   16.90    3.90
  -1  15   1    6.70    3.40
   0 -15  -1   36.70    4.50
   0 -15  -1   40.70    6.10
   0 -15   1   38.20    5.30
   0 -15   1   38.10    6.00
   0 -15   1   44.40    4.50
   0 -15  -1   31.60    5.10
   0  15   1   40.80    5.30
   0  15  -1   37.20    5.10
   0  15  -1   37.00    5.20
   0  15   1   36.30    5.30
   0  15   1   33.30    5.00
   1 -15   1   -0.10    2.80
  -1 -15  -1   -1.50    2.60
   1 -15   1    0.20    2.50
   1 -15   1   -0.40    1.80
  -1 -15  -1    1.10    2.40
  -1  15  -1    3.70    3.10
  -1  15  -1    3.20    2.80
   1  15   1    2.30    2.80
   1  15   1    2.90    3.00
  -2 -15  -1   13.60    4.10
   2 -15   1    9.90    3.60
   2 -15   1    7.30    2.30
   2 -15   1   10.00    3.80
  -2 -15  -1   15.80    4.30
  -2 -15  -1   12.90    3.70
   2  15   1    6.00    3.20
   2  15   1   17.50    4.00
  -2  15  -1   15.00    4.20
  -2  15  -1   12.80    4.00
   7   0  -2   17.90    4.00
   7   0  -2   20.50    3.70
  -7   0   2   24.00    5.10
   7   0  -2   30.60    5.20
   6   0  -2   -0.10    1.80
  -6   0   2    3.70    2.70
   6   0  -2    4.30    2.30
   6   0  -2    1.90    2.40
   5   0  -2   72.19    5.10
   5   0  -2   76.79    5.80
   5   0  -2   67.99    8.30
  -5   0   2   66.79    5.10
  -5   0   2   72.79    7.00
   5   0  -2   73.69    5.30
   4   0  -2    1.30    1.10
  -4   0   2    0.20    1.20
   4   0  -2    1.90    1.50
  -4   0   2    2.30    1.70
   4   0  -2    2.50    1.60
   4   0  -2    2.40    1.60
   4   0  -2    3.40    1.50
   4   0  -2    2.40    1.40
   3   0  -2   14.70    2.40
   3   0  -2   14.20    1.80
  -3   0   2   15.50    1.90
   3   0  -2   18.30    2.00
  -3   0   2   14.70    2.40
  -3   0   2   17.90    1.80
  -3   0   2   17.80    2.30
  -3   0   2   16.80    2.00
   3   0  -2   16.90    2.00
  -3   0   2   13.60    2.10
   3   0  -2   16.00    2.20
  -3   0   2   14.10    1.60
   3   0  -2   18.50    1.70
  -2   0   2   25.30    2.10
   2   0  -2   27.50    2.10
  -2   0   2   27.80    1.90
   2   0  -2   27.70    2.10
   2   0  -2   27.30    2.00
   2   0  -2   23.60    1.90
  -2   0   2   25.90    2.20
   2   0  -2   26.30    2.40
   2   0  -2   28.10    2.20
  -2   0   2   23.40    2.00
  -2   0   2   27.00    2.10
  -2   0   2   26.80    2.40
  -2   0   2   25.50    1.80
   2   0  -2   23.90    2.00
   1   0  -2  169.28    6.80
   1   0  -2  152.08    7.00
   1   0  -2  171.08    7.20
   1   0  -2  158.98    7.10
  -1   0   2  155.48    7.30
   1   0  -2  153.98    7.30
   1   0  -2  168.98    7.10
  -1   0   2  159.58    7.00
  -1   0   2  172.98    7.10
  -1   0   2  168.58    7.20
   1   0  -2  162.78    7.20
  -1   0   2  153.08    7.00
  -1   0   2  161.08    6.80
  -1   0   2  162.88    7.10
  -1   0   2  168.78    7.20
  -1   0   2  165.38    7.30
   1   0  -2  164.48    7.30
   0   0   2    0.20    0.30
   0   0  -2   -0.30    0.20
   0   0   2   -0.10    0.20
   0   0  -2    0.10    0.30
   0   0   2   -0.50    0.20
   0   0  -2    0.10    0.20
  -1   0  -2  874.11   37.40
  -1   0  -2  915.21   37.40
   1   0   2  854.01   37.50
   1   0   2  902.51   37.20
   1   0   2  886.91   37.40
  -1   0  -2  922.01   37.20
  -1   0  -2  899.01   37.10
   1   0   2  888.91   37.40
   1   0   2  958.60   37.40
  -1   0  -2  962.40   37.20
  -1   0  -2  907.51   37.10
   1   0   2  907.11   37.40
  -2   0  -2   71.29    4.20
   2   0   2   74.69    3.90
  -2   0  -2   76.79    4.20
   2   0   2   78.69    4.30
   2   0   2   74.39    4.50
   2   0   2   82.79    4.00
  -2   0  -2   79.99    4.00
  -2   0  -2   71.49    3.70
   2   0   2   74.79    4.10
  -2   0  -2   76.39    3.60
  -2   0  -2   79.39    3.80
   2   0   2   76.59    3.60
   3   0   2 1101.19   43.10
  -3   0  -2 1058.49   42.60
  -3   0  -2  955.10   43.20
   3   0   2 1051.19   43.60
  -3   0  -2 1005.00   42.30
   3   0   2 1098.29   43.90
  -3   0  -2 1005.20   42.20
  -3   0  -2  986.80   43.00
   3   0   2  988.60   42.30
   3   0   2 1046.80   43.10
   3   0   2  997.20   43.10
   3   0   2 1046.50   42.20
   4   0   2  217.68   10.90
  -4   0  -2  224.28   11.30
   4   0   2  235.98   11.00
  -4   0  -2  222.98   11.90
   4   0   2  216.98   11.50
   4   0   2  228.08   11.80
  -5   0  -2    3.30    2.40
   5   0   2    7.50    2.50
   5   0   2    7.80    2.10
  -5   0  -2    2.70    1.80
   5   0   2    7.00    2.00
   5   0   2    4.70    2.20
  -6   0  -2  102.39    8.10
   6   0   2   96.19    7.10
   6   0   2   97.99    7.90
  -6   0  -2   94.79    7.00
   6   0   2   94.09    7.60
  -7   0  -2    0.70    3.10
   7   0   2   -0.30    2.50
   7   0   2   -0.30    2.30
   7   0   2    2.00    2.90
   7  -1  -2   -0.30    2.60
  -7  -1   2    2.10    5.00
   7  -1  -2    3.20    2.80
   7  -1  -2    4.40    2.50
   7   1  -2    0.70    2.60
  -7   1   2    0.00    2.90
   7   1  -2   -1.70    2.20
   7   1  -2    6.90    3.20
   6  -1  -2   12.80    3.30
   6  -1  -2    8.90    2.40
  -6  -1   2    9.20    3.20
  -6  -1   2    7.50    2.50
   6  -1  -2   10.20    2.90
   6   1  -2   12.30    2.90
  -6   1   2   14.20    3.70
   6   1  -2   10.80    2.90
   6   1  -2   14.00    3.50
   5  -1  -2   18.70    3.50
   5  -1  -2   13.90    2.70
   5  -1  -2   16.10    2.80
  -5  -1   2   12.90    3.30
   5  -1  -2   12.30    3.10
  -5  -1   2   14.90    2.80
   5   1  -2   17.70    3.00
  -5   1   2   15.30    2.70
   5   1  -2   18.80    3.50
  -5   1   2   15.20    3.50
   5   1  -2   15.20    2.70
   5   1  -2   14.50    3.10
   4  -1  -2  113.49    6.70
  -4  -1   2   98.29    6.60
  -4  -1   2  113.59    5.90
   4  -1  -2   95.39    6.70
   4  -1  -2  108.29    6.00
  -4  -1   2  101.89    6.10
   4  -1  -2  107.09    5.50
   4  -1  -2  100.99    6.10
  -4   1   2  102.69    6.90
  -4   1   2   97.39    5.40
   4   1  -2  105.29    6.20
   4   1  -2  100.99    6.10
   4   1  -2  104.69    6.70
   4   1  -2  106.59    5.40
  -4   1   2  100.79    5.80
   4   1  -2  106.09    6.50
  -3  -1   2   60.69    3.90
  -3  -1   2   68.79    3.90
   3  -1  -2   63.69    3.90
   3  -1  -2   63.49    3.70
  -3  -1   2   65.59    4.50
  -3  -1   2   64.79    4.20
   3  -1  -2   66.89    4.70
  -3  -1   2   63.39    4.80
   3  -1  -2   71.49    4.10
  -3  -1   2   59.89    3.50
  -3  -1   2   62.49    4.00
   3  -1  -2   65.19    4.30
   3  -1  -2   68.89    3.60
  -3   1   2   62.79    3.50
   3   1  -2   65.49    3.90
  -3   1   2   67.09    4.80
  -3   1   2   60.79    3.50
   3   1  -2   66.59    4.30
   3   1  -2   67.39    3.60
  -3   1   2   59.19    4.40
  -3   1   2   54.59    4.60
   3   1  -2   61.29    3.90
   3   1  -2   61.79    4.30
   3   1  -2   63.89    4.00
  -3   1   2   65.69    3.80
  -2  -1   2  213.28    9.70
  -2  -1   2  217.98    9.10
   2  -1  -2  224.18    9.50
  -2  -1   2  221.18    9.80
  -2  -1   2  215.38    9.70
   2  -1  -2  198.78    9.50
   2  -1  -2  217.28    9.70
  -2  -1   2  212.68    9.70
  -2  -1   2  219.88    9.40
  -2  -1   2  219.68   10.00
  -2  -1   2  199.78   10.20
   2  -1  -2  227.38   10.00
   2  -1  -2  212.88    9.40
   2  -1  -2  205.88   10.10
  -2  -1   2  218.68    9.60
  -2   1   2  225.68    9.90
  -2   1   2  203.48    9.40
   2   1  -2  224.88    9.80
   2   1  -2  203.78    9.10
  -2   1   2  195.58    9.40
   2   1  -2  219.68    9.50
  -2   1   2  215.98    9.50
  -2   1   2  227.28   10.30
   2   1  -2  232.88    9.70
   2   1  -2  219.68    9.80
  -2   1   2  224.78    9.40
   2   1  -2  217.48    9.80
   2   1  -2  189.88    9.80
  -2   1   2  214.58    9.70
  -1  -1   2  134.09    6.00
  -1  -1   2  142.79    5.90
  -1  -1   2  135.89    5.90
   1  -1  -2  126.29    5.60
  -1  -1   2  139.79    5.90
   1  -1  -2  142.59    6.10
   1  -1  -2  130.49    6.10
  -1  -1   2  144.49    6.00
  -1  -1   2  135.79    6.00
  -1  -1   2  134.89    6.00
   1  -1  -2  123.69    5.70
   1  -1  -2  126.79    5.80
   1  -1  -2  123.69    6.20
   1  -1  -2  135.99    5.90
  -1  -1   2  137.49    6.10
   1   1  -2  135.69    6.00
  -1   1   2  124.49    6.20
   1   1  -2  135.39    6.00
   1   1  -2  135.79    5.90
  -1   1   2  117.39    5.60
  -1   1   2  128.19    5.80
   1   1  -2  131.39    6.00
   1   1  -2  135.39    5.80
  -1   1   2  137.09    6.00
  -1   1   2  133.69    6.10
  -1   1   2  131.59    5.70
  -1   1   2  131.99    5.90
   1   1  -2  133.69    6.00
   1   1  -2  141.19    6.00
  -1   1   2  129.19    6.30
  -1   1   2  140.69    5.80
   0  -1   2  195.98    8.10
   0  -1   2  200.38    8.10
   0  -1   2  171.88    8.00
   0  -1   2  192.98    8.50
   0  -1  -2  211.08    8.20
   0  -1   2  201.08    8.20
   0  -1  -2  192.78    8.20
   0  -1  -2  189.58    8.30
   0  -1  -2  199.98    8.10
   0   1  -2  197.18    8.50
   0   1  -2  188.38    8.10
   0   1   2  186.58    8.40
   0   1   2  209.48    8.10
   0   1  -2  191.88    8.30
   0   1  -2  167.68    8.20
   0   1  -2  195.48    8.40
   0   1   2  208.08    8.20
   0   1   2  192.98    8.20
   1  -1   2 1545.65   61.89
  -1  -1  -2 1430.16   61.99
   1  -1   2 1452.85   61.99
   1  -1   2 1451.55   62.09
  -1  -1  -2 1568.64   61.89
   1  -1   2 1433.16   61.79
   1  -1   2 1476.45   61.49
   1  -1   2 1480.35   61.59
   1  -1   2 1569.64   61.79
  -1  -1  -2 1519.55   62.09
  -1  -1  -2 1503.95   61.79
  -1  -1  -2 1480.15   61.89
   1  -1   2 1559.94   61.49
  -1  -1  -2 1494.75   61.99
  -1   1  -2 1356.56   61.59
   1   1   2 1543.45   61.99
   1   1   2 1519.25   61.79
  -1   1  -2 1560.84   61.99
  -1   1  -2 1493.55   61.79
  -1   1  -2 1546.65   61.79
   1   1   2 1518.15   61.99
   1   1   2 1527.45   62.09
   1   1   2 1533.45   61.89
   1   1   2 1532.65   61.89
   1   1   2 1584.04   61.89
  -1   1  -2 1443.26   61.99
  -1   1  -2 1610.44   61.99
  -1   1  -2 1565.94   61.79
   2  -1   2  199.18    8.60
  -2  -1  -2  198.38    9.00
  -2  -1  -2  195.88    8.40
  -2  -1  -2  197.28    8.70
  -2  -1  -2  193.28    8.60
   2  -1   2  193.18    9.30
   2  -1   2  190.78    8.20
   2  -1   2  185.18    8.70
   2  -1   2  185.78    8.40
   2  -1   2  174.98    8.30
   2  -1   2  188.38    9.00
  -2  -1  -2  192.18    8.60
   2  -1   2  182.28    8.30
   2   1   2  194.48    8.70
  -2   1  -2  194.98    8.30
  -2   1  -2  195.38    9.00
  -2   1  -2  186.08    8.20
   2   1   2  187.28    8.90
  -2   1  -2  194.48    8.30
   2   1   2  192.48    9.10
   2   1   2  190.68    8.70
  -2   1  -2  194.18    8.10
   2   1   2  202.18    8.70
   2   1   2  198.58    8.40
   2   1   2  194.78    8.90
  -2   1  -2  187.98    8.70
  -2   1  -2  185.68    8.60
  -2   1  -2  174.58    8.10
   3  -1   2   38.80    3.00
  -3  -1  -2   41.70    2.80
   3  -1   2   45.10    3.00
   3  -1   2   41.90    2.40
   3  -1   2   38.10    2.70
   3  -1   2   38.30    3.40
  -3  -1  -2   42.00    2.50
  -3  -1  -2   42.30    3.10
   3  -1   2   44.70    2.40
   3  -1   2   39.20    2.80
  -3  -1  -2   41.80    3.30
   3  -1   2   46.00    3.50
  -3   1  -2   40.40    2.40
   3   1   2   41.30    3.10
  -3   1  -2   43.50    2.30
   3   1   2   37.00    3.40
   3   1   2   45.50    3.10
  -3   1  -2   44.00    2.40
   3   1   2   40.20    3.10
  -3   1  -2   41.30    3.00
   3   1   2   43.40    3.00
  -3   1  -2   39.00    3.00
   3   1   2   38.90    2.40
  -3   1  -2   40.40    2.30
   3   1   2   44.80    3.50
  -4  -1  -2   54.79    3.20
  -4  -1  -2   58.69    4.40
  -4  -1  -2   68.29    5.10
   4  -1   2   55.39    4.00
   4  -1   2   61.39    4.20
   4  -1   2   61.89    4.70
   4  -1   2   57.09    4.90
   4   1   2   66.39    5.00
  -4   1  -2   55.69    4.20
   4   1   2   58.29    4.60
  -4   1  -2   50.39    4.80
   4   1   2   59.19    4.20
   4   1   2   57.99    4.20
   5  -1   2  136.49    8.00
  -5  -1  -2  142.39    8.50
   5  -1   2  152.08    9.50
   5  -1   2  143.29    8.30
   5  -1   2  136.79    8.80
  -5  -1  -2  153.18    9.50
  -5   1  -2  142.59    8.30
   5   1   2  144.49    8.90
   5   1   2  144.69    9.40
   5   1   2  141.99    8.20
  -5   1  -2  150.98    9.60
   5   1   2  136.89    8.20
  -6  -1  -2   60.69    6.40
   6  -1   2   65.39    6.50
   6  -1   2   50.99    5.70
  -6  -1  -2   59.89    5.60
   6  -1   2   70.09    5.60
  -6   1  -2   69.49    6.90
   6   1   2   64.29    6.20
   6   1   2   52.69    5.20
   6   1   2   57.89    6.20
  -6   1  -2   60.49    5.40
   7  -1   2    0.80    2.30
   7  -1   2    2.70    3.30
   7  -1   2    0.90    2.50
  -7  -1  -2    5.20    3.30
  -7   1  -2    2.60    2.90
   7   1   2    0.10    2.20
   7   1   2   -0.10    2.60
   7   1   2    1.00    2.50
   7  -2  -2   35.00    4.90
   7  -2  -2   27.60    4.40
   7  -2  -2   30.90    5.90
  -7  -2   2   27.90    5.80
  -7   2   2   27.30    5.60
   7   2  -2   29.80    4.80
   7   2  -2   26.30    5.20
   7   2  -2   25.80    4.60
  -6  -2   2   16.00    3.70
   6  -2  -2   10.70    2.90
   6  -2  -2   13.70    2.70
   6  -2  -2   12.80    3.60
  -6  -2   2   13.00    3.20
   6   2  -2   15.00    3.30
  -6   2   2   13.80    3.70
   6   2  -2   13.60    3.40
   5  -2  -2   15.00    2.50
  -5  -2   2   13.70    2.70
   5  -2  -2   17.40    3.40
   5  -2  -2    9.30    2.90
  -5  -2   2   10.20    3.10
   5  -2  -2   13.00    2.70
   5   2  -2   12.80    2.70
   5   2  -2    9.90    2.40
   5   2  -2   13.50    3.10
  -5   2   2   12.40    2.30
   5   2  -2   13.20    3.00
  -5   2   2   13.70    3.40
   4  -2  -2   26.20    2.80
  -4  -2   2   23.00    3.50
   4  -2  -2   27.10    2.40
   4  -2  -2   25.70    3.10
  -4  -2   2   24.60    3.10
   4  -2  -2   24.40    3.50
   4  -2  -2   25.30    2.60
   4   2  -2   21.50    3.30
   4   2  -2   24.50    3.10
  -4   2   2   20.70    2.30
   4   2  -2   25.70    2.90
  -4   2   2   18.20    2.30
  -4   2   2   20.40    3.30
   4   2  -2   21.70    2.20
   4   2  -2   20.80    2.90
  -3  -2   2  244.48   11.80
  -3  -2   2  265.47   11.90
   3  -2  -2  246.78   11.30
   3  -2  -2  250.37   12.40
  -3  -2   2  258.67   11.60
   3  -2  -2  232.68   11.10
  -3  -2   2  245.48   11.10
   3  -2  -2  269.67   12.10
   3  -2  -2  249.38   11.30
  -3  -2   2  242.98   11.60
   3  -2  -2  254.87   11.70
   3  -2  -2  242.08   11.20
  -3  -2   2  252.17   10.90
  -3   2   2  238.18   10.80
  -3   2   2  242.58   11.20
   3   2  -2  258.97   11.60
   3   2  -2  253.57   11.80
   3   2  -2  251.27   11.70
   3   2  -2  261.27   11.90
   3   2  -2  245.68   10.80
   3   2  -2  261.97   11.10
  -3   2   2  247.48   11.20
  -3   2   2  254.17   12.40
   3   2  -2  260.07   12.70
  -2  -2   2  101.39    5.40
   2  -2  -2  104.89    4.90
  -2  -2   2  103.59    5.50
   2  -2  -2  112.69    5.30
   2  -2  -2  109.89    5.10
   2  -2  -2  110.39    5.90
   2  -2  -2  103.59    5.10
  -2  -2   2  109.89    5.20
   2  -2  -2  110.09    5.50
   2  -2  -2  112.19    5.00
  -2  -2   2  106.09    5.50
  -2  -2   2  103.99    5.50
  -2  -2   2  110.99    5.20
  -2  -2   2  111.29    5.60
  -2  -2   2  110.89    5.60
  -2  -2   2  115.89    5.50
   2   2  -2  112.39    5.20
  -2   2   2  108.89    5.70
   2   2  -2  116.29    5.60
  -2   2   2  107.89    5.20
  -2   2   2  102.69    5.00
   2   2  -2  107.09    5.50
   2   2  -2  113.69    5.60
  -2   2   2  103.29    5.90
   2   2  -2  114.49    5.50
  -2   2   2  114.49    5.50
  -2   2   2  103.69    4.90
  -2   2   2  104.09    5.00
   2   2  -2  110.49    5.50
  -2   2   2  103.99    4.90
   2   2  -2  106.79    5.10
  -1  -2   2 3706.93  142.49
   1  -2  -2 3378.56  142.59
   1  -2  -2 3475.65  142.49
   1  -2  -2 3345.47  142.89
  -1  -2   2 3208.58  143.89
  -1  -2   2 3430.76  142.49
   1  -2  -2 3354.96  142.49
   1  -2  -2 3394.46  142.99
  -1  -2   2 3586.44  142.79
  -1  -2   2 3612.24  142.69
   1  -2  -2 3478.25  142.89
   1  -2  -2 3552.84  142.89
  -1  -2   2 3581.64  142.69
   1  -2  -2 3686.13  142.79
  -1  -2   2 3651.53  142.69
   1  -2  -2 3325.87  142.29
  -1  -2   2 3593.14  142.79
   1   2  -2 3092.39  142.69
  -1   2   2 3573.54  142.29
  -1   2   2 3370.06  142.39
  -1   2   2 3475.05  142.69
   1   2  -2 3434.66  142.89
   1   2  -2 3689.03  142.69
  -1   2   2 3510.55  142.29
  -1   2   2 3421.86  142.39
   1   2  -2 3597.44  142.69
  -1   2   2 3416.26  142.99
  -1   2   2 3323.17  142.89
  -1   2   2 3660.93  142.89
  -1   2   2 3634.04  142.79
   1   2  -2 3603.24  142.69
   1   2  -2 3521.85  142.89
   1   2  -2 3662.33  142.59
   1   2  -2 3620.74  142.79
  -1   2   2 3588.64  142.89
  -1   2   2 3408.26  142.59
   0  -2   2 5231.88  210.58
   0  -2   2 5206.88  210.88
   0  -2  -2 5392.76  210.78
   0  -2   2 5303.37  210.98
   0   2   2 5302.67  210.98
   0   2  -2 5075.39  210.58
   0   2  -2 4930.71  210.78
   0   2   2 5235.98  210.78
   0   2  -2 5207.18  210.88
   0   2   2 5074.19  210.98
   0   2   2 5176.38  210.78
   0   2  -2 5028.30  210.98
   1  -2   2 1267.57   53.49
  -1  -2  -2 1251.67   53.39
  -1  -2  -2 1306.27   53.39
   1  -2   2 1236.48   53.29
   1  -2   2 1187.58   53.59
  -1  -2  -2 1350.16   53.59
  -1  -2  -2 1324.47   53.69
  -1  -2  -2 1338.07   53.59
   1  -2   2 1227.68   53.39
   1  -2   2 1307.47   53.39
  -1  -2  -2 1369.36   53.49
  -1  -2  -2 1155.28   53.39
   1  -2   2 1350.86   53.29
   1   2   2 1297.87   53.59
  -1   2  -2 1337.97   53.39
   1   2   2 1341.27   53.39
  -1   2  -2 1254.57   53.39
   1   2   2 1372.16   53.49
   1   2   2 1359.46   53.19
  -1   2  -2 1302.57   53.49
  -1   2  -2 1351.76   53.29
  -1   2  -2 1262.77   53.29
   1   2   2 1354.56   53.49
   1   2   2 1324.37   53.39
  -1   2  -2 1343.17   53.39
  -1   2  -2 1261.97   53.39
   1   2   2 1324.07   53.19
   1   2   2 1357.46   53.49
  -1   2  -2 1169.88   53.49
  -2  -2  -2  204.98    9.00
   2  -2   2  192.28    8.60
   2  -2   2  199.88    8.90
  -2  -2  -2  184.68    9.10
   2  -2   2  176.18    8.40
  -2  -2  -2  210.48    9.10
  -2  -2  -2  197.88    8.40
  -2  -2  -2  190.58    9.20
   2  -2   2  192.18    8.90
   2  -2   2  187.88    8.40
  -2  -2  -2  192.78    9.20
  -2  -2  -2  202.28    9.00
   2  -2   2  196.98    9.50
   2  -2   2  194.48    9.20
   2   2   2  202.58    9.00
   2   2   2  197.18    8.80
  -2   2  -2  191.88    9.20
   2   2   2  204.48    9.10
  -2   2  -2  198.08    8.90
   2   2   2  197.48    9.20
   2   2   2  193.58    8.30
  -2   2  -2  196.38    8.60
   2   2   2  206.28    8.40
   2   2   2  194.98    9.20
  -2   2  -2  188.98    8.60
  -2   2  -2  184.48    8.60
   2   2   2  212.58    9.00
  -2   2  -2  189.48    8.90
  -2   2  -2  193.48    8.90
   2   2   2  195.48    9.20
  -3  -2  -2  146.59    7.50
  -3  -2  -2  134.79    7.00
   3  -2   2  137.39    7.40
  -3  -2  -2  140.59    6.60
   3  -2   2  137.49    7.00
   3  -2   2  131.09    6.50
   3  -2   2  140.59    6.40
   3  -2   2  131.49    6.90
  -3  -2  -2  138.09    6.90
   3  -2   2  138.99    6.60
   3  -2   2  133.59    7.70
  -3   2  -2  132.09    7.70
   3   2   2  136.19    7.00
  -3   2  -2  133.59    6.30
  -3   2  -2  139.59    7.00
  -3   2  -2  128.29    6.30
  -3   2  -2  133.99    6.30
   3   2   2  146.39    7.20
  -3   2  -2  138.29    7.00
   3   2   2  142.49    7.50
   3   2   2  143.29    7.10
   3   2   2  143.99    7.40
   3   2   2  145.79    6.50
  -3   2  -2  137.79    6.90
   4  -2   2  153.78    9.00
   4  -2   2  142.79    7.50
   4  -2   2  148.89    7.90
  -4  -2  -2  150.38    8.30
  -4  -2  -2  146.79    7.10
   4  -2   2  141.29    8.40
   4   2   2  152.98    8.10
  -4   2  -2  141.19    7.80
   4   2   2  147.29    7.90
   4   2   2  156.88    8.60
  -4   2  -2  145.59    9.00
   4   2   2  158.78    8.50
   5  -2   2  113.59    6.90
  -5  -2  -2  107.09    7.50
   5  -2   2  110.69    8.30
   5  -2   2  108.09    7.70
   5  -2   2  107.49    7.00
   5   2   2  131.59    7.60
   5   2   2  120.59    7.20
   5   2   2  124.19    7.90
   5   2   2  137.99   10.20
  -5   2  -2  120.09    7.20
  -5   2  -2  131.09    8.80
   6  -2   2    3.50    2.40
  -6  -2  -2   -0.70    2.00
   6  -2   2    3.50    2.10
   6  -2   2   -0.80    2.30
  -6  -2  -2    2.40    2.60
   6   2   2    3.90    2.40
   6   2   2    1.80    2.60
   6   2   2    2.40    2.30
   6   2   2    2.30    2.40
  -6   2  -2    6.10    3.00
   7  -2   2    5.80    3.40
  -7  -2  -2    4.20    3.20
   7  -2   2    5.80    3.40
   7  -2   2    1.60    3.30
   7   2   2    5.60    3.10
   7   2   2    1.50    2.90
   7   2   2    0.00    2.50
  -7   2  -2    2.50    3.30
   7  -3  -2   -0.30    2.90
   7  -3  -2   -0.40    2.50
   7   3  -2    3.20    2.80
   7   3  -2    1.80    2.90
  -7   3   2    2.60    3.20
   6  -3  -2    7.90    2.40
   6  -3  -2    9.20    3.20
  -6  -3   2    3.20    2.80
   6  -3  -2    9.90    3.10
  -6  -3   2    7.50    2.90
   6   3  -2    7.60    2.80
   6   3  -2    9.70    2.80
  -6   3   2   12.00    3.60
   6   3  -2    6.20    2.80
  -5  -3   2   21.40    3.30
   5  -3  -2   18.30    3.20
   5  -3  -2   21.90    4.00
   5  -3  -2   25.20    3.00
  -5  -3   2   23.50    3.80
   5   3  -2   25.50    3.40
  -5   3   2   20.10    3.90
   5   3  -2   28.60    3.70
   5   3  -2   24.80    3.70
   5   3  -2   25.50    3.90
  -4  -3   2   25.30    2.20
  -4  -3   2   26.70    3.10
   4  -3  -2   24.80    3.30
   4  -3  -2   24.60    2.90
   4  -3  -2   33.10    3.80
  -4  -3   2   28.50    3.30
   4  -3  -2   23.50    2.50
   4  -3  -2   25.30    2.60
   4   3  -2   30.10    2.50
  -4   3   2   27.40    2.50
  -4   3   2   23.80    3.70
   4   3  -2   29.20    3.20
   4   3  -2   32.20    3.30
   4   3  -2   33.90    3.20
   4   3  -2   28.20    3.30
   3  -3  -2  228.78   10.60
   3  -3  -2  227.88   10.50
  -3  -3   2  244.88   10.80
  -3  -3   2  251.17   11.50
   3  -3  -2  241.48   11.70
   3  -3  -2  242.88   11.00
   3  -3  -2  231.48   10.70
  -3  -3   2  234.48   11.30
   3  -3  -2  253.37   11.40
  -3  -3   2  249.68   10.80
  -3  -3   2  256.37   11.70
   3  -3  -2  226.58   11.90
   3  -3  -2  231.08   10.30
  -3  -3   2  253.57   11.50
  -3  -3   2  244.68   11.40
   3   3  -2  244.38   10.80
   3   3  -2  241.78   10.80
  -3   3   2  227.88   10.60
  -3   3   2  246.38   12.10
  -3   3   2  233.08   10.90
  -3   3   2  230.48   10.60
   3   3  -2  236.58   11.30
  -3   3   2  231.98   10.30
   3   3  -2  240.28   11.30
   3   3  -2  249.58   11.40
   3   3  -2  257.07   11.50
  -3   3   2  229.28   10.30
   2  -3  -2  202.18    9.50
   2  -3  -2  196.38    9.70
  -2  -3   2  210.88    9.60
  -2  -3   2  212.78    9.80
  -2  -3   2  217.28    9.40
   2  -3  -2  195.28    9.10
   2  -3  -2  197.08    9.40
  -2  -3   2  218.88    9.60
   2  -3  -2  185.18    8.90
   2  -3  -2  202.78    8.90
  -2  -3   2  200.68    9.30
  -2  -3   2  204.98    9.60
  -2  -3   2  208.88    9.50
  -2  -3   2  210.38    9.30
  -2  -3   2  208.28    9.60
   2   3  -2  228.58    9.70
   2   3  -2  222.88    9.60
   2   3  -2  221.38    9.40
   2   3  -2  209.78    9.40
  -2   3   2  192.58    9.50
   2   3  -2  225.38   11.20
  -2   3   2  197.58    9.70
   2   3  -2  215.58    9.50
  -2   3   2  201.48    9.40
  -2   3   2  186.38    8.80
  -2   3   2  195.68    9.90
  -2   3   2  200.98    8.90
   2   3  -2  223.58    9.30
  -2   3   2  191.68    9.10
  -2   3   2  201.18    9.70
   1  -3  -2 1058.09   47.20
   1  -3  -2 1190.38   47.30
  -1  -3   2 1176.28   47.10
  -1  -3   2 1171.68   47.10
   1  -3  -2 1137.39   46.60
   1  -3  -2 1120.49   47.60
  -1  -3   2 1160.78   47.30
   1  -3  -2 1106.29   47.10
  -1  -3   2 1160.08   46.90
   1  -3  -2 1163.38   47.10
   1  -3  -2 1155.08   46.70
   1  -3  -2 1077.19   47.10
   1  -3  -2 1177.38   46.70
  -1  -3   2 1169.18   47.00
  -1  -3   2 1161.88   47.10
   1   3  -2 1163.38   47.30
   1   3  -2 1036.10   47.10
   1   3  -2 1179.28   47.30
   1   3  -2 1145.09   47.00
   1   3  -2 1153.28   47.00
  -1   3   2 1127.89   46.50
   1   3  -2 1191.58   47.10
  -1   3   2 1101.99   47.20
   1   3  -2 1189.68   47.00
  -1   3   2 1028.20   47.20
  -1   3   2 1152.78   47.30
  -1   3   2 1129.09   47.20
  -1   3   2 1119.09   46.50
  -1   3   2 1081.99   46.80
   1   3  -2 1169.88   47.00
  -1   3   2 1143.39   47.10
  -1   3   2 1158.68   47.10
  -1   3   2 1136.29   47.10
   0  -3  -2 2837.12  118.39
   0  -3   2 2832.92  118.19
   0  -3   2 3027.70  118.29
   0  -3  -2 2862.01  118.29
   0  -3  -2 2930.41  118.59
   0  -3   2 2898.61  118.79
   0  -3   2 2938.31  118.39
   0  -3   2 2938.01  118.09
   0  -3   2 2893.61  118.49
   0  -3  -2 3017.30  118.49
   0  -3   2 2901.71  118.49
   0  -3   2 2876.61  118.19
   0  -3   2 2960.40  118.89
   0  -3  -2 2883.81  118.69
   0   3  -2 2816.42  118.09
   0   3   2 3049.99  118.49
   0   3  -2 2938.21  117.99
   0   3   2 2814.22  118.39
   0   3   2 2966.10  118.49
   0   3  -2 2964.30  118.59
   0   3  -2 2840.22  118.69
   0   3   2 2867.91  118.29
   0   3  -2 3086.29  118.39
   0   3   2 2871.51  118.49
   0   3   2 2819.32  118.69
   0   3   2 2556.64  118.49
   0   3  -2 2988.10  118.59
   0   3  -2 2811.72  117.99
   0   3   2 2927.11  118.29
   0   3  -2 2817.12  118.49
   0   3   2 3004.00  118.29
  -1  -3  -2   85.79    4.50
   1  -3   2   84.09    4.50
  -1  -3  -2   90.09    4.50
  -1  -3  -2   91.79    4.30
   1  -3   2   83.89    4.30
   1  -3   2   84.09    4.40
   1  -3   2   87.89    4.30
   1  -3   2   78.49    4.40
  -1  -3  -2   83.69    4.10
  -1  -3  -2   88.69    4.30
  -1  -3  -2   85.29    4.50
  -1  -3  -2   89.19    4.40
  -1  -3  -2   85.19    4.10
   1  -3   2   80.39    4.30
   1   3   2   86.49    4.10
  -1   3  -2   77.29    4.40
  -1   3  -2   91.09    4.40
   1   3   2   89.19    4.50
  -1   3  -2   88.39    4.40
   1   3   2   85.29    4.30
   1   3   2   81.89    4.40
   1   3   2   89.79    4.30
   1   3   2   87.49    4.20
  -1   3  -2   81.99    4.30
  -1   3  -2   89.49    4.30
  -1   3  -2   85.39    4.30
  -1   3  -2   73.89    4.40
   1   3   2   80.69    4.40
  -1   3  -2   87.69    4.30
   1   3   2   85.89    4.10
   1   3   2   85.89    4.50
  -2  -3  -2  118.99    5.90
   2  -3   2  115.79    6.30
   2  -3   2  116.79    6.10
  -2  -3  -2  116.29    6.10
  -2  -3  -2  114.99    6.20
   2  -3   2  109.29    5.60
   2  -3   2  124.79    5.80
  -2  -3  -2  109.69    5.80
   2  -3   2  109.29    5.60
  -2  -3  -2  123.49    6.00
  -2  -3  -2  114.29    5.80
   2  -3   2  112.79    5.60
   2   3   2  123.19    6.00
   2   3   2  114.09    5.90
  -2   3  -2  121.79    6.70
   2   3   2  116.69    5.80
  -2   3  -2  114.69    5.70
   2   3   2  124.49    5.40
  -2   3  -2  111.19    5.70
  -2   3  -2  120.69    5.80
   2   3   2  109.89    6.10
  -2   3  -2  110.29    5.60
   2   3   2  117.29    5.90
   2   3   2  115.49    5.30
  -2   3  -2  119.49    5.80
   2   3   2  121.49    6.20
  -2   3  -2  114.69    5.70
   2   3   2  115.89    6.00
   3  -3   2   92.59    5.00
   3  -3   2   77.79    4.70
   3  -3   2   83.09    5.40
   3  -3   2   82.69    4.30
  -3  -3  -2   95.99    5.10
   3  -3   2   84.39    4.60
  -3  -3  -2   92.59    4.90
   3  -3   2   89.69    5.80
  -3  -3  -2   88.79    4.30
  -3  -3  -2  100.39    5.70
   3  -3   2   83.09    4.40
  -3   3  -2   85.69    4.40
  -3   3  -2   82.49    4.50
  -3   3  -2   84.89    5.50
  -3   3  -2   87.59    5.90
   3   3   2   91.59    4.30
   3   3   2   87.09    5.20
   3   3   2   84.89    5.10
  -3   3  -2   86.79    4.90
   3   3   2   91.29    5.10
   3   3   2   90.19    5.40
  -3   3  -2   88.79    4.90
  -3   3  -2   76.29    4.50
   3   3   2  100.69    5.60
   3   3   2   85.29    4.70
   4  -3   2   87.89    5.40
  -4  -3  -2   88.79    5.90
  -4  -3  -2   82.69    4.80
   4  -3   2   81.99    6.30
   4  -3   2   83.69    4.70
   4  -3   2   93.09    4.90
   4  -3   2   80.69    5.80
   4   3   2   82.99    5.40
   4   3   2   83.59    5.60
  -4   3  -2   77.09    6.30
   4   3   2   89.89    5.90
   4   3   2   88.19    5.90
  -4   3  -2   85.39    5.30
   5  -3   2  229.48   11.20
   5  -3   2  221.58   13.00
   5  -3   2  210.08   12.20
  -5  -3  -2  234.28   12.30
  -5  -3  -2  246.58   12.80
   5  -3   2  223.88   11.60
   5   3   2  228.08   11.70
  -5   3  -2  233.28   13.20
   5   3   2  227.08   12.40
   5   3   2  233.58   12.00
  -5   3  -2  202.78   11.40
   5   3   2  230.78   12.50
  -6  -3  -2   16.50    3.60
   6  -3   2   14.40    3.60
   6  -3   2   19.70    3.30
   6  -3   2   12.90    3.10
  -6  -3  -2   16.60    4.10
   6  -3   2   26.20    4.90
   6   3   2   16.00    3.90
   6   3   2   16.40    3.40
   6   3   2   19.10    4.20
  -6   3  -2   15.40    4.10
  -7  -3  -2   16.00    5.40
  -7  -3  -2    8.20    3.40
   7  -3   2   12.20    3.90
   7  -3   2   13.60    3.20
   7  -3   2    8.30    3.70
   7   3   2    1.40    3.10
   7   3   2   16.10    3.90
   7   3   2   10.90    3.50
  -7   3  -2   11.90    4.20
   7  -4  -2   17.60    4.80
   7  -4  -2   15.70    3.30
   7  -4  -2   12.80    4.10
   7   4  -2   14.40    4.30
  -7   4   2   14.20    4.40
  -7   4   2    8.40    3.80
   6  -4  -2    7.40    2.40
  -6  -4   2   10.60    3.30
   6  -4  -2    7.30    2.60
   6  -4  -2    4.60    2.80
   6   4  -2    8.40    3.00
   6   4  -2    6.60    2.60
   6   4  -2    3.90    2.50
  -6   4   2    6.30    3.00
   5  -4  -2   58.59    5.10
  -5  -4   2   65.39    5.50
   5  -4  -2   57.29    5.60
  -5  -4   2   74.89    5.80
   5  -4  -2   63.19    4.60
  -5   4   2   73.99    6.40
   5   4  -2   72.59    5.60
   5   4  -2   64.69    5.30
   5   4  -2   67.29    5.60
   5   4  -2   74.19    5.70
  -4  -4   2   34.10    2.80
  -4  -4   2   38.00    3.80
  -4  -4   2   34.60    3.60
   4  -4  -2   41.00    3.60
   4  -4  -2   33.10    2.80
   4  -4  -2   34.30    3.80
   4  -4  -2   34.10    3.10
   4   4  -2   33.50    3.60
   4   4  -2   33.50    2.80
  -4   4   2   42.30    4.30
   4   4  -2   38.60    3.60
   4   4  -2   36.90    3.70
  -4   4   2   34.90    2.80
   4   4  -2   33.60    3.50
   3  -4  -2  150.28   10.00
   3  -4  -2  142.99    6.90
  -3  -4   2  151.48    7.70
  -3  -4   2  154.18    7.40
  -3  -4   2  154.18    7.20
  -3  -4   2  147.79    7.80
   3  -4  -2  146.29    7.40
   3  -4  -2  148.49    7.30
   3  -4  -2  133.99    6.80
  -3  -4   2  161.68    8.10
   3  -4  -2  151.18    7.70
  -3  -4   2  145.19    7.50
   3   4  -2  136.89    8.50
  -3   4   2  135.29    6.80
  -3   4   2  138.09    8.20
   3   4  -2  149.79    7.50
  -3   4   2  141.19    7.30
   3   4  -2  153.88    7.40
   3   4  -2  158.98    8.00
  -3   4   2  137.39    6.80
   3   4  -2  147.59    7.70
   3   4  -2  150.58    7.20
  -3   4   2  141.59    6.90
  -3   4   2  164.28   10.20
  -2  -4   2  643.04   27.10
  -2  -4   2  632.14   26.80
   2  -4  -2  655.13   26.60
   2  -4  -2  638.04   27.10
   2  -4  -2  636.04   27.60
  -2  -4   2  652.93   27.30
  -2  -4   2  667.33   27.40
   2  -4  -2  630.84   27.20
   2  -4  -2  577.04   27.20
   2  -4  -2  615.34   26.60
  -2  -4   2  666.03   26.90
  -2  -4   2  673.73   27.40
  -2  -4   2  661.83   27.70
  -2  -4   2  628.94   27.40
  -2  -4   2  647.14   27.40
  -2   4   2  616.74   27.30
   2   4  -2  651.73   26.90
  -2   4   2  637.54   27.60
  -2   4   2  619.54   28.40
  -2   4   2  603.24   27.10
   2   4  -2  655.53   27.30
  -2   4   2  613.54   27.10
  -2   4   2  633.14   26.60
   2   4  -2  634.04   27.60
  -2   4   2  626.84   26.60
   2   4  -2  650.33   27.10
   2   4  -2  676.43   27.10
   2   4  -2  628.84   27.20
   2   4  -2  666.83   27.40
   2   4  -2  653.13   27.50
  -2   4   2  664.03   27.60
  -1  -4   2 1092.99   44.90
   1  -4  -2 1072.09   44.00
   1  -4  -2 1073.69   44.60
  -1  -4   2 1084.19   44.50
   1  -4  -2 1055.69   44.00
   1  -4  -2  997.70   44.60
  -1  -4   2 1113.69   44.60
  -1  -4   2 1094.29   44.50
  -1  -4   2 1078.39   44.80
   1  -4  -2 1054.19   44.60
   1  -4  -2 1069.89   44.10
  -1  -4   2 1114.59   44.40
   1  -4  -2 1027.40   44.70
   1  -4  -2 1010.00   44.60
  -1  -4   2 1100.99   44.40
  -1   4   2 1006.30   44.60
  -1   4   2 1052.39   44.60
   1   4  -2 1111.09   44.30
   1   4  -2 1081.59   44.80
   1   4  -2 1110.79   44.60
  -1   4   2 1054.89   44.60
  -1   4   2 1095.99   44.70
  -1   4   2  997.10   44.10
   1   4  -2 1110.69   44.50
  -1   4   2 1008.70   44.60
   1   4  -2 1093.79   44.80
  -1   4   2 1067.69   44.50
   1   4  -2 1102.19   44.50
  -1   4   2 1081.09   44.70
   1   4  -2 1112.59   44.40
   1   4  -2 1094.39   44.40
  -1   4   2 1075.29   44.60
   0  -4  -2  619.44   26.20
   0  -4  -2  572.04   25.50
   0  -4  -2  606.34   25.50
   0  -4   2  623.34   25.40
   0  -4   2  622.54   25.90
   0  -4   2  589.44   25.30
   0  -4   2  616.14   25.60
   0  -4  -2  606.24   25.80
   0  -4  -2  620.14   25.90
   0  -4  -2  638.74   25.90
   0  -4  -2  645.24   25.90
   0  -4   2  610.54   25.90
   0  -4   2  623.24   25.80
   0  -4   2  597.54   26.20
   0   4  -2  590.94   25.90
   0   4   2  594.44   26.10
   0   4  -2  630.04   25.80
   0   4   2  634.74   25.50
   0   4  -2  578.54   25.30
   0   4   2  606.54   25.90
   0   4   2  618.14   25.80
   0   4   2  659.63   25.90
   0   4   2  597.74   25.60
   0   4  -2  615.94   25.20
   0   4   2  620.64   25.50
   0   4  -2  614.84   26.20
   0   4  -2  613.24   25.90
   0   4  -2  576.64   25.80
   0   4  -2  615.24   26.00
   0   4   2  667.23   26.10
   0   4  -2  597.94   25.20
   0   4   2  625.54   25.80
  -1  -4  -2 1428.36   58.49
   1  -4   2 1466.25   58.49
   1  -4   2 1351.06   58.39
  -1  -4  -2 1447.16   58.79
   1  -4   2 1423.86   58.39
  -1  -4  -2 1341.87   57.99
   1  -4   2 1389.46   58.49
  -1  -4  -2 1491.15   58.39
   1  -4   2 1467.15   58.39
   1  -4   2 1394.86   58.69
  -1  -4  -2 1437.46   58.69
  -1  -4  -2 1423.36   58.39
  -1  -4  -2 1450.45   58.39
  -1  -4  -2 1425.36   58.59
   1   4   2 1424.66   58.09
   1   4   2 1414.06   58.69
   1   4   2 1368.66   58.39
  -1   4  -2 1450.55   58.49
   1   4   2 1413.56   58.29
  -1   4  -2 1435.36   58.39
  -1   4  -2 1392.86   58.39
   1   4   2 1445.36   58.29
  -1   4  -2 1354.26   58.49
   1   4   2 1412.46   58.59
  -1   4  -2 1443.46   58.39
  -1   4  -2 1327.27   58.59
   1   4   2 1446.36   58.49
   1   4   2 1417.26   58.39
  -1   4  -2 1436.76   58.49
  -1   4  -2 1357.96   58.39
  -1   4  -2 1392.96   58.39
   1   4   2 1407.96   58.79
  -2  -4  -2  122.29    5.90
   2  -4   2  103.89    5.50
  -2  -4  -2  108.39    6.00
  -2  -4  -2   93.39    5.30
   2  -4   2   99.69    5.50
   2  -4   2   99.79    6.60
   2  -4   2   98.19    5.80
  -2  -4  -2  118.49    5.80
  -2  -4  -2  114.89    5.90
   2  -4   2  104.39    5.50
  -2  -4  -2  113.89    5.90
   2  -4   2  113.59    5.60
  -2  -4  -2  110.09    5.70
   2   4   2  107.09    5.60
  -2   4  -2  107.09    5.40
  -2   4  -2  104.89    5.50
   2   4   2  111.49    5.80
  -2   4  -2  106.29    5.40
  -2   4  -2  109.89    5.90
  -2   4  -2  102.19    5.50
  -2   4  -2   99.09    5.50
   2   4   2  107.59    5.50
   2   4   2  103.99    5.70
   2   4   2  117.09    6.00
   2   4   2  111.19    5.20
   2   4   2  112.49    5.30
  -2   4  -2  104.19    6.20
   2   4   2  106.89    6.00
  -2   4  -2  108.99    5.50
   2   4   2  105.79    5.60
  -2   4  -2  104.59    5.80
   3  -4   2  127.39    6.70
  -3  -4  -2  140.59    7.10
  -3  -4  -2  143.19    7.30
   3  -4   2  139.19    7.10
   3  -4   2  136.89    6.30
   3  -4   2  128.99    6.20
   3  -4   2  134.99    7.90
   3  -4   2  130.69    6.80
  -3   4  -2  131.59    6.90
   3   4   2  145.69    6.50
   3   4   2  149.99    7.60
  -3   4  -2  126.89    6.70
   3   4   2  140.99    7.30
  -3   4  -2  128.49    6.70
  -3   4  -2  136.59    6.90
  -3   4  -2  140.39    6.70
   3   4   2  138.69    7.20
   3   4   2  138.59    6.40
   3   4   2  144.09    7.60
   3   4   2  143.19    7.50
  -3   4  -2  131.09    7.90
  -4  -4  -2    4.50    1.60
   4  -4   2    1.30    1.80
  -4  -4  -2    5.40    2.10
   4  -4   2    1.60    1.30
   4  -4   2    3.90    2.00
   4  -4   2    3.60    1.30
   4  -4   2    4.10    1.70
   4   4   2    5.00    1.90
   4   4   2    5.30    2.00
  -4   4  -2    4.20    2.30
  -4   4  -2    4.60    1.60
   4   4   2    5.80    2.10
   5  -4   2   20.80    4.00
   5  -4   2   12.40    2.70
  -5  -4  -2   16.80    3.50
  -5  -4  -2   13.80    3.10
   5  -4   2   20.50    3.80
   5   4   2   19.20    3.50
  -5   4  -2   15.10    2.70
   5   4   2   17.60    3.40
   5   4   2   19.10    3.60
   5   4   2   20.90    3.50
  -5   4  -2   14.50    3.50
   6  -4   2   17.00    3.00
   6  -4   2   23.50    4.80
  -6  -4  -2   17.40    3.90
   6  -4   2   15.70    3.80
   6  -4   2   22.50    3.80
  -6  -4  -2   14.10    3.80
   6   4   2   17.30    3.90
   6   4   2   23.80    4.10
  -6   4  -2   15.30    4.30
   6   4   2   17.60    4.10
   7  -4   2    4.50    3.60
   7  -4   2    3.00    3.10
   7  -4   2    5.30    2.50
  -7  -4  -2    7.30    3.40
   7   4   2    5.20    3.60
   7   4   2    5.10    3.20
  -7   4  -2    0.40    3.00
   7  -5  -2    4.00    3.20
  -6  -5   2   26.10    4.40
   6  -5  -2   23.90    3.40
   6  -5  -2   25.90    4.20
   6  -5  -2   25.00    4.70
   6   5  -2   25.70    4.60
  -6   5   2   25.40    5.20
   6   5  -2   33.60    4.40
  -6   5   2   24.80    4.90
   5  -5  -2  208.78   15.30
   5  -5  -2  208.28   11.40
  -5  -5   2  225.18   12.10
   5  -5  -2  227.88   13.10
   5   5  -2  216.38   11.70
   5   5  -2  226.38   11.80
   5   5  -2  218.98   11.90
  -5   5   2  194.78   12.50
   4  -5  -2    8.60    1.60
  -4  -5   2    3.10    1.70
   4  -5  -2    8.00    1.90
  -4  -5   2    4.00    1.60
   4  -5  -2    8.70    2.50
   4  -5  -2    6.30    2.00
  -4  -5   2    4.50    1.90
   4   5  -2    5.90    1.60
   4   5  -2    4.00    2.00
  -4   5   2    7.30    2.30
  -4   5   2    3.90    2.30
   4   5  -2    3.60    1.80
  -4   5   2    8.10    2.30
   4   5  -2    5.00    2.00
   4   5  -2    9.40    2.30
  -3  -5   2   21.60    2.40
  -3  -5   2   21.50    2.50
   3  -5  -2   20.70    1.90
   3  -5  -2   17.50    2.20
   3  -5  -2   24.90    2.60
  -3  -5   2   26.90    3.00
  -3  -5   2   19.30    2.80
   3  -5  -2   25.50    3.00
   3  -5  -2   23.80    2.60
  -3  -5   2   21.00    2.40
   3  -5  -2   25.60    2.10
  -3  -5   2   22.60    2.70
  -3   5   2   18.40    2.20
   3   5  -2   18.30    2.50
   3   5  -2   24.10    2.40
   3   5  -2   22.90    2.60
   3   5  -2   23.00    2.80
  -3   5   2   22.00    1.90
  -3   5   2   21.40    1.90
  -3   5   2   25.60    3.00
  -3   5   2   22.10    3.10
   3   5  -2   20.00    2.30
   3   5  -2   22.90    2.70
   3   5  -2   20.30    2.80
   3   5  -2   24.40    2.30
  -2  -5   2  311.87   13.20
  -2  -5   2  305.17   12.60
   2  -5  -2  282.47   13.30
  -2  -5   2  295.27   13.40
  -2  -5   2  309.37   13.90
   2  -5  -2  290.17   13.70
  -2  -5   2  293.17   13.30
  -2  -5   2  298.57   13.80
  -2  -5   2  291.07   12.50
  -2  -5   2  308.17   13.60
   2  -5  -2  277.67   13.30
   2  -5  -2  268.47   12.50
   2  -5  -2  288.77   13.30
  -2   5   2  274.57   12.70
  -2   5   2  278.97   12.60
   2   5  -2  285.97   13.40
  -2   5   2  277.07   13.20
  -2   5   2  266.27   13.60
  -2   5   2  288.97   13.30
  -2   5   2  305.87   13.70
   2   5  -2  302.17   13.20
   2   5  -2  297.47   13.20
   2   5  -2  306.27   13.40
   2   5  -2  300.27   13.10
   2   5  -2  300.27   13.60
   2   5  -2  308.77   13.30
  -1  -5   2 1087.89   44.00
  -1  -5   2 1081.99   44.60
   1  -5  -2 1066.69   44.20
   1  -5  -2 1015.90   43.80
  -1  -5   2 1081.69   44.20
   1  -5  -2 1015.60   43.50
   1  -5  -2 1063.79   44.50
   1  -5  -2 1017.70   44.20
   1  -5  -2 1043.00   43.60
  -1  -5   2 1039.60   44.40
  -1  -5   2 1082.29   44.10
   1  -5  -2  991.90   44.20
  -1  -5   2 1075.69   44.00
  -1  -5   2 1083.49   44.80
   1   5  -2 1112.09   44.00
   1   5  -2 1096.99   44.80
  -1   5   2 1041.90   44.20
   1   5  -2 1084.79   44.20
   1   5  -2 1085.39   44.30
  -1   5   2 1075.99   44.40
  -1   5   2 1086.69   44.40
   1   5  -2 1091.79   44.00
  -1   5   2 1029.30   44.40
   1   5  -2 1057.39   44.40
  -1   5   2 1000.60   44.10
  -1   5   2 1038.40   44.20
  -1   5   2  999.70   43.70
   1   5  -2 1085.59   43.90
  -1   5   2 1057.89   44.30
   0  -5   2  434.26   19.00
   0  -5   2  426.66   18.50
   0  -5  -2  441.16   18.60
   0  -5  -2  422.36   18.60
   0  -5   2  426.26   18.70
   0  -5  -2  433.36   18.50
   0  -5   2  424.46   18.30
   0  -5   2  409.36   18.60
   0  -5   2  425.06   18.10
   0  -5  -2  447.66   18.30
   0  -5   2  416.16   18.10
   0  -5  -2  470.35   19.40
   0  -5  -2  414.86   19.00
   0   5  -2  451.25   18.40
   0   5  -2  423.36   17.70
   0   5   2  414.56   18.20
   0   5   2  412.96   20.90
   0   5   2  412.76   18.60
   0   5   2  424.66   18.10
   0   5   2  445.26   19.10
   0   5  -2  425.06   18.70
   0   5   2  437.76   18.70
   0   5  -2  423.06   18.50
   0   5   2  447.46   18.60
   0   5  -2  428.36   18.50
   0   5   2  415.16   18.50
   0   5  -2  440.86   18.70
  -1  -5  -2 1526.55   61.39
   1  -5   2 1506.55   61.29
  -1  -5  -2 1456.95   61.19
   1  -5   2 1447.76   61.29
  -1  -5  -2 1580.44   62.39
  -1  -5  -2 1531.25   61.39
   1  -5   2 1444.16   61.59
   1  -5   2 1456.45   61.39
  -1  -5  -2 1355.96   61.19
   1  -5   2 1507.55   61.29
  -1  -5  -2 1532.85   61.59
  -1  -5  -2 1479.95   60.79
  -1  -5  -2 1518.25   61.79
   1   5   2 1484.35   60.79
   1   5   2 1461.55   61.29
  -1   5  -2 1407.76   63.59
   1   5   2 1534.75   61.39
   1   5   2 1537.75   61.29
   1   5   2 1476.75   61.59
  -1   5  -2 1485.15   61.29
  -1   5  -2 1408.66   61.69
   1   5   2 1462.05   61.69
  -1   5  -2 1505.35   61.39
  -1   5  -2 1501.25   61.79
  -1   5  -2 1439.46   61.39
  -1   5  -2 1428.56   61.29
   1   5   2 1523.05   61.59
  -1   5  -2 1474.75   61.29
  -1   5  -2 1438.16   61.29
   1   5   2 1525.25   61.29
   2  -5   2   11.80    2.10
   2  -5   2   12.00    1.90
   2  -5   2   12.80    2.20
   2  -5   2   13.80    1.90
  -2  -5  -2   13.70    2.10
  -2  -5  -2   12.20    1.90
  -2  -5  -2   10.50    1.80
   2  -5   2   10.20    1.70
  -2  -5  -2   13.10    1.90
  -2  -5  -2   10.00    1.90
  -2  -5  -2   12.10    2.00
  -2  -5  -2   10.70    1.60
   2  -5   2   14.30    1.90
  -2   5  -2   11.70    2.10
  -2   5  -2   13.20    2.00
   2   5   2   11.80    2.00
  -2   5  -2   10.90    1.80
   2   5   2   13.90    1.70
  -2   5  -2   14.20    1.80
  -2   5  -2   14.30    2.10
   2   5   2   14.80    1.70
  -2   5  -2   12.10    1.80
   2   5   2   11.40    1.90
   2   5   2   11.90    2.00
   2   5   2   12.50    2.00
   2   5   2   11.70    2.00
   2   5   2    9.90    1.50
  -2   5  -2   16.00    1.80
  -3  -5  -2   93.69    5.60
   3  -5   2   92.19    6.20
   3  -5   2   90.29    5.20
  -3  -5  -2  105.39    5.80
   3  -5   2   89.69    5.90
   3  -5   2   98.89    5.60
  -3  -5  -2   98.69    6.20
   3  -5   2   97.59    5.40
   3   5   2   86.89    5.60
  -3   5  -2   92.39    5.20
   3   5   2  104.09    5.60
   3   5   2   92.99    5.70
   3   5   2   97.29    5.90
   3   5   2   93.39    4.90
   3   5   2  102.79    5.90
  -3   5  -2   91.99    5.30
   3   5   2   89.49    5.50
  -3   5  -2   96.19    5.30
  -3   5  -2   95.29    5.40
  -3   5  -2   89.89    5.80
  -4  -5  -2  165.48    8.70
   4  -5   2  147.89    7.90
   4  -5   2  163.38   10.00
  -4  -5  -2  172.58    9.70
   4  -5   2  159.38    8.90
   4  -5   2  165.48    9.60
   4  -5   2  169.98    8.50
  -4   5  -2  180.78   10.30
  -4   5  -2  149.29    8.50
   4   5   2  170.28    9.20
   4   5   2  181.88    9.20
   4   5   2  184.08    9.50
   4   5   2  187.28    9.60
   5  -5   2   94.59    6.60
   5  -5   2   95.69    7.30
   5  -5   2  111.69    8.10
  -5  -5  -2   97.79    7.30
  -5  -5  -2  105.79    7.30
   5   5   2  107.79    7.40
   5   5   2   96.29    7.00
  -5   5  -2  100.99    8.00
   5   5   2  104.59    6.90
   5   5   2   97.39    7.00
   6  -5   2   19.00    3.10
   6  -5   2   16.50    3.50
  -6  -5  -2   18.20    4.00
   6  -5   2   22.00    4.30
   6  -5   2   19.40    4.40
   6   5   2   22.40    5.20
  -6   5  -2   25.30    5.10
   6   5   2   16.80    3.70
   6   5   2   15.90    4.00
   6  -6  -2   28.40    4.90
  -6  -6   2   29.10    4.70
   6  -6  -2   23.40    4.10
   6  -6  -2   27.80    3.50
  -6   6   2   27.40    4.90
   6   6  -2   17.70    4.00
  -6   6   2   22.70    5.00
   6   6  -2   21.70    4.30
  -5  -6   2   22.00    5.30
   5  -6  -2   23.60    2.90
   5  -6  -2   32.60    4.40
   5  -6  -2   22.60    5.90
  -5   6   2   30.60    4.40
   5   6  -2   21.80    3.70
   5   6  -2   27.00    4.00
  -5   6   2   20.00    4.20
   4  -6  -2   61.39    5.20
   4  -6  -2   60.69    3.80
   4  -6  -2   60.79    4.50
   4  -6  -2   58.69    4.80
  -4  -6   2   58.69    4.50
  -4  -6   2   58.99    5.00
   4   6  -2   53.59    4.20
  -4   6   2   69.09    5.40
   4   6  -2   60.79    4.80
   4   6  -2   61.89    4.90
  -4   6   2   70.09    8.40
   4   6  -2   54.99    4.80
   3  -6  -2   47.70    4.10
  -3  -6   2   44.30    3.80
   3  -6  -2   45.10    2.80
   3  -6  -2   36.50    3.40
   3  -6  -2   42.60    3.00
   3  -6  -2   50.89    3.90
  -3  -6   2   47.30    3.80
  -3  -6   2   56.39    4.40
   3  -6  -2   37.10    3.40
  -3   6   2   48.70    4.20
   3   6  -2   48.40    3.70
   3   6  -2   44.80    3.30
   3   6  -2   46.30    3.90
   3   6  -2   42.90    3.60
  -3   6   2   41.50    3.50
  -3   6   2   39.40    2.80
  -3   6   2   40.00    4.00
   2  -6  -2   29.90    2.80
  -2  -6   2   29.20    2.70
   2  -6  -2   31.40    2.00
  -2  -6   2   31.00    3.10
   2  -6  -2   33.80    2.10
  -2  -6   2   28.80    2.90
   2  -6  -2   30.60    3.00
   2  -6  -2   29.40    2.80
  -2  -6   2   28.70    2.80
  -2  -6   2   29.90    3.10
   2  -6  -2   31.30    2.20
  -2  -6   2   34.50    2.80
  -2   6   2   28.70    2.90
   2   6  -2   31.30    2.70
   2   6  -2   31.60    2.70
   2   6  -2   28.00    3.00
   2   6  -2   37.70    3.10
   2   6  -2   28.80    2.70
   2   6  -2   30.40    2.70
  -2   6   2   26.50    2.80
  -2   6   2   30.20    2.20
  -2   6   2   26.20    2.20
  -2   6   2   33.10    2.90
  -2   6   2   35.20    3.30
   1  -6  -2  479.55   19.90
   1  -6  -2  461.15   20.90
   1  -6  -2  465.55   20.60
  -1  -6   2  478.65   21.10
  -1  -6   2  491.35   20.30
   1  -6  -2  432.56   20.50
  -1  -6   2  462.05   20.80
  -1  -6   2  475.85   20.30
   1  -6  -2  462.35   20.00
   1  -6  -2  481.25   20.60
  -1  -6   2  473.85   20.40
   1  -6  -2  478.45   19.80
  -1  -6   2  468.75   20.60
   1   6  -2  475.25   20.60
  -1   6   2  447.76   20.80
   1   6  -2  482.25   20.30
   1   6  -2  465.65   20.50
  -1   6   2  481.65   20.60
  -1   6   2  461.75   21.10
   1   6  -2  450.35   20.90
  -1   6   2  470.15   20.10
  -1   6   2  457.35   20.80
  -1   6   2  482.35   20.80
   1   6  -2  457.25   20.00
   1   6  -2  454.65   20.70
  -1   6   2  478.65   20.70
  -1   6   2  465.05   20.40
   1   6  -2  476.75   20.50
   1   6  -2  482.85   20.10
   0  -6   2  904.61   36.70
   0  -6   2  892.41   37.30
   0  -6  -2  933.31   37.30
   0  -6  -2  918.21   36.80
   0  -6  -2  867.51   37.70
   0  -6  -2  897.11   37.20
   0  -6   2  886.31   37.70
   0  -6  -2  863.81   36.70
   0  -6  -2  854.61   37.20
   0  -6   2  886.31   36.60
   0  -6   2  885.31   37.20
   0  -6   2  905.81   37.30
   0  -6   2  872.81   37.00
   0  -6  -2  894.71   37.10
   0   6   2  857.11   37.60
   0   6  -2  843.12   37.10
   0   6  -2  933.61   37.10
   0   6   2  876.41   36.60
   0   6   2  920.41   37.40
   0   6   2  833.12   37.10
   0   6  -2  875.01   37.30
   0   6   2  863.71   37.20
   0   6   2  909.51   37.30
   0   6  -2  875.51   37.30
   0   6  -2  903.01   37.20
   0   6   2  863.21   36.60
   0   6   2  819.22   37.10
   0   6  -2  877.91   37.70
   0   6  -2  907.91   37.40
   0   6   2  855.51   36.50
  -1  -6  -2  202.28    8.90
   1  -6   2  195.98    9.50
   1  -6   2  188.78    9.90
  -1  -6  -2  177.18    9.50
   1  -6   2  212.78    9.70
   1  -6   2  199.88    9.50
  -1  -6  -2  211.58    9.60
  -1  -6  -2  213.08    9.60
   1  -6   2  180.48    9.40
  -1  -6  -2  209.38    9.70
  -1  -6  -2  214.48    9.70
  -1  -6  -2  206.18    9.90
   1  -6   2  196.48    9.70
  -1  -6  -2  205.68   10.10
  -1   6  -2  207.08    9.60
  -1   6  -2  191.48    9.60
   1   6   2  207.18    9.60
  -1   6  -2  189.48    9.60
   1   6   2  210.38    9.50
   1   6   2  194.48   10.00
  -1   6  -2  217.18    9.70
   1   6   2  217.38    9.70
   1   6   2  201.68    8.90
   1   6   2  208.58    9.80
  -1   6  -2  219.28   10.30
  -1   6  -2  191.08    9.90
   1   6   2  207.38    9.70
  -1   6  -2  204.78    9.50
   1   6   2  203.48    9.30
   1   6   2  206.48    9.90
  -1   6  -2  190.58    9.50
  -1   6  -2  199.48    9.70
  -2  -6  -2  574.24   26.30
   2  -6   2  614.04   26.10
   2  -6   2  594.64   26.30
   2  -6   2  602.64   26.50
  -2  -6  -2  593.64   26.70
   2  -6   2  603.04   26.30
  -2  -6  -2  639.94   26.90
  -2  -6  -2  628.64   26.50
   2  -6   2  597.04   26.50
   2  -6   2  613.24   26.70
  -2   6  -2  602.74   26.30
  -2   6  -2  608.44   26.10
  -2   6  -2  599.14   26.70
   2   6   2  631.74   26.50
  -2   6  -2  571.34   26.00
   2   6   2  633.74   26.10
   2   6   2  611.44   25.70
   2   6   2  630.84   26.10
  -2   6  -2  624.54   26.60
  -2   6  -2  585.34   26.50
   2   6   2  604.54   26.60
   2   6   2  629.94   26.70
   3  -6   2   72.59    4.60
   3  -6   2   71.99    4.80
   3  -6   2   66.99    5.30
  -3  -6  -2   80.49    5.50
  -3  -6  -2   79.59    5.10
   3  -6   2   66.79    5.00
   3  -6   2   67.19    4.60
  -3   6  -2   66.19    4.50
   3   6   2   70.19    4.90
   3   6   2   83.49    5.10
   3   6   2   80.29    5.20
  -3   6  -2   73.89    4.60
   3   6   2   80.39    4.30
  -3   6  -2   69.49    5.10
  -3   6  -2   59.29    4.50
  -3   6  -2   71.49    5.40
   3   6   2   75.69    4.60
  -3   6  -2   70.09    4.50
  -4  -6  -2   81.99    6.00
   4  -6   2   71.59    4.10
  -4  -6  -2   80.49    5.40
   4  -6   2   71.39    5.70
   4  -6   2   76.19    5.30
   4  -6   2   76.79    5.00
  -4   6  -2   67.09    4.70
   4   6   2   72.89    5.30
   4   6   2   70.29    5.50
   4   6   2   70.69    5.20
  -4   6  -2   73.39    5.70
   4   6   2   75.19    5.60
   5  -6   2   58.89    5.10
  -5  -6  -2   62.29    5.80
   5  -6   2   56.89    4.10
   5  -6   2   63.59    6.40
   5  -6   2   67.39    5.90
  -5   6  -2   51.39    6.10
  -5   6  -2   65.89    5.90
   5   6   2   64.59    6.50
   5   6   2   56.99    5.60
   6  -6   2    6.60    2.90
  -6  -6  -2    6.20    3.00
   6  -6   2    2.80    2.80
   6  -6   2    3.40    1.80
   6   6   2    3.50    2.60
   6   6   2    3.40    2.90
  -6   6  -2    5.60    2.90
   6  -7  -2    4.80    3.30
   6  -7  -2    3.80    2.70
  -6  -7   2    5.60    2.90
   6  -7  -2    9.40    2.40
   6   7  -2    7.70    3.00
  -6   7   2    8.30    3.60
   6   7  -2    6.70    3.20
  -6   7   2   10.10    3.70
   5  -7  -2   11.00    3.30
  -5  -7   2   11.90    3.30
   5  -7  -2   10.20    2.80
   5  -7  -2   10.50    2.10
  -5   7   2   12.40    3.70
  -5   7   2    5.50    2.70
   5   7  -2    8.60    2.80
   5   7  -2    9.30    3.00
   4  -7  -2  131.59    7.70
   4  -7  -2  118.99    6.60
  -4  -7   2  136.19    7.80
   4  -7  -2  134.19    8.50
   4  -7  -2  129.49    7.90
  -4  -7   2  134.89    8.50
   4   7  -2  139.29    8.00
  -4   7   2  143.79    9.00
  -4   7   2  136.19    8.50
   4   7  -2  138.19    8.10
   3  -7  -2   14.70    3.00
   3  -7  -2   14.50    1.80
  -3  -7   2   17.80    2.80
   3  -7  -2   13.50    2.50
  -3  -7   2   12.70    2.40
   3  -7  -2    8.70    2.00
   3  -7  -2   16.60    2.70
  -3   7   2    9.50    2.50
   3   7  -2   12.90    2.50
   3   7  -2   15.00    2.60
  -3   7   2   10.90    2.70
   3   7  -2   13.30    2.60
  -3   7   2   12.30    1.80
   2  -7  -2   99.89    5.30
  -2  -7   2  110.59    6.10
   2  -7  -2  104.29    5.10
   2  -7  -2  104.59    6.30
   2  -7  -2  102.39    5.10
  -2  -7   2  111.39    6.60
  -2  -7   2  113.59    6.60
   2  -7  -2  112.09    6.20
  -2  -7   2  119.59    6.70
   2  -7  -2  100.89    6.10
  -2   7   2  100.39    6.30
  -2   7   2   90.69    5.30
  -2   7   2  103.39    6.20
   2   7  -2  108.49    6.20
   2   7  -2  103.99    5.90
   2   7  -2  112.69    6.10
   2   7  -2  107.79    5.90
  -2   7   2  101.19    6.10
  -1  -7   2 1208.98   49.50
   1  -7  -2 1155.68   49.00
  -1  -7   2 1217.88   50.39
   1  -7  -2 1182.18   49.00
   1  -7  -2 1175.78   49.90
   1  -7  -2 1185.28   49.90
  -1  -7   2 1194.88   49.60
  -1  -7   2 1201.28   50.09
  -1  -7   2 1224.88   49.80
   1  -7  -2 1151.78   49.30
  -1  -7   2 1202.78   49.60
   1  -7  -2 1101.99   50.09
   1   7  -2 1184.48   49.60
  -1   7   2 1091.59   49.30
   1   7  -2 1254.77   49.40
   1   7  -2 1193.38   49.90
  -1   7   2 1207.38   49.50
  -1   7   2 1140.59   49.80
   1   7  -2 1232.88   49.90
   0  -7   2  318.77   14.20
   0  -7   2  305.87   13.50
   0  -7  -2  326.07   14.20
   0  -7  -2  298.47   13.90
   0  -7  -2  277.47   13.20
   0  -7   2  293.27   13.70
   0  -7   2  306.47   14.60
   0  -7   2  309.77   13.40
   0  -7   2  310.57   14.10
   0  -7  -2  311.27   13.60
   0  -7  -2  295.87   14.60
   0   7   2  301.17   13.30
   0   7  -2  316.07   14.00
   0   7  -2  302.67   14.10
   0   7   2  301.47   13.30
   0   7   2  313.07   14.10
   0   7   2  294.07   13.90
   0   7   2  324.97   14.10
   0   7  -2  294.37   13.70
   0   7  -2  303.17   14.10
   1  -7   2  282.37   12.10
   1  -7   2  276.87   12.20
  -1  -7  -2  291.17   13.00
  -1  -7  -2  291.17   13.50
   1  -7   2  278.67   13.70
   1  -7   2  282.97   13.10
  -1  -7  -2  301.27   14.00
   1  -7   2  263.17   13.00
  -1  -7  -2  289.17   13.10
   1  -7   2  295.77   13.40
  -1  -7  -2  292.67   13.20
  -1   7  -2  280.97   13.10
  -1   7  -2  289.87   13.40
   1   7   2  280.97   13.20
  -1   7  -2  282.17   13.20
   1   7   2  280.27   12.90
   1   7   2  277.77   13.10
  -1   7  -2  277.57   13.10
  -1   7  -2  288.97   13.20
   1   7   2  294.47   13.40
  -1   7  -2  280.87   12.90
   2  -7   2   76.99    5.00
  -2  -7  -2   81.29    5.30
  -2  -7  -2   76.89    4.60
   2  -7   2   70.49    4.50
   2  -7   2   77.69    5.00
   2  -7   2   73.49    4.80
  -2  -7  -2   72.79    4.80
  -2  -7  -2   82.59    6.20
   2   7   2   72.39    4.00
   2   7   2   76.59    4.60
  -2   7  -2   67.59    4.80
  -2   7  -2   65.19    4.40
  -2   7  -2   72.19    4.90
  -2   7  -2   70.19    4.90
   2   7   2   75.49    4.90
  -2   7  -2   71.49    4.40
   2   7   2   70.39    4.70
   2   7   2   80.99    7.20
   3  -7   2    7.90    2.30
  -3  -7  -2    9.50    2.00
   3  -7   2    8.50    2.00
   3  -7   2    7.00    2.00
  -3  -7  -2   12.80    2.50
   3  -7   2    8.70    2.50
   3  -7   2    8.50    2.10
  -3  -7  -2    8.00    2.20
   3   7   2   10.80    2.40
  -3   7  -2   14.00    2.90
  -3   7  -2    7.90    2.00
   3   7   2   11.80    2.00
  -3   7  -2   12.20    2.30
  -3   7  -2   12.00    2.20
   3   7   2   10.60    2.30
   3   7   2   10.60    1.90
   3   7   2   11.60    2.50
  -3   7  -2   16.70    3.00
   4  -7   2  108.19    7.70
   4  -7   2  102.19    7.20
   4  -7   2  105.89    6.40
  -4  -7  -2  105.39    6.70
  -4  -7  -2  118.09    7.60
   4  -7   2  107.69    6.70
   4  -7   2   92.09    5.10
  -4   7  -2   92.39    7.30
   4   7   2  110.69    6.90
   4   7   2  108.79    7.20
  -4   7  -2  108.49    7.20
   5  -7   2   99.89    8.00
   5  -7   2  134.69    9.20
  -5  -7  -2  120.49    8.40
   5  -7   2  119.49    7.90
   5  -7   2  111.29    6.20
  -5   7  -2  120.09    8.90
  -5   7  -2  107.19    8.10
   5   7   2  134.09    8.10
   5   7   2  114.49    8.10
   6  -7   2   12.90    3.90
   6  -7   2   18.80    3.00
   6  -7   2   15.40    3.60
  -6  -7  -2   13.90    3.80
  -6   7  -2   12.00    3.90
  -6   7  -2   17.60    4.40
   6   7   2   13.90    3.90
   6   7   2   20.30    4.10
   6  -8  -2   17.60    3.90
   6  -8  -2   17.20    5.30
  -6  -8   2   15.70    3.90
   6  -8  -2   19.20    3.90
  -6   8   2   20.80    4.70
  -6   8   2   26.90    6.30
   6   8  -2   22.90    4.50
   6   8  -2   22.80    4.50
   5  -8  -2    3.50    2.30
   5  -8  -2    1.50    2.50
  -5  -8   2    3.10    2.40
   5  -8  -2    2.00    1.50
   5   8  -2    3.00    2.70
  -5   8   2    1.50    2.40
  -5   8   2    1.20    2.60
   5   8  -2   -0.50    2.20
   4  -8  -2   19.50    3.30
  -4  -8   2   18.90    3.40
   4  -8  -2   18.70    3.20
   4  -8  -2   14.60    3.30
  -4  -8   2   17.60    3.20
   4  -8  -2   13.50    2.20
   4   8  -2   13.00    2.90
  -4   8   2   19.70    3.90
   4   8  -2   17.10    3.30
  -4   8   2   20.30    3.70
   3  -8  -2   43.50    6.40
   3  -8  -2   51.99    3.30
  -3  -8   2   54.59    4.60
  -3  -8   2   48.10    4.70
   3  -8  -2   50.79    4.50
  -3  -8   2   62.29    5.10
   3  -8  -2   59.39    4.60
   3   8  -2   55.69    4.20
   3   8  -2   55.39    4.60
  -3   8   2   52.49    4.80
  -3   8   2   50.39    4.50
   3   8  -2   60.19    4.60
  -3   8   2   51.69    4.70
   2  -8  -2  119.29    6.90
   2  -8  -2  112.89    6.70
  -2  -8   2  128.69    7.40
  -2  -8   2  120.09    7.20
   2  -8  -2  109.19    5.90
   2  -8  -2   96.09    7.50
   2  -8  -2  110.69    5.70
  -2  -8   2  122.99    6.70
   2   8  -2  111.99    6.50
  -2   8   2  117.59    6.80
  -2   8   2  129.19    7.20
   2   8  -2  122.39    6.70
   2   8  -2  109.69    6.70
  -2   8   2  106.79    6.60
   1  -8  -2    2.50    1.50
   1  -8  -2    3.60    1.30
   1  -8  -2    1.90    1.00
  -1  -8   2    3.00    1.50
  -1  -8   2    2.80    1.70
  -1  -8   2    3.50    1.50
   1  -8  -2    3.00    1.70
  -1  -8   2    3.60    1.30
  -1  -8   2    3.60    1.70
  -1   8   2    5.80    1.80
   1   8  -2    5.60    1.80
  -1   8   2   -0.10    1.20
   1   8  -2    4.00    1.20
  -1   8   2    2.70    1.60
  -1   8   2    3.50    1.30
   1   8  -2    0.60    1.30
   1   8  -2    2.60    1.20
   0  -8  -2  469.75   20.50
   0  -8  -2  467.45   20.30
   0  -8  -2  480.85   20.00
   0  -8   2  447.96   20.40
   0  -8   2  456.85   19.70
   0  -8   2  445.36   21.00
   0  -8   2  465.25   20.00
   0  -8   2  447.36   20.50
   0  -8   2  428.86   20.10
   0  -8  -2  451.65   21.10
   0   8   2  453.25   19.50
   0   8  -2  438.36   20.50
   0   8   2  470.75   20.50
   0   8   2  460.85   20.50
   0   8  -2  469.05   20.20
   0   8  -2  447.96   20.40
   1  -8   2   24.30    1.80
   1  -8   2   23.20    2.70
   1  -8   2   20.70    1.90
   1  -8   2   20.30    3.00
  -1  -8  -2   21.90    2.80
   1  -8   2   22.00    2.70
  -1  -8  -2   24.30    3.30
   1   8   2   22.30    2.80
   1   8   2   17.70    4.00
   1   8   2   22.60    2.70
  -1   8  -2   22.80    2.70
  -1   8  -2   20.00    2.60
   1   8   2   19.40    2.30
  -1   8  -2   25.70    2.90
  -1   8  -2   22.50    2.30
   2  -8   2   14.90    2.60
  -2  -8  -2   14.50    2.60
  -2  -8  -2   11.90    2.60
  -2  -8  -2   15.10    2.40
  -2  -8  -2   16.00    2.90
   2  -8   2   11.40    2.10
   2  -8   2   12.30    2.60
   2  -8   2   13.10    2.40
   2   8   2   12.50    2.50
   2   8   2   12.30    2.50
  -2   8  -2   12.90    2.30
   2   8   2   14.00    3.50
  -2   8  -2   11.40    2.30
  -2   8  -2   15.60    2.60
  -2   8  -2   12.90    2.40
  -3  -8  -2   69.09    5.30
   3  -8   2   57.89    4.90
   3  -8   2   63.19    4.80
  -3  -8  -2   65.39    5.10
  -3  -8  -2   58.49    4.60
   3  -8   2   54.99    4.30
   3  -8   2   60.69    4.60
   3  -8   2   52.99    4.50
   3  -8   2   62.49    5.20
  -3   8  -2   50.39    4.40
  -3   8  -2   51.19    4.00
  -3   8  -2   56.79    4.90
  -3   8  -2   50.99    4.40
   3   8   2   63.39    4.90
   3   8   2   59.19    4.70
  -3   8  -2   53.79    4.90
   4  -8   2  138.79    9.00
   4  -8   2  152.68    8.40
   4  -8   2  135.09    8.40
   4  -8   2  135.99    9.30
   4  -8   2  136.49    6.80
  -4  -8  -2  164.48    9.00
  -4   8  -2  155.48    9.60
  -4   8  -2  142.79    9.10
   4   8   2  151.98    9.00
   4   8   2  157.78    8.90
  -4   8  -2  141.69    8.50
   5  -8   2   16.40    3.50
   5  -8   2   15.30    2.30
   5  -8   2   11.60    3.50
  -5  -8  -2   13.70    3.60
  -5   8  -2   15.10    3.60
   5   8   2   14.80    3.40
  -5   8  -2   14.10    3.90
   5   8   2   16.90    3.70
   6  -8   2   26.10    5.70
  -6  -8  -2   19.40    5.30
   6  -8   2   23.00    4.30
  -6   8  -2   30.70    7.20
   6   8   2   20.60    4.70
   6   8   2   24.10    4.50
  -6   8  -2   23.50    5.10
   6  -9  -2   16.80    4.70
  -6  -9   2   18.00    4.40
   6  -9  -2   20.30    3.40
   6  -9  -2   15.40    4.60
  -6   9   2   13.70    4.20
   6   9  -2   15.30    4.00
  -6   9   2   17.70    4.70
   5  -9  -2    3.70    2.50
   5  -9  -2    7.80    2.10
  -5  -9   2   12.30    3.60
   5  -9  -2    2.60    2.80
  -5   9   2    8.10    3.30
   5   9  -2    9.80    3.20
  -5   9   2    7.20    3.40
   5   9  -2    6.30    2.80
  -4  -9   2   45.50    5.00
   4  -9  -2   39.40    3.30
   4  -9  -2   49.60    4.70
  -4  -9   2   41.10    4.70
   4  -9  -2   38.10    4.30
  -4   9   2   33.40    4.30
   4   9  -2   44.60    4.70
  -4   9   2   47.30    5.10
   4   9  -2   42.30    4.50
  -4   9   2   40.30    4.90
  -3  -9   2   39.30    4.30
  -3  -9   2   35.70    3.90
   3  -9  -2   32.60    3.90
   3  -9  -2   35.30    2.80
   3  -9  -2   32.00    3.70
   3  -9  -2   39.90    4.00
  -3  -9   2   35.80    4.20
  -3   9   2   36.90    4.10
   3   9  -2   45.10    4.10
  -3   9   2   40.00    4.20
  -3   9   2   25.80    3.60
   3   9  -2   39.10    3.80
   3   9  -2   42.00    4.20
   2  -9  -2   17.60    2.90
  -2  -9   2   18.60    2.80
   2  -9  -2   16.10    3.00
  -2  -9   2   17.70    3.20
  -2  -9   2   15.70    3.10
   2  -9  -2   14.40    1.90
   2  -9  -2   18.90    2.80
   2   9  -2   15.80    2.60
  -2   9   2   15.00    2.70
   2   9  -2   20.00    2.80
  -2   9   2   17.60    2.80
  -2   9   2   16.50    3.00
   2   9  -2   16.10    2.70
   1  -9  -2  133.09    7.40
  -1  -9   2  149.99    8.80
  -1  -9   2  145.99    7.60
  -1  -9   2  148.99    8.10
   1  -9  -2  159.48    8.30
  -1  -9   2  151.58    8.30
   1  -9  -2  142.49    7.10
   1  -9  -2  130.29    8.30
  -1   9   2  144.79    8.00
   1   9  -2  142.89    8.00
  -1   9   2  144.39    7.60
   1   9  -2  137.99    7.70
  -1   9   2  140.09    8.10
   1   9  -2  138.59    7.90
   0  -9  -2  145.69    8.80
   0  -9  -2  148.99    8.00
   0  -9  -2  158.18    8.30
   0  -9  -2  150.98    7.60
   0  -9   2  134.59    8.00
   0  -9   2  138.19    8.10
   0  -9   2  146.69    7.40
   0  -9   2  151.28    8.80
   0   9  -2  149.59    7.90
   0   9   2  151.58    8.30
   0   9   2  135.79    7.00
   0   9   2  155.58    8.20
   0   9   2  149.19    8.20
   0   9  -2  149.49    8.20
   0   9  -2  164.98    8.40
   1  -9   2    2.70    1.60
   1  -9   2    2.80    1.00
  -1  -9  -2    5.10    1.70
  -1  -9  -2   -2.00    1.50
   1  -9   2    4.00    1.90
   1  -9   2    2.10    1.60
  -1  -9  -2    2.40    1.70
  -1  -9  -2    3.30    1.50
  -1   9  -2    2.40    1.60
  -1   9  -2    2.80    1.60
  -1   9  -2    2.20    1.80
   1   9   2    1.30    1.40
   1   9   2    2.80    1.70
   1   9   2    4.90    1.70
  -1   9  -2    1.00    1.20
  -2  -9  -2   13.00    2.80
   2  -9   2   11.50    2.20
   2  -9   2   14.20    2.60
   2  -9   2    9.30    2.40
  -2  -9  -2   15.40    2.70
   2  -9   2   11.80    2.50
  -2  -9  -2   11.40    2.70
   2  -9   2   11.70    1.40
  -2  -9  -2   17.60    2.70
  -2   9  -2   17.10    2.90
   2   9   2   17.40    2.80
   2   9   2   17.70    2.90
  -2   9  -2   17.80    3.00
   2   9   2   15.90    2.60
  -2   9  -2   13.20    2.60
  -2   9  -2   15.60    2.70
   3  -9   2   14.60    2.80
  -3  -9  -2   17.80    3.10
   3  -9   2   16.80    3.10
  -3  -9  -2   21.90    3.50
   3  -9   2   19.70    3.20
  -3  -9  -2   14.40    3.00
   3   9   2   17.30    3.10
   3   9   2   19.50    3.20
   3   9   2   25.50    2.90
  -3   9  -2   17.00    3.30
  -3   9  -2   19.10    3.40
  -3   9  -2   16.20    3.10
  -3   9  -2   14.70    2.80
  -3   9  -2   13.20    3.00
  -4  -9  -2   22.90    3.90
  -4  -9  -2   24.80    4.10
   4  -9   2   20.60    3.50
   4  -9   2   19.60    3.70
   4  -9   2   16.30    4.60
  -4   9  -2   25.30    4.20
   4   9   2   23.80    3.90
  -4   9  -2   30.00    6.50
   4   9   2   20.40    3.60
  -4   9  -2   20.80    3.50
  -4   9  -2   24.80    4.20
   5  -9   2   11.30    3.30
  -5  -9  -2   16.90    4.00
   5  -9   2   13.40    2.20
   5  -9   2   13.20    3.80
  -5   9  -2   12.50    3.30
   5   9   2   18.50    4.00
  -5   9  -2   11.00    3.70
   5   9   2   16.50    4.00
  -5   9  -2    8.90    3.30
   6  -9   2   29.20    5.00
  -6   9  -2   37.70    5.40
   6   9   2   36.50    6.00
   5 -10  -2    8.30    3.10
  -5 -10   2    1.20    2.60
   5 -10  -2    4.60    1.80
  -5  10   2   10.50    3.60
  -5  10   2    5.90    3.20
   5  10  -2    2.30    2.50
  -5  10   2    8.90    3.20
   5  10  -2    5.90    3.50
  -4 -10   2   24.40    4.30
   4 -10  -2   22.80    3.80
  -4 -10   2   22.80    4.20
   4 -10  -2   14.90    2.40
   4 -10  -2   24.10    4.00
  -4  10   2   18.90    4.00
  -4  10   2   15.40    3.50
   4  10  -2   21.60    3.80
  -4  10   2   20.70    3.70
   4  10  -2   29.30    4.10
  -3 -10   2   19.60    5.10
  -3 -10   2   16.00    3.30
   3 -10  -2   14.80    3.00
   3 -10  -2   15.00    2.10
  -3 -10   2   18.80    3.20
   3 -10  -2   14.50    3.00
   3 -10  -2    6.80    2.50
   3  10  -2   13.20    2.70
  -3  10   2   16.80    3.20
  -3  10   2   19.90    3.60
  -3  10   2   16.60    3.30
   3  10  -2   13.60    2.80
   2 -10  -2   13.10    1.90
   2 -10  -2   16.90    3.20
   2 -10  -2   10.80    2.60
  -2 -10   2    9.50    2.80
   2 -10  -2   13.90    2.90
  -2 -10   2    6.70    2.40
  -2 -10   2   13.30    2.60
  -2  10   2   17.60    3.10
  -2  10   2   10.50    2.50
  -2  10   2   12.70    2.60
   2  10  -2    8.80    2.40
   2  10  -2   13.80    2.70
   2  10  -2   11.10    2.40
  -1 -10   2  186.78   11.00
  -1 -10   2  195.78   10.50
   1 -10  -2  192.88   11.00
   1 -10  -2  175.88    9.60
   1 -10  -2  207.48   10.60
  -1 -10   2  180.68    9.70
   1 -10  -2  193.58    9.30
   1  10  -2  198.88   10.40
  -1  10   2  209.58   10.50
   1  10  -2  196.38   10.40
  -1  10   2  180.58    9.60
   1  10  -2  198.98   10.00
  -1  10   2  204.68   10.60
   0 -10  -2  248.68   13.40
   0 -10  -2  230.98   11.90
   0 -10  -2  252.87   12.50
   0 -10   2  261.87   12.80
   0 -10   2  269.07   11.90
   0 -10   2  256.57   12.70
   0 -10  -2  226.88   12.50
   0 -10   2  256.27   13.50
   0  10   2  253.37   12.70
   0  10  -2  259.17   12.50
   0  10   2  263.47   12.90
   0  10   2  244.08   12.70
   0  10  -2  266.07   12.90
   0  10  -2  247.48   12.60
  -1 -10  -2   72.39    5.10
   1 -10   2   81.49    5.50
  -1 -10  -2   88.89    5.90
   1 -10   2   74.69    5.50
   1 -10   2   73.29    6.00
  -1 -10  -2   71.79    6.20
   1 -10   2   70.49    4.30
  -1 -10  -2   88.29    5.60
  -1  10  -2   81.99    5.60
   1  10   2   86.19    5.70
   1  10   2   87.29    5.70
  -1  10  -2   76.09    5.50
  -1  10  -2   69.29    5.50
   1  10   2   82.79    5.70
   2 -10   2  323.67   15.70
   2 -10   2  301.77   15.00
   2 -10   2  298.57   15.90
  -2 -10  -2  323.77   15.40
  -2 -10  -2  340.77   16.50
   2 -10   2  311.47   13.90
  -2 -10  -2  339.47   16.20
   2  10   2  329.57   15.80
  -2  10  -2  319.77   15.70
   2  10   2  322.27   15.60
  -2  10  -2  298.27   15.40
  -2  10  -2  306.17   15.60
  -2  10  -2  323.27   15.30
   2  10   2  334.77   15.40
  -3 -10  -2   44.10    4.40
   3 -10   2   34.60    4.10
  -3 -10  -2   50.19    5.10
   3 -10   2   31.70    4.20
  -3 -10  -2   54.39    7.80
   3 -10   2   36.30    4.10
  -3  10  -2   33.10    4.00
  -3  10  -2   35.60    4.20
   3  10   2   48.00    4.60
  -3  10  -2   43.30    4.60
   3  10   2   46.90    4.70
   3  10   2   40.60    3.90
  -3  10  -2   38.30    4.30
  -4 -10  -2   41.10    4.90
  -4 -10  -2   35.60    4.90
   4 -10   2   33.90    5.00
   4 -10   2   26.30    4.00
  -4  10  -2   37.40    4.90
  -4  10  -2   39.50    5.20
  -4  10  -2   26.00    4.00
  -4  10  -2   33.90    4.80
   4  10   2   39.50    4.50
   4  10   2   34.40    4.60
   5 -10   2   38.90    5.20
  -5 -10  -2   61.19    6.50
   5 -10   2   43.80    6.10
   5  10   2   49.60    5.80
   5  10   2   54.99    5.70
  -5  10  -2   52.59    6.40
  -5  10  -2   54.89    5.70
  -5  10  -2   47.60    6.20
  -5 -11   2   19.60    5.40
   5 -11  -2   15.60    3.80
  -5  11   2   18.90    5.20
  -5  11   2   19.00    4.20
   4 -11  -2    2.40    2.40
  -4 -11   2    3.20    2.50
   4 -11  -2    3.50    1.50
   4 -11  -2    2.00    2.30
  -4 -11   2    4.00    2.80
   4  11  -2    0.50    2.10
  -4  11   2    5.70    2.80
  -4  11   2    5.20    2.60
  -4  11   2    0.40    2.30
  -3 -11   2   19.80    3.90
  -3 -11   2   25.40    4.30
   3 -11  -2   13.80    3.00
   3 -11  -2   19.60    2.40
   3 -11  -2   17.10    3.40
  -3 -11   2   21.30    3.60
   3 -11  -2   17.70    3.50
  -3  11   2   15.90    3.30
   3  11  -2   21.80    3.70
  -3  11   2   13.30    3.30
   3  11  -2   23.20    3.50
  -3  11   2    7.60    4.10
   3  11  -2   24.00    3.60
   2 -11  -2  107.09    7.50
  -2 -11   2  108.89    7.60
   2 -11  -2  110.79    7.30
   2 -11  -2  113.19    5.90
  -2 -11   2  116.99    8.00
  -2 -11   2   95.99    6.70
   2  11  -2  102.89    7.50
  -2  11   2  102.99    7.10
   2  11  -2   95.69    6.70
  -2  11   2   99.19    7.30
   2  11  -2  104.79    7.00
  -1 -11   2  187.68   10.00
   1 -11  -2  193.78    9.50
   1 -11  -2  186.88   10.50
  -1 -11   2  196.58   10.80
  -1 -11   2  189.88   11.20
   1 -11  -2  175.28   11.00
  -1  11   2  189.78   10.60
   1  11  -2  206.58   10.70
   1  11  -2  191.38   10.20
  -1  11   2  192.98   10.70
  -1  11   2  192.98   10.70
   1  11  -2  196.48   10.60
   0 -11  -2  266.77   13.70
   0 -11   2  287.97   14.70
   0 -11  -2  261.87   13.40
   0 -11  -2  264.47   12.90
   0 -11  -2  282.17   14.70
   0 -11   2  285.07   12.90
   0 -11   2  263.37   13.60
   0 -11   2  288.47   13.90
   0  11   2  267.77   13.80
   0  11  -2  260.97   13.70
   0  11   2  253.37   13.70
   0  11  -2  265.07   13.80
   0  11  -2  270.07   13.40
   0  11   2  278.07   13.80
   1 -11   2   27.70    3.40
  -1 -11  -2   24.80    3.70
  -1 -11  -2   22.30    4.20
  -1 -11  -2   27.00    3.50
   1 -11   2   29.20    4.20
   1 -11   2   26.80    2.60
  -1 -11  -2   30.90    3.30
   1 -11   2   26.80    3.60
  -1  11  -2   19.20    3.30
   1  11   2   24.70    3.60
   1  11   2   27.50    3.60
  -1  11  -2   26.50    3.60
  -1  11  -2   21.10    3.60
   1  11   2   26.60    3.60
   2 -11   2   25.80    4.00
  -2 -11  -2   21.80    4.10
   2 -11   2   25.50    3.60
  -2 -11  -2   32.60    4.00
   2 -11   2   20.90    2.10
  -2 -11  -2   23.30    3.60
   2  11   2   22.10    3.40
   2  11   2   25.10    3.60
   2  11   2   22.50    3.60
  -2  11  -2   24.60    3.70
  -2  11  -2   27.10    3.80
  -2  11  -2   21.70    3.50
   3 -11   2   33.80    4.20
  -3 -11  -2   46.80    4.70
   3 -11   2   41.80    4.50
  -3 -11  -2   38.50    4.70
   3 -11   2   30.50    4.30
   3 -11   2   37.00    2.70
  -3  11  -2   34.60    4.70
   3  11   2   37.60    4.50
  -3  11  -2   38.40    4.50
   3  11   2   39.80    4.70
  -3  11  -2   34.20    4.60
  -3  11  -2   32.90    4.20
  -4 -11  -2   19.20    4.00
  -4 -11  -2   13.50    3.50
   4 -11   2    9.80    2.90
   4 -11   2   10.70    3.10
   4  11   2   16.50    3.90
  -4  11  -2   10.60    3.20
  -4  11  -2    7.60    2.80
   4  11   2   17.40    3.80
  -4  11  -2   13.50    3.70
  -4  11  -2   17.00    3.80
  -5 -11  -2   13.00    4.00
   5 -11   2   16.60    3.80
  -5  11  -2   13.00    3.50
   5  11   2   11.70    3.80
   5  11   2   13.50    4.80
  -5  11  -2   15.00    4.10
   4 -12  -2    4.70    2.60
   4 -12  -2    5.80    2.80
  -4 -12   2   13.20    3.80
  -4 -12   2    6.20    3.40
   4 -12  -2    3.50    1.60
  -4  12   2    8.40    3.50
  -4  12   2    3.30    2.70
   4  12  -2    5.90    2.90
   3 -12  -2   15.50    3.40
  -3 -12   2   18.60    4.00
  -3 -12   2   16.20    3.80
   3 -12  -2   13.20    3.40
  -3 -12   2   20.20    4.10
   3 -12  -2   18.10    2.60
   3  12  -2   24.40    4.00
  -3  12   2   17.60    3.80
  -3  12   2   20.50    4.20
   3  12  -2   19.70    3.50
   2 -12  -2   23.10    5.10
   2 -12  -2   28.20    4.00
   2 -12  -2   25.80    2.80
  -2 -12   2   20.00    3.90
  -2 -12   2   16.20    3.70
  -2  12   2   17.00    3.60
   2  12  -2   26.50    3.70
  -2  12   2   26.50    3.90
   2  12  -2   18.00    3.40
  -2  12   2   19.90    4.70
   2  12  -2   24.30    3.80
   1 -12  -2   68.09    4.80
   1 -12  -2   69.99    5.80
  -1 -12   2   73.39    6.40
   1 -12  -2   70.39    7.60
  -1 -12   2   73.99    6.10
  -1  12   2   67.99    5.80
  -1  12   2   71.79    5.80
  -1  12   2   71.09    5.90
   1  12  -2   65.69    5.70
   1  12  -2   72.89    5.50
   0 -12   2   96.99    9.00
   0 -12   2   78.79    6.10
   0 -12  -2   84.69   10.50
   0 -12   2   72.59    9.00
   0 -12  -2   76.19    7.10
   0 -12  -2   88.69    7.60
   0 -12  -2   79.59    5.90
   0 -12   2   83.99    6.50
   0  12   2   71.39    5.90
   0  12  -2   70.79    6.80
   0  12  -2   74.59    5.70
   0  12   2   76.79    6.70
   1 -12   2   54.69    5.00
  -1 -12  -2   59.79    6.10
   1 -12   2   54.89    4.00
  -1 -12  -2   58.99    4.80
   1 -12   2   56.29    5.20
  -1 -12  -2   63.29    5.40
  -1 -12  -2   59.39    5.10
  -1  12  -2   59.79    5.40
   1  12   2   60.89    5.20
   1  12   2   60.99    5.40
   1  12   2   57.59    5.20
  -1  12  -2   41.60    5.80
  -1  12  -2   51.39    5.00
  -2 -12  -2    3.30    2.50
   2 -12   2    2.80    3.20
   2 -12   2    1.90    1.30
  -2 -12  -2    2.70    2.40
  -2 -12  -2    2.90    1.90
   2 -12   2    1.50    2.10
   2  12   2    2.50    2.20
  -2  12  -2    0.50    2.00
   2  12   2    1.70    2.20
  -2  12  -2   -0.20    1.90
  -2  12  -2    6.90    2.70
   2  12   2    4.70    2.10
  -3 -12  -2   10.00    3.40
  -3 -12  -2    8.10    3.00
  -3 -12  -2   11.10    3.10
   3 -12   2    8.30    3.00
   3 -12   2   10.00    3.00
   3 -12   2   11.00    1.80
   3  12   2    6.10    2.90
  -3  12  -2   10.80    3.30
  -3  12  -2   10.10    3.00
   3  12   2   14.10    3.50
  -3  12  -2   12.20    3.50
   4 -12   2   46.10    5.30
  -4 -12  -2   48.80    6.00
   4 -12   2   37.00    5.10
  -4 -12  -2   49.70    6.00
  -4  12  -2   44.50    5.60
  -4  12  -2   40.50    5.00
  -4  12  -2   46.20    5.40
   4  12   2   37.50    5.10
   4  12   2   47.90    5.70
  -4 -13   2   13.70    4.20
   4 -13  -2   13.90    3.90
   4 -13  -2   16.00    4.20
   4 -13  -2   10.00    2.20
  -4  13   2   11.40    4.00
  -4  13   2   14.60    4.60
  -4  13   2    9.30    3.60
   4  13  -2   15.90    4.20
  -3 -13   2   18.10    3.90
  -3 -13   2   17.20    4.30
  -3 -13   2   24.10    4.70
   3 -13  -2   10.30    3.40
   3 -13  -2   11.00    2.20
   3  13  -2   15.30    3.70
  -3  13   2   13.60    3.70
   3  13  -2   15.80    3.60
  -3  13   2   14.80    3.80
  -3  13   2   14.20    4.00
   2 -13  -2   39.40    5.30
  -2 -13   2   39.60    4.60
   2 -13  -2   30.70    4.50
  -2 -13   2   40.70    5.20
   2 -13  -2   30.90    3.30
  -2 -13   2   40.40    5.50
  -2  13   2   33.80    4.80
  -2  13   2   30.10    4.70
   2  13  -2   40.00    4.60
  -2  13   2   34.70    4.70
   2  13  -2   35.90    4.60
   1 -13  -2   34.10    5.00
  -1 -13   2   26.60    4.30
   1 -13  -2   22.90    4.00
  -1 -13   2   24.20    3.50
  -1 -13   2   24.20    4.60
   1 -13  -2   28.00    3.30
  -1  13   2   28.70    4.30
   1  13  -2   26.70    3.90
  -1  13   2   30.10    4.20
   1  13  -2   20.80    3.60
   1  13  -2   24.50    4.20
  -1  13   2   32.30    4.30
   0 -13  -2   20.90    3.30
   0 -13  -2   15.20    3.80
   0 -13   2   21.90    4.00
   0 -13   2   19.70    3.20
   0 -13   2   23.40    4.30
   0 -13  -2   27.60    4.10
   0 -13   2   28.80    3.90
   0  13  -2   29.50    4.00
   0  13  -2   25.90    4.00
   0  13  -2   23.20    3.80
   0  13   2   38.00    7.70
   0  13   2   24.60    4.10
   0  13   2   24.20    4.00
  -1 -13  -2   21.10    3.60
   1 -13   2   18.70    2.70
  -1 -13  -2   24.70    4.10
  -1 -13  -2   13.60    5.40
   1 -13   2   15.40    3.80
   1 -13   2   19.20    3.80
  -1 -13  -2   22.80    4.60
   1  13   2   23.10    3.90
  -1  13  -2   27.20    4.50
   1  13   2   13.40    3.30
  -1  13  -2   21.40    3.90
  -1  13  -2   22.10    3.80
  -2 -13  -2   18.80    3.90
  -2 -13  -2   14.10    3.80
   2 -13   2   16.30    4.00
   2 -13   2   18.40    3.70
   2 -13   2   16.90    2.50
  -2 -13  -2   20.20    3.60
   2  13   2   23.60    4.20
  -2  13  -2   18.60    3.80
   2  13   2   22.00    4.00
   2  13   2   11.80    3.10
  -2  13  -2   15.10    3.70
  -2  13  -2   16.50    3.60
   3 -13   2   10.90    1.90
  -3 -13  -2   10.80    3.80
  -3 -13  -2   16.40    4.00
   3 -13   2    9.50    3.20
  -3  13  -2    9.20    3.30
   3  13   2   13.60    3.70
  -3  13  -2   15.90    3.80
  -3  13  -2   10.50    3.30
  -3  13  -2   14.50    3.60
   3  13   2   13.50    3.70
  -4 -13  -2   13.50    4.00
  -4 -13  -2    9.90    3.90
   4 -13   2   10.00    3.50
   4  13   2    8.40    3.60
   4  13   2   10.40    3.70
  -4  13  -2   12.50    4.00
  -4  13  -2    5.60    3.40
  -4  13  -2    6.10    3.40
  -3 -14   2    6.40    3.60
  -3 -14   2    5.70    2.90
   3 -14  -2    7.50    4.00
  -3  14   2   13.60    5.80
  -3  14   2   11.00    3.80
   3  14  -2   11.00    3.90
   3  14  -2    7.30    4.20
  -2 -14   2   59.59    6.40
   2 -14  -2   47.70    5.60
  -2 -14   2   51.89    5.40
   2 -14  -2   52.29    6.30
   2 -14  -2   42.00    4.20
  -2 -14   2   52.99    6.50
  -2  14   2   50.99    5.70
   2  14  -2   54.79    5.60
   2  14  -2   59.89    5.90
  -2  14   2   46.00    5.80
  -2  14   2   56.89    6.00
   1 -14  -2    4.30    2.50
   1 -14  -2    7.90    3.20
  -1 -14   2    4.70    2.80
  -1 -14   2    3.00    2.00
   1 -14  -2    4.90    1.90
  -1 -14   2    5.90    3.20
  -1  14   2    4.00    2.70
   1  14  -2    3.50    2.60
  -1  14   2    5.00    3.00
   1  14  -2    3.30    2.60
  -1  14   2    7.90    3.10
   0 -14  -2   71.69    7.20
   0 -14   2   67.49    6.30
   0 -14   2   62.39    6.90
   0 -14   2   75.89    5.40
   0 -14  -2   66.99    5.40
   0 -14  -2   65.49    6.10
   0 -14   2   69.49    6.20
   0  14  -2   66.99    6.30
   0  14   2   67.49    6.30
   0  14   2   69.99    6.30
   0  14  -2   76.69    6.40
   0  14   2   69.79    6.40
   1 -14   2   16.90    4.10
  -1 -14  -2   20.40    4.40
   1 -14   2   14.00    2.60
  -1 -14  -2   14.00    3.50
   1 -14   2   28.00    4.70
  -1 -14  -2   14.60    3.60
  -1 -14  -2   15.30    3.30
  -1  14  -2   16.30    3.90
   1  14   2   11.10    3.30
   1  14   2   16.10    3.60
   1  14   2   14.40    3.50
  -1  14  -2   15.40    3.80
  -2 -14  -2   11.40    3.50
  -2 -14  -2    5.10    2.70
   2 -14   2    1.90    2.70
   2 -14   2    6.00    1.90
   2 -14   2    7.30    3.10
  -2 -14  -2    4.00    3.00
   2  14   2    9.70    3.00
  -2  14  -2    4.20    2.80
  -2  14  -2    7.60    3.10
   2  14   2    8.00    3.20
   2  14   2    6.50    3.20
  -2  14  -2    5.30    3.00
   3 -14   2   -0.20    2.60
   3 -14   2   -0.70    1.50
  -3 -14  -2    0.90    3.10
  -3 -14  -2    2.10    3.00
   3  14   2    0.30    3.10
  -3  14  -2   -0.80    2.70
  -3  14  -2   -0.90    2.60
   3  14   2    2.30    3.70
  -3  14  -2    0.70    2.50
  -3  14  -2   -1.80    2.50
   2 -15  -2    2.80    2.00
   2 -15  -2    1.90    3.10
  -2 -15   2    5.70    3.50
  -2 -15   2    3.70    2.70
  -2 -15   2    5.40    3.80
   2 -15  -2    5.80    3.30
  -2  15   2    4.90    3.20
   2  15  -2    7.40    3.40
  -2  15   2    4.50    3.00
  -2  15   2    4.70    3.20
   2  15  -2    4.60    2.90
   1 -15  -2   38.80    6.20
   1 -15  -2   28.50    4.00
  -1 -15   2   31.70    5.30
  -1 -15   2   34.90    6.40
   1 -15  -2   36.30    5.80
  -1 -15   2   34.60    4.60
  -1  15   2   44.10    5.60
  -1  15   2   34.70    5.60
   1  15  -2   30.20    4.90
  -1  15   2   27.00    5.40
   1  15  -2   33.50    5.00
   0 -15  -2    2.50    2.10
   0 -15  -2    0.90    2.80
   0 -15  -2    0.70    2.50
   0 -15   2    4.00    3.30
   0 -15   2    1.70    2.10
   0  15   2    0.50    2.50
   0  15  -2    3.40    2.90
   0  15   2   -0.40    2.30
   0  15   2   -0.20    2.20
   0  15  -2    3.50    2.70
   1 -15   2    5.30    3.50
   1 -15   2   -0.30    2.70
   1 -15   2    5.00    2.40
  -1 -15  -2    4.10    3.00
  -1 -15  -2    0.30    3.00
  -1 -15  -2    1.40    2.50
   1  15   2    1.80    2.70
  -1  15  -2    4.40    3.00
   1  15   2    1.70    2.80
   1  15   2    5.40    3.10
  -1  15  -2    1.70    3.30
  -2 -15  -2   28.10    4.80
  -2 -15  -2   24.70    5.20
   2 -15   2   18.80    4.50
  -2 -15  -2   25.90    4.80
   2 -15   2   27.20    3.30
   2 -15   2   21.50    4.60
   2  15   2   20.60    4.30
   2  15   2   31.50    5.20
  -2  15  -2   23.80    5.20
  -2  15  -2   26.20    4.80
   7   0  -3   11.20    3.40
   7   0  -3   16.80    3.50
  -7   0   3   24.70    5.10
   7   0  -3    9.20    3.30
  -6   0   3    1.00    2.60
   6   0  -3    5.40    2.80
   6   0  -3    7.90    2.50
   6   0  -3    6.20    2.70
  -5   0   3   96.39    6.00
   5   0  -3   97.89    6.30
   5   0  -3   89.99    6.50
   5   0  -3   85.29    5.90
  -5   0   3   82.29    7.70
   4   0  -3   20.40    2.60
   4   0  -3   15.60    2.20
  -4   0   3   18.40    2.10
   4   0  -3   18.00    2.60
   4   0  -3   19.80    2.50
   4   0  -3   14.80    2.90
   4   0  -3   18.80    2.10
  -4   0   3   18.20    2.30
  -4   0   3   16.60    3.00
   3   0  -3  241.88   10.70
  -3   0   3  224.28   11.30
   3   0  -3  237.88   10.80
   3   0  -3  218.28   10.50
   3   0  -3  225.58   10.90
  -3   0   3  227.98   10.60
   3   0  -3  233.68   11.40
   3   0  -3  247.18   11.20
  -3   0   3  192.68   11.60
   3   0  -3  244.88   10.40
  -3   0   3  248.58   10.60
  -3   0   3  229.48   11.00
  -3   0   3  227.48   10.40
  -2   0   3  127.09    6.20
   2   0  -3  127.99    6.10
   2   0  -3  130.99    6.20
  -2   0   3  112.99    6.00
  -2   0   3  128.39    6.30
  -2   0   3  127.09    6.50
  -2   0   3  123.19    5.90
   2   0  -3  122.79    5.90
   2   0  -3  127.99    6.10
   2   0  -3  135.09    6.00
  -2   0   3  130.49    6.00
   2   0  -3  135.59    6.30
  -2   0   3  127.89    6.10
  -1   0   3 2188.48   92.39
  -1   0   3 2229.28   92.29
   1   0  -3 2102.79   92.09
  -1   0   3 2061.79   91.99
  -1   0   3 2278.47   92.29
   1   0  -3 2362.26   92.29
  -1   0   3 2248.77   92.29
  -1   0   3 2307.87   92.29
   1   0  -3 2341.37   92.29
   1   0  -3 2297.17   92.29
   1   0  -3 2365.76   92.09
   1   0  -3 2377.26   92.29
  -1   0   3 2275.77   92.19
   1   0  -3 2260.37   92.29
  -1   0   3 2190.68   92.09
   0   0   3  208.98    8.80
   0   0  -3  180.18    8.80
   0   0  -3  229.18    9.00
   0   0  -3  209.18    8.90
   0   0  -3  208.78    8.80
   0   0   3  208.38    8.80
   0   0   3  207.58    8.60
   0   0   3  213.38    8.80
   0   0   3  222.08    8.80
   0   0  -3  221.78    8.90
   0   0   3  194.58    8.70
   0   0   3  207.78    9.10
   0   0   3  219.08    8.80
   0   0   3  192.88    8.90
   0   0  -3  211.98    8.80
  -1   0  -3  174.98    7.40
   1   0   3  175.38    7.60
   1   0   3  166.48    7.40
  -1   0  -3  183.28    7.60
  -1   0  -3  175.28    7.70
   1   0   3  175.58    7.40
   1   0   3  174.48    7.70
  -1   0  -3  173.48    7.40
   1   0   3  172.58    7.90
  -1   0  -3  165.08    7.70
   1   0   3  166.38    7.70
  -1   0  -3  171.28    7.50
   2   0   3    3.40    1.20
  -2   0  -3    2.60    1.00
  -2   0  -3    2.30    0.70
   2   0   3    3.40    0.90
  -2   0  -3    2.40    0.70
  -2   0  -3    1.70    1.00
   2   0   3    1.50    0.90
   2   0   3    1.50    1.00
   2   0   3    3.10    0.80
  -2   0  -3    2.20    0.80
  -2   0  -3    2.60    0.70
   2   0   3    3.80    1.10
  -3   0  -3   59.49    3.20
  -3   0  -3   55.19    3.60
   3   0   3   55.89    4.00
   3   0   3   60.19    3.20
  -3   0  -3   62.49    4.00
   3   0   3   60.29    3.70
   3   0   3   60.99    3.70
   3   0   3   57.79    4.40
  -3   0  -3   62.89    3.40
   3   0   3   54.89    3.80
   4   0   3    0.20    1.20
  -4   0  -3    1.00    0.70
   4   0   3   -0.40    1.80
   4   0   3    0.40    1.50
   4   0   3   -0.50    1.40
  -4   0  -3    1.50    1.30
  -5   0  -3   73.19    5.70
   5   0   3   80.59    6.50
   5   0   3   81.69    5.50
   5   0   3   68.79    5.90
  -5   0  -3   81.09    6.60
   5   0   3   72.79    5.30
   6   0   3    2.10    1.90
   6   0   3    1.30    2.40
   6   0   3    4.20    2.90
  -6   0  -3    3.20    2.60
   6   0   3    4.30    2.80
  -6   0  -3    2.50    2.30
  -7   0  -3   13.30    4.30
   7   0   3   17.00    4.90
   7   0   3   19.00    3.90
   7   0   3   21.00    4.80
   7  -1  -3   14.70    4.10
   7  -1  -3   17.40    3.60
   7  -1  -3   12.40    3.50
   7   1  -3   14.60    3.70
  -7   1   3   24.50    5.40
   7   1  -3   17.50    4.80
   7   1  -3   21.00    4.60
   6  -1  -3   44.30    4.30
  -6  -1   3   34.50    5.80
  -6  -1   3   41.80    5.40
   6  -1  -3   35.30    4.80
   6  -1  -3   33.70    4.40
   6   1  -3   40.00    4.90
   6   1  -3   32.10    4.30
  -6   1   3   42.90    5.50
   6   1  -3   34.00    4.40
   5  -1  -3   33.60    3.60
   5  -1  -3   41.10    4.10
  -5  -1   3   40.40    4.70
   5  -1  -3   42.60    4.40
  -5  -1   3   40.40    3.90
  -5   1   3   41.60    4.90
  -5   1   3   38.80    3.80
   5   1  -3   44.20    4.30
   5   1  -3   43.40    4.10
   5   1  -3   45.90    4.20
   4  -1  -3   95.09    5.10
   4  -1  -3   83.59    5.30
   4  -1  -3   90.79    5.60
  -4  -1   3   89.29    5.50
   4  -1  -3   92.09    5.90
  -4  -1   3   87.89    4.90
  -4  -1   3   93.79    6.20
   4  -1  -3   95.79    6.40
   4   1  -3   93.99    5.70
   4   1  -3   88.49    5.60
  -4   1   3   86.29    6.20
   4   1  -3   93.59    4.90
   4   1  -3   84.49    6.00
  -4   1   3   94.29    5.30
   4   1  -3   84.99    5.80
  -4   1   3   85.49    5.00
   3  -1  -3  215.68   10.00
   3  -1  -3  216.78   10.20
   3  -1  -3  225.48   10.60
   3  -1  -3  225.88   11.20
   3  -1  -3  226.28   10.20
  -3  -1   3  229.98   10.10
  -3  -1   3  222.38   10.40
  -3  -1   3  221.08   10.60
  -3  -1   3  232.58   10.30
  -3  -1   3  242.48   11.10
  -3  -1   3  218.08   10.50
   3  -1  -3  203.28   10.20
   3  -1  -3  213.78   10.70
   3   1  -3  230.58   10.60
   3   1  -3  242.98   10.10
  -3   1   3  221.38   10.00
  -3   1   3  229.08   11.20
   3   1  -3  236.08   10.80
  -3   1   3  221.28   10.20
   3   1  -3  212.08   10.50
  -3   1   3  209.18   10.10
   3   1  -3  239.98   10.50
   3   1  -3  220.38   10.90
  -3   1   3  208.38   11.00
   2  -1  -3   57.39    3.90
   2  -1  -3   66.19    3.50
  -2  -1   3   64.99    3.10
  -2  -1   3   66.59    3.70
  -2  -1   3   63.09    3.80
  -2  -1   3   72.39    3.70
  -2  -1   3   54.99    3.50
   2  -1  -3   64.99    3.80
  -2  -1   3   64.19    3.40
  -2  -1   3   72.79    3.70
   2  -1  -3   60.79    3.20
   2  -1  -3   67.69    3.70
  -2  -1   3   65.19    3.70
   2  -1  -3   59.89    3.50
   2   1  -3   68.19    3.70
  -2   1   3   60.29    3.40
  -2   1   3   67.99    3.40
   2   1  -3   63.69    3.00
   2   1  -3   70.59    3.70
   2   1  -3   66.99    3.70
  -2   1   3   58.79    3.20
   2   1  -3   59.99    3.20
  -2   1   3   60.09    3.40
   2   1  -3   65.49    3.60
  -2   1   3   64.49    4.10
   2   1  -3   65.29    3.40
  -2   1   3   62.69    3.60
  -2   1   3   65.09    3.80
   2   1  -3   62.89    3.60
   1  -1  -3  464.05   20.40
  -1  -1   3  534.35   20.70
  -1  -1   3  500.15   20.70
   1  -1  -3  458.35   20.80
  -1  -1   3  499.85   20.70
  -1  -1   3  504.25   20.70
   1  -1  -3  496.55   20.60
  -1  -1   3  517.65   20.60
  -1  -1   3  472.45   20.70
   1  -1  -3  533.25   20.70
   1  -1  -3  448.06   20.50
  -1  -1   3  488.05   20.50
  -1  -1   3  502.65   20.60
   1  -1  -3  496.85   20.60
   1  -1  -3  453.75   20.20
   1  -1  -3  494.85   20.70
  -1   1   3  485.15   20.90
   1   1  -3  501.65   20.60
   1   1  -3  525.75   20.70
  -1   1   3  498.15   20.50
   1   1  -3  500.25   20.60
   1   1  -3  516.15   20.50
   1   1  -3  505.25   20.70
  -1   1   3  521.15   20.80
  -1   1   3  482.15   20.70
   1   1  -3  470.65   20.60
   1   1  -3  506.15   20.70
  -1   1   3  438.86   20.40
  -1   1   3  490.15   20.60
  -1   1   3  483.35   20.70
  -1   1   3  485.45   20.50
   1   1  -3  533.85   20.60
   1   1  -3  506.75   20.70
   0  -1   3  333.77   13.40
   0  -1   3  306.77   13.10
   0  -1   3  294.27   13.20
   0  -1   3  316.97   13.40
   0  -1   3  328.17   13.20
   0  -1  -3  324.27   13.20
   0  -1  -3  318.47   13.40
   0  -1  -3  294.17   13.30
   0  -1  -3  326.87   13.20
   0  -1  -3  337.67   13.30
   0  -1   3  324.97   13.40
   0  -1  -3  317.27   13.20
   0  -1  -3  331.17   13.30
   0  -1   3  314.87   13.30
   0  -1  -3  283.27   13.30
   0   1   3  308.77   13.30
   0   1   3  322.47   13.20
   0   1  -3  321.97   13.40
   0   1   3  310.17   13.40
   0   1   3  310.27   13.30
   0   1   3  309.57   13.40
   0   1   3  334.07   13.30
   0   1  -3  283.27   13.20
   0   1  -3  310.87   13.10
   0   1   3  331.67   13.20
   0   1  -3  328.77   13.10
   0   1  -3  328.07   13.40
   0   1   3  337.37   13.20
   0   1   3  312.97   13.30
  -1  -1  -3 3426.56  131.79
   1  -1   3 3226.18  130.59
  -1  -1  -3 3339.47  130.99
  -1  -1  -3 3063.89  130.99
  -1  -1  -3 3157.58  130.69
   1  -1   3 3322.17  130.99
  -1  -1  -3 3159.58  131.09
  -1  -1  -3 3215.98  130.89
   1  -1   3 3135.09  130.49
   1  -1   3 3063.89  131.09
   1  -1   3 3074.49  130.89
   1  -1   3 3149.58  130.89
   1  -1   3 3127.89  130.59
   1  -1   3 3393.76  130.69
  -1  -1  -3 3213.78  130.79
  -1   1  -3 3285.47  130.89
   1   1   3 3169.58  131.09
   1   1   3 3354.66  130.89
   1   1   3 3193.58  130.69
  -1   1  -3 3397.76  130.99
  -1   1  -3 3278.97  130.89
  -1   1  -3 3203.58  130.99
   1   1   3 3272.07  131.09
   1   1   3 3333.17  130.89
  -1   1  -3 2803.42  130.59
  -1   1  -3 2946.41  131.09
  -1   1  -3 3353.96  130.69
   1   1   3 3199.68  130.89
   2  -1   3  137.69    6.40
   2  -1   3  138.99    7.00
  -2  -1  -3  132.99    6.70
   2  -1   3  134.29    6.80
   2  -1   3  138.09    6.10
   2  -1   3  134.29    5.90
   2  -1   3  138.79    6.60
  -2  -1  -3  134.49    6.70
  -2  -1  -3  131.99    6.30
  -2  -1  -3  146.49    6.40
   2  -1   3  134.99    6.20
  -2  -1  -3  128.09    6.30
  -2  -1  -3  135.49    6.30
   2  -1   3  132.99    6.20
   2   1   3  137.29    6.50
  -2   1  -3  135.19    6.30
   2   1   3  139.39    6.40
   2   1   3  137.39    6.90
  -2   1  -3  131.89    5.90
   2   1   3  129.79    6.20
  -2   1  -3  130.09    5.80
   2   1   3  143.19    6.50
   2   1   3  139.99    6.70
   2   1   3  135.69    6.80
  -2   1  -3  132.59    6.20
  -2   1  -3  140.79    6.20
  -2   1  -3  128.79    6.60
  -2   1  -3  128.99    6.70
  -2   1  -3  138.29    5.80
   3  -1   3  161.18    8.40
   3  -1   3  163.58    7.70
  -3  -1  -3  154.78    7.80
   3  -1   3  155.18    8.00
  -3  -1  -3  149.69    7.40
  -3  -1  -3  167.28    8.30
   3  -1   3  165.68    7.80
   3  -1   3  160.28    7.50
   3  -1   3  162.78    7.30
  -3  -1  -3  160.68    7.60
   3  -1   3  170.08    7.10
   3   1   3  163.78    7.90
  -3   1  -3  162.38    7.30
   3   1   3  166.18    8.40
   3   1   3  173.48    8.00
   3   1   3  151.68    7.30
  -3   1  -3  159.28    7.10
  -3   1  -3  153.38    7.70
  -3   1  -3  155.18    7.20
  -3   1  -3  161.68    8.10
   3   1   3  167.18    8.60
   3   1   3  160.08    8.30
  -3   1  -3  156.18    7.00
   3   1   3  158.68    7.80
   4  -1   3    7.90    2.30
   4  -1   3    3.90    2.10
   4  -1   3   11.00    1.90
  -4  -1  -3    6.00    1.80
   4  -1   3   10.40    2.40
  -4  -1  -3    7.90    1.40
  -4   1  -3    6.20    2.20
   4   1   3    6.50    2.20
  -4   1  -3    7.10    1.10
  -4   1  -3    6.70    2.20
   4   1   3    6.30    2.10
   4   1   3    9.00    2.00
   4   1   3    6.70    1.80
   5  -1   3  161.78    8.70
  -5  -1  -3  157.08    9.30
  -5  -1  -3  161.88   10.00
   5  -1   3  149.59    8.70
   5  -1   3  164.78   10.20
   5  -1   3  159.08    9.60
   5   1   3  162.68    9.90
   5   1   3  158.98    8.90
  -5   1  -3  160.08    9.10
   5   1   3  159.18    9.60
  -5   1  -3  166.28   10.30
   5   1   3  152.28    8.80
  -6  -1  -3   40.60    5.70
   6  -1   3   36.80    5.30
   6  -1   3   38.50    4.30
   6  -1   3   48.30    5.40
   6  -1   3   35.80    5.60
   6   1   3   42.60    4.70
   6   1   3   46.00    5.60
   6   1   3   39.10    5.10
  -6   1  -3   46.90    5.90
   6   1   3   42.60    4.60
  -6   1  -3   48.80    4.90
  -7  -1  -3   34.10    5.80
   7  -1   3   23.60    5.20
   7  -1   3   27.00    5.40
   7  -1   3   39.50    6.70
  -7   1  -3   34.70    6.00
   7   1   3   30.10    5.60
   7   1   3   29.70    5.90
   7   1   3   28.70    4.80
   7  -2  -3    8.40    3.90
  -7  -2   3   10.40    3.80
   7  -2  -3    9.80    3.40
   7  -2  -3    8.90    2.90
   7   2  -3    4.70    3.30
   7   2  -3   10.20    3.30
  -7   2   3   14.40    4.30
   7   2  -3   11.10    3.20
  -6  -2   3  148.19    8.90
  -6  -2   3  164.48   10.00
   6  -2  -3  134.49    8.30
   6  -2  -3  134.09    9.30
   6  -2  -3  122.19    8.50
   6   2  -3  144.49    9.30
  -6   2   3  145.09   10.10
   6   2  -3  143.79    9.30
   6   2  -3  125.29    8.70
   5  -2  -3   14.20    3.10
  -5  -2   3   11.40    2.60
   5  -2  -3   12.90    2.80
  -5  -2   3   11.30    3.10
   5  -2  -3   14.60    2.60
   5   2  -3    9.50    2.60
   5   2  -3   11.90    2.70
  -5   2   3   16.80    3.90
  -5   2   3   13.00    3.30
   5   2  -3   15.20    2.80
  -4  -2   3    0.70    1.10
  -4  -2   3    0.50    1.30
   4  -2  -3    3.80    1.40
   4  -2  -3    1.40    1.30
   4  -2  -3    1.20    1.60
  -4  -2   3    2.30    1.70
   4  -2  -3    0.00    1.20
  -4   2   3   -0.40    1.40
   4   2  -3    1.10    1.10
  -4   2   3    1.90    1.10
  -4   2   3    1.60    1.20
   4   2  -3   -1.10    1.10
   4   2  -3    0.60    1.20
   4   2  -3    0.20    1.30
   4   2  -3   -0.40    1.20
  -3  -2   3  243.58   10.80
  -3  -2   3  234.48   10.90
   3  -2  -3  231.68   10.50
  -3  -2   3  219.18   10.90
  -3  -2   3  217.88   10.90
   3  -2  -3  218.28   10.90
  -3  -2   3  230.98   10.10
   3  -2  -3  226.48   10.50
   3  -2  -3  246.68   11.30
   3  -2  -3  217.78   10.20
  -3  -2   3  223.48   10.40
   3   2  -3  234.58   10.10
   3   2  -3  237.58   11.00
   3   2  -3  228.98   10.40
   3   2  -3  239.78   11.90
   3   2  -3  255.37   11.00
  -3   2   3  220.68   10.30
  -3   2   3  229.08   10.10
   3   2  -3  239.68   11.00
   3   2  -3  222.38   10.90
   3   2  -3  241.08   11.00
  -3   2   3  245.88   11.60
  -3   2   3  216.68   10.50
   2  -2  -3  309.97   13.90
  -2  -2   3  326.37   13.30
  -2  -2   3  318.17   13.70
  -2  -2   3  307.17   13.60
   2  -2  -3  298.87   13.00
   2  -2  -3  294.17   13.30
   2  -2  -3  293.37   13.00
   2  -2  -3  306.77   13.50
  -2  -2   3  300.07   13.40
  -2  -2   3  300.87   13.60
   2  -2  -3  310.27   13.70
  -2  -2   3  306.07   13.80
  -2  -2   3  329.27   13.70
  -2  -2   3  320.67   13.60
  -2  -2   3  308.07   13.70
  -2   2   3  299.57   13.20
   2   2  -3  319.77   13.30
  -2   2   3  301.37   13.40
   2   2  -3  329.97   13.60
  -2   2   3  296.77   14.10
   2   2  -3  306.67   13.70
  -2   2   3  311.77   13.80
   2   2  -3  324.37   13.60
  -2   2   3  303.17   13.70
  -2   2   3  299.67   13.00
  -2   2   3  290.87   13.00
   2   2  -3  320.07   13.70
   2   2  -3  325.67   13.40
   2   2  -3  326.77   13.70
  -2   2   3  297.67   13.30
  -1  -2   3 2627.44  108.19
   1  -2  -3 2365.36  107.99
  -1  -2   3 2417.16  108.29
   1  -2  -3 2642.64  108.29
  -1  -2   3 2638.44  108.59
  -1  -2   3 2704.83  108.29
   1  -2  -3 2454.15  108.39
  -1  -2   3 2710.53  108.09
  -1  -2   3 2821.92  108.39
   1  -2  -3 2604.94  108.19
   1  -2  -3 2607.74  108.39
  -1  -2   3 2763.22  108.29
  -1  -2   3 2732.43  107.99
   1   2  -3 2407.46  108.29
  -1   2   3 2582.64  108.19
  -1   2   3 2622.84  107.99
   1   2  -3 2819.52  108.39
   1   2  -3 2472.35  107.99
  -1   2   3 2659.23  108.29
   1   2  -3 2810.02  108.59
   1   2  -3 2730.83  108.09
   1   2  -3 2700.33  108.19
  -1   2   3 2643.84  108.39
  -1   2   3 2752.32  108.29
  -1   2   3 2600.24  107.99
   1   2  -3 2649.33  108.39
  -1   2   3 2669.23  108.49
  -1   2   3 2817.22  108.49
   1   2  -3 2809.82  108.29
   0  -2   3 3083.79  123.19
   0  -2  -3 3202.28  123.39
   0  -2  -3 3171.68  123.39
   0  -2  -3 2967.10  123.59
   0  -2   3 2965.20  123.19
   0  -2  -3 3051.19  123.39
   0  -2  -3 3221.18  123.39
   0  -2   3 2952.40  123.19
   0  -2   3 3010.70  123.29
   0  -2  -3 3146.49  123.39
   0  -2   3 3019.10  123.49
   0  -2  -3 2905.31  123.39
   0  -2  -3 2836.42  123.49
   0  -2  -3 2817.02  123.39
   0  -2   3 3007.90  123.29
   0  -2   3 3125.59  123.59
   0  -2   3 3057.29  123.69
   0   2   3 3169.58  123.39
   0   2  -3 3077.69  123.59
   0   2  -3 2968.30  123.09
   0   2   3 3066.39  123.39
   0   2  -3 2895.21  123.49
   0   2  -3 3086.99  123.69
   0   2   3 3003.50  123.39
   0   2   3 3180.88  123.39
   0   2   3 2965.90  123.39
   0   2  -3 2913.11  123.09
   0   2   3 2986.80  123.49
   0   2   3 2963.90  123.59
   0   2  -3 2987.50  123.59
   0   2  -3 2992.30  123.29
   0   2  -3 3031.10  123.39
   0   2  -3 3051.89  123.49
   0   2   3 2823.02  123.39
   0   2   3 3001.40  123.59
   0   2  -3 3273.27  123.19
   1  -2   3  398.76   17.20
   1  -2   3  392.06   17.00
  -1  -2  -3  413.06   17.40
  -1  -2  -3  388.66   17.10
   1  -2   3  383.86   17.40
   1  -2   3  420.46   17.00
  -1  -2  -3  392.56   17.00
   1  -2   3  407.96   17.20
   1  -2   3  423.96   17.30
  -1  -2  -3  414.16   17.20
  -1  -2  -3  402.46   17.20
  -1  -2  -3  415.46   16.80
  -1  -2  -3  388.16   17.30
  -1   2  -3  385.46   17.00
   1   2   3  402.56   17.40
  -1   2  -3  398.76   17.20
   1   2   3  412.46   16.90
  -1   2  -3  401.46   17.20
   1   2   3  404.96   17.40
  -1   2  -3  389.86   17.00
  -1   2  -3  430.06   17.00
   1   2   3  402.86   17.10
  -1   2  -3  367.46   17.30
  -1   2  -3  421.46   17.30
   1   2   3  410.46   17.20
  -1   2  -3  422.06   17.30
   1   2   3  418.96   17.30
  -1   2  -3  411.96   17.30
   1   2   3  410.86   17.20
   1   2   3  420.56   17.20
   2  -2   3  145.99    6.70
   2  -2   3  141.99    7.40
   2  -2   3  134.59    6.80
   2  -2   3  139.59    7.10
   2  -2   3  143.39    6.30
   2  -2   3  143.59    6.50
  -2  -2  -3  141.99    7.20
   2  -2   3  143.49    6.20
  -2  -2  -3  143.29    6.80
  -2  -2  -3  143.79    6.80
  -2  -2  -3  140.29    6.80
  -2  -2  -3  149.88    6.80
   2   2   3  138.29    6.70
  -2   2  -3  138.09    6.60
  -2   2  -3  144.19    6.70
   2   2   3  147.19    7.20
  -2   2  -3  145.59    6.90
  -2   2  -3  148.09    6.90
   2   2   3  154.18    7.00
   2   2   3  143.79    6.80
  -2   2  -3  154.78    7.80
  -2   2  -3  141.39    7.10
   2   2   3  127.79    7.00
  -2   2  -3  142.79    6.40
   2   2   3  113.59    8.10
   2   2   3  153.28    6.90
   3  -2   3   69.29    4.80
   3  -2   3   64.89    3.70
   3  -2   3   66.39    4.50
   3  -2   3   67.29    4.20
  -3  -2  -3   68.99    3.90
  -3  -2  -3   70.89    4.20
  -3  -2  -3   68.19    4.00
   3  -2   3   68.19    4.10
   3  -2   3   63.69    3.70
   3  -2   3   71.09    3.60
  -3  -2  -3   70.79    4.60
  -3   2  -3   64.39    3.80
  -3   2  -3   67.49    4.20
  -3   2  -3   70.69    4.30
   3   2   3   79.39    4.80
  -3   2  -3   61.09    3.40
   3   2   3   66.19    4.10
   3   2   3   72.39    4.70
   3   2   3   75.29    3.90
   3   2   3   79.09    4.40
   3   2   3   68.09    4.20
  -3   2  -3   62.59    3.70
  -3   2  -3   62.39    4.00
   4  -2   3  432.66   20.80
   4  -2   3  481.95   21.50
   4  -2   3  435.66   20.10
   4  -2   3  456.75   19.80
  -4  -2  -3  446.76   20.80
  -4  -2  -3  447.76   19.50
   4   2   3  468.15   21.10
   4   2   3  478.55   20.50
   4   2   3  466.85   20.30
  -4   2  -3  443.86   21.50
  -4   2  -3  431.46   20.30
   4   2   3  433.36   20.80
  -5  -2  -3   95.19    7.30
  -5  -2  -3   89.09    6.60
   5  -2   3   92.79    7.40
   5  -2   3   98.89    6.00
   5  -2   3   91.19    6.90
   5  -2   3   94.29    6.20
   5   2   3  113.49    8.40
  -5   2  -3   89.89    6.40
   5   2   3   94.29    6.30
   5   2   3   98.99    7.00
   5   2   3  100.39    6.50
  -5   2  -3   95.39    7.60
  -6  -2  -3   33.60    4.60
  -6  -2  -3   43.10    5.50
   6  -2   3   34.10    4.10
   6  -2   3   30.60    4.90
   6  -2   3   35.70    5.30
   6   2   3   33.00    4.90
   6   2   3   25.20    4.70
   6   2   3   31.40    4.20
   6   2   3   31.50    4.20
  -6   2  -3   37.30    5.50
   7  -2   3   26.20    4.40
  -7  -2  -3   19.50    4.90
   7  -2   3   26.10    5.30
  -7  -2  -3   27.40    4.90
   7  -2   3   22.50    5.40
   7   2   3   29.50    5.00
  -7   2  -3   17.40    4.90
   7   2   3   23.30    5.00
   7   2   3   38.80    5.90
   7  -3  -3   35.20    5.30
   7  -3  -3   46.90    7.80
   7   3  -3   37.80    5.40
  -7   3   3   37.50    6.30
   7   3  -3   42.80    5.80
   6  -3  -3   28.00    4.60
   6  -3  -3   25.70    4.00
  -6  -3   3   23.70    3.90
   6  -3  -3   34.10    3.90
  -6  -3   3   25.00    4.60
   6   3  -3   31.40    4.30
   6   3  -3   22.20    4.00
   6   3  -3   23.70    4.10
  -6   3   3   27.50    5.30
  -5  -3   3   64.29    5.50
   5  -3  -3   61.69    5.60
  -5  -3   3   71.69    5.40
   5  -3  -3   68.19    4.80
   5  -3  -3   57.49    5.10
   5   3  -3   77.69    5.60
   5   3  -3   64.99    5.20
  -5   3   3   62.29    6.10
   5   3  -3   64.79    5.50
  -4  -3   3   16.70    3.10
  -4  -3   3   10.40    1.60
   4  -3  -3   15.20    2.10
  -4  -3   3   11.60    2.40
   4  -3  -3   17.10    2.20
   4  -3  -3   15.20    2.80
   4  -3  -3   14.80    2.50
  -4  -3   3   16.40    2.60
   4   3  -3   17.00    2.60
   4   3  -3    9.70    2.20
  -4   3   3   12.40    2.70
   4   3  -3   11.60    1.90
  -4   3   3   12.60    1.80
   4   3  -3   13.80    2.60
   4   3  -3   13.60    2.50
   3  -3  -3  321.07   14.10
   3  -3  -3  311.97   13.60
  -3  -3   3  334.17   14.70
   3  -3  -3  335.27   14.40
  -3  -3   3  357.96   15.80
  -3  -3   3  321.87   14.60
   3  -3  -3  320.67   14.70
  -3  -3   3  319.07   14.70
  -3  -3   3  325.17   14.70
   3  -3  -3  298.27   13.70
  -3  -3   3  323.37   14.80
   3  -3  -3  310.37   14.00
   3  -3  -3  305.97   14.90
  -3  -3   3  327.57   14.10
  -3   3   3  321.77   15.40
   3   3  -3  338.37   14.20
   3   3  -3  326.37   14.70
  -3   3   3  301.47   13.90
  -3   3   3  309.47   13.80
  -3   3   3  313.27   14.30
  -3   3   3  308.57   13.50
   3   3  -3  332.17   14.80
  -3   3   3  306.27   13.60
   3   3  -3  334.27   14.70
   3   3  -3  332.17   14.80
   3   3  -3  321.67   14.10
   3   3  -3  331.17   14.60
  -2  -3   3  145.99    6.90
  -2  -3   3  135.09    6.60
  -2  -3   3  135.99    6.80
  -2  -3   3  140.99    6.70
   2  -3  -3  141.29    6.30
  -2  -3   3  142.99    6.70
   2  -3  -3  126.09    6.40
   2  -3  -3  130.49    6.90
  -2  -3   3  133.29    7.00
   2  -3  -3  141.99    6.80
  -2  -3   3  134.99    6.80
  -2  -3   3  138.99    6.60
  -2  -3   3  143.39    6.60
   2  -3  -3  145.29    6.80
   2  -3  -3  130.99    6.30
   2   3  -3  143.89    6.60
   2   3  -3  141.49    6.80
   2   3  -3  142.29    6.70
  -2   3   3  138.79    6.00
  -2   3   3  129.09    6.00
   2   3  -3  145.49    6.90
  -2   3   3  133.99    6.60
  -2   3   3  130.69    6.90
  -2   3   3  137.89    7.00
   2   3  -3  141.09    8.70
   2   3  -3  147.19    6.70
  -2   3   3  133.89    6.00
  -2   3   3  144.29    7.30
  -2   3   3  130.59    6.40
  -1  -3   3   31.40    1.90
  -1  -3   3   27.50    2.20
  -1  -3   3   29.50    1.90
   1  -3  -3   26.70    2.20
  -1  -3   3   30.50    2.30
   1  -3  -3   26.40    2.10
   1  -3  -3   27.60    1.50
   1  -3  -3   24.60    1.70
   1  -3  -3   30.30    2.20
  -1  -3   3   28.10    2.10
  -1  -3   3   28.40    2.10
  -1  -3   3   29.00    2.10
   1  -3  -3   25.30    2.00
   1  -3  -3   26.40    2.30
  -1   3   3   30.30    1.70
   1   3  -3   24.50    1.80
   1   3  -3   27.80    2.20
   1   3  -3   28.70    2.10
   1   3  -3   28.00    2.00
  -1   3   3   26.20    2.10
  -1   3   3   30.40    2.10
  -1   3   3   26.70    2.20
  -1   3   3   27.50    2.20
  -1   3   3   28.40    2.10
  -1   3   3   26.00    1.80
   1   3  -3   30.00    2.30
   1   3  -3   26.80    2.00
  -1   3   3   28.80    2.20
   1   3  -3   26.10    1.90
  -1   3   3   26.90    1.50
   0  -3   3 1695.93   68.29
   0  -3  -3 1643.44   68.59
   0  -3  -3 1632.24   68.89
   0  -3  -3 1781.32   68.69
   0  -3   3 1607.34   68.59
   0  -3   3 1681.93   68.49
   0  -3  -3 1685.03   68.59
   0  -3   3 1654.63   68.29
   0  -3  -3 1747.93   68.59
   0  -3   3 1602.14   68.19
   0  -3   3 1658.93   68.69
   0  -3  -3 1632.94   68.69
   0  -3  -3 1651.93   68.49
   0  -3   3 1645.64   68.29
   0  -3   3 1693.03   68.69
   0  -3  -3 1716.53   68.59
   0  -3   3 1674.73   68.89
   0  -3  -3 1747.93   68.49
   0   3   3 1728.33   68.49
   0   3  -3 1679.03   68.89
   0   3   3 1719.13   68.79
   0   3   3 1647.84   68.49
   0   3   3 1723.33   68.59
   0   3  -3 1580.54   68.19
   0   3   3 1632.44   68.59
   0   3   3 1661.03   68.49
   0   3  -3 1639.44   68.69
   0   3  -3 1707.13   68.69
   0   3  -3 1568.74   68.29
   0   3   3 1697.43   68.59
   0   3   3 1649.73   68.79
   0   3  -3 1675.63   68.09
   0   3  -3 1787.22   68.39
   0   3  -3 1606.44   68.09
   1  -3   3  511.55   22.00
  -1  -3  -3  525.15   22.10
  -1  -3  -3  530.25   22.30
  -1  -3  -3  527.65   21.90
  -1  -3  -3  552.44   22.20
  -1  -3  -3  547.75   22.10
   1  -3   3  522.65   22.30
   1  -3   3  510.85   22.30
  -1  -3  -3  509.85   21.90
   1  -3   3  535.95   22.00
  -1  -3  -3  532.95   22.40
  -1  -3  -3  554.34   22.40
   1  -3   3  533.95   22.20
   1  -3   3  505.85   22.10
  -1   3  -3  538.95   22.00
   1   3   3  551.54   21.90
  -1   3  -3  467.65   22.10
   1   3   3  549.05   22.10
   1   3   3  515.05   22.30
   1   3   3  535.95   22.10
   1   3   3  489.85   22.30
  -1   3  -3  533.75   22.20
   1   3   3  535.85   22.00
  -1   3  -3  538.15   22.10
  -1   3  -3  483.55   22.00
  -1   3  -3  502.95   22.20
   1   3   3  513.05   22.30
  -1   3  -3  522.85   22.30
  -1   3  -3  561.54   22.00
   1   3   3  504.15   22.20
  -1   3  -3  486.55   22.00
   2  -3   3   25.10    2.10
  -2  -3  -3   24.90    2.30
   2  -3   3   24.10    2.10
  -2  -3  -3   24.70    2.20
  -2  -3  -3   27.80    2.20
  -2  -3  -3   21.70    2.30
   2  -3   3   23.20    1.90
   2  -3   3   22.50    2.60
   2  -3   3   24.30    2.00
  -2  -3  -3   27.40    2.30
   2  -3   3   26.10    2.40
  -2  -3  -3   21.50    2.30
  -2   3  -3   24.70    2.10
   2   3   3   24.90    1.70
   2   3   3   26.40    1.70
  -2   3  -3   25.00    2.10
  -2   3  -3   25.50    2.10
  -2   3  -3   24.30    2.10
   2   3   3   24.20    2.30
   2   3   3   26.60    2.40
   2   3   3   29.10    2.60
  -2   3  -3   24.50    2.00
   2   3   3   27.30    2.30
  -2   3  -3   24.60    2.70
  -2   3  -3   24.80    1.90
   2   3   3   22.60    2.10
   2   3   3   26.20    2.10
   2   3   3   23.50    2.20
  -3  -3  -3  514.05   21.60
   3  -3   3  500.15   22.60
  -3  -3  -3  510.75   22.30
   3  -3   3  492.45   21.20
   3  -3   3  494.55   21.00
   3  -3   3  487.85   21.60
  -3  -3  -3  506.35   21.70
   3  -3   3  502.45   20.90
   3  -3   3  499.45   22.20
   3  -3   3  439.26   21.50
   3   3   3  524.65   22.00
   3   3   3  526.75   20.80
  -3   3  -3  483.85   21.10
  -3   3  -3  471.95   21.10
   3   3   3  533.55   22.30
  -3   3  -3  461.05   21.20
  -3   3  -3  493.65   21.70
   3   3   3  514.95   21.70
   3   3   3  528.75   22.20
   3   3   3  473.85   21.30
  -3   3  -3  479.95   21.60
   3   3   3  503.75   20.70
   3   3   3  512.85   21.80
  -3   3  -3  487.65   21.60
  -4  -3  -3   69.69    5.20
   4  -3   3   75.29    5.90
   4  -3   3   67.99    4.30
   4  -3   3   72.19    5.40
   4  -3   3   78.09    4.90
  -4  -3  -3   69.39    4.30
   4   3   3   73.49    4.90
   4   3   3   62.69    5.10
  -4   3  -3   70.29    4.80
  -4   3  -3   76.89    6.00
   4   3   3   76.89    5.50
   4   3   3   73.29    5.10
   5  -3   3  132.19    7.30
  -5  -3  -3  131.49    8.40
   5  -3   3  141.29    9.30
   5  -3   3  135.99    8.70
   5  -3   3  133.99    7.80
   5   3   3  139.39    8.20
   5   3   3  135.69    7.90
  -5   3  -3  129.59    9.20
  -5   3  -3  129.29    7.80
   5   3   3  118.69    8.30
   5   3   3  140.29   10.00
   6  -3   3   10.40    2.90
  -6  -3  -3    7.80    2.80
   6  -3   3    6.00    3.00
   6  -3   3    8.40    3.70
  -6  -3  -3    9.00    3.30
  -6   3  -3   13.20    4.00
   6   3   3   12.60    3.10
   6   3   3   13.40    3.90
   6   3   3   12.20    3.10
   6   3   3   14.10    3.90
   7  -3   3   19.30    4.70
  -7  -3  -3   11.20    4.10
   7  -3   3   19.50    3.60
   7  -3   3   14.80    4.60
  -7  -3  -3   14.30    4.20
   7   3   3   14.50    4.30
   7   3   3   18.50    4.50
   7   3   3   15.90    3.80
  -7   3  -3   20.70    5.10
   7  -4  -3    6.80    3.50
   7  -4  -3    0.50    2.20
  -7   4   3    5.70    3.40
   7   4  -3    4.00    3.10
  -7   4   3    0.60    3.00
   7   4  -3    0.00    2.80
   6  -4  -3   37.60    4.70
  -6  -4   3   46.50    5.10
   6  -4  -3   48.30    4.40
   6  -4  -3   47.30    5.60
   6   4  -3   49.50    5.30
  -6   4   3   42.70    5.80
   6   4  -3   36.20    4.70
  -6   4   3   44.60    5.60
   5  -4  -3  133.39    8.40
   5  -4  -3  141.19    7.90
  -5  -4   3  159.38    9.00
   5  -4  -3  137.89    9.10
  -5  -4   3  143.59    8.70
   5   4  -3  135.69    8.60
  -5   4   3  135.99    9.00
  -5   4   3  156.38    9.80
   5   4  -3  152.38    8.80
   5   4  -3  151.98    8.80
   4  -4  -3   81.49    5.80
  -4  -4   3   80.09    5.40
   4  -4  -3   77.19    4.70
  -4  -4   3   80.39    4.60
   4  -4  -3   75.99    5.30
   4  -4  -3   75.59    4.90
  -4  -4   3   80.09    5.60
  -4   4   3   81.89    6.20
  -4   4   3   67.99    4.30
   4   4  -3   86.29    5.60
  -4   4   3   79.29    5.70
   4   4  -3   81.09    4.70
   4   4  -3   82.69    5.50
   4   4  -3   84.69    5.50
   3  -4  -3   97.69    5.20
  -3  -4   3   95.39    5.60
   3  -4  -3   85.69    4.60
  -3  -4   3   92.29    5.00
  -3  -4   3   88.99    5.30
   3  -4  -3   80.19    4.60
   3  -4  -3   88.49    6.00
  -3  -4   3   89.29    5.40
  -3  -4   3   92.59    5.40
  -3  -4   3   91.39    5.00
  -3  -4   3   92.89    5.20
   3   4  -3   95.69    5.00
   3   4  -3   87.89    5.00
   3   4  -3   92.29    5.30
   3   4  -3   89.99    5.40
  -3   4   3   85.99    4.40
  -3   4   3   78.59    4.50
   3   4  -3   93.79    5.30
  -3   4   3   89.19    6.00
  -2  -4   3   97.39    5.20
   2  -4  -3  101.49    5.60
  -2  -4   3   93.39    5.30
  -2  -4   3   86.69    4.80
   2  -4  -3  103.99    5.40
  -2  -4   3  100.49    5.10
   2  -4  -3   93.39    5.10
  -2  -4   3   88.69    4.80
   2  -4  -3  100.49    4.70
  -2  -4   3   86.19    5.20
  -2  -4   3   94.29    5.30
   2  -4  -3  102.89    4.70
  -2  -4   3   89.49    5.20
   2  -4  -3  103.69    5.30
  -2  -4   3  102.69    5.60
  -2   4   3   93.49    5.20
  -2   4   3   99.19    5.50
   2   4  -3  100.09    5.50
  -2   4   3   98.09    5.20
   2   4  -3  104.79    5.20
   2   4  -3   92.09    5.00
  -2   4   3   90.99    4.40
   2   4  -3   94.69    5.30
  -2   4   3  100.79    5.60
   2   4  -3  103.99    5.30
  -2   4   3   96.59    4.40
   2   4  -3   91.09    5.20
   2   4  -3  101.49    5.20
  -2   4   3   91.29    5.00
  -1  -4   3  792.72   32.90
  -1  -4   3  787.32   32.70
   1  -4  -3  754.02   32.20
   1  -4  -3  737.53   32.10
   1  -4  -3  758.72   32.80
   1  -4  -3  738.53   32.70
  -1  -4   3  792.72   32.50
   1  -4  -3  774.32   32.20
  -1  -4   3  820.12   32.40
   1  -4  -3  773.92   32.70
  -1  -4   3  779.92   32.60
  -1  -4   3  761.22   32.60
   1  -4  -3  801.42   32.70
  -1  -4   3  781.22   32.90
  -1   4   3  765.32   32.70
   1   4  -3  839.22   33.00
  -1   4   3  779.62   32.00
   1   4  -3  791.32   32.60
  -1   4   3  744.33   32.00
  -1   4   3  767.32   32.80
   1   4  -3  791.02   32.70
   1   4  -3  805.52   32.90
   1   4  -3  802.32   32.40
   1   4  -3  798.62   32.50
   1   4  -3  803.02   32.70
  -1   4   3  767.62   32.80
  -1   4   3  766.82   32.90
  -1   4   3  738.73   32.10
  -1   4   3  773.12   32.70
   0  -4  -3  538.95   23.60
   0  -4   3  578.14   24.00
   0  -4  -3  565.84   23.70
   0  -4   3  549.25   23.40
   0  -4  -3  594.14   23.90
   0  -4   3  576.54   23.90
   0  -4  -3  546.55   23.70
   0  -4   3  571.94   23.80
   0  -4   3  586.24   23.60
   0  -4   3  554.44   24.20
   0  -4  -3  586.14   23.70
   0  -4   3  548.75   23.30
   0  -4  -3  559.14   24.00
   0  -4   3  560.44   23.90
   0  -4  -3  553.34   24.20
   0  -4  -3  575.94   23.80
   0  -4   3  523.05   23.40
   0   4  -3  584.64   24.00
   0   4  -3  544.45   23.80
   0   4  -3  580.84   23.60
   0   4  -3  528.75   23.30
   0   4   3  544.95   24.10
   0   4   3  550.94   23.70
   0   4   3  608.74   23.60
   0   4  -3  574.34   23.90
   0   4   3  551.84   23.80
   0   4  -3  552.74   24.20
   0   4  -3  568.64   23.80
   0   4   3  593.74   23.90
   0   4   3  549.05   23.60
   0   4   3  578.54   23.80
   1  -4   3    2.50    1.00
   1  -4   3    3.30    1.10
  -1  -4  -3    3.50    1.10
   1  -4   3    2.80    1.10
  -1  -4  -3    4.50    0.90
  -1  -4  -3    2.30    1.20
  -1  -4  -3    3.00    1.00
  -1  -4  -3    4.00    1.10
  -1  -4  -3    3.10    1.00
   1  -4   3    3.10    1.00
   1  -4   3    2.20    1.00
  -1  -4  -3    3.90    1.20
  -1  -4  -3    3.70    1.10
   1  -4   3    4.90    1.20
   1   4   3    5.20    1.30
   1   4   3    4.10    1.10
   1   4   3    3.60    0.90
  -1   4  -3    4.90    1.20
  -1   4  -3    2.70    1.10
  -1   4  -3    5.30    1.10
   1   4   3    4.10    1.10
  -1   4  -3    3.10    1.00
  -1   4  -3    3.80    1.10
  -1   4  -3    3.40    1.00
   1   4   3    3.70    1.00
   1   4   3    5.10    1.30
   1   4   3    3.20    1.20
  -1   4  -3    1.40    0.90
   1   4   3    3.60    1.00
  -1   4  -3    1.30    0.80
  -1   4  -3    3.00    1.00
   2  -4   3    4.10    1.30
   2  -4   3    6.70    1.30
  -2  -4  -3    7.50    1.50
  -2  -4  -3    5.40    1.40
   2  -4   3    4.80    1.20
  -2  -4  -3    6.60    1.40
   2  -4   3    5.10    1.30
  -2  -4  -3    5.90    1.60
  -2  -4  -3    5.10    1.30
   2  -4   3    4.30    1.20
  -2  -4  -3    6.00    1.60
   2   4   3    6.30    1.40
   2   4   3    5.20    1.50
   2   4   3    6.80    1.40
  -2   4  -3    3.80    1.10
   2   4   3    3.50    1.40
  -2   4  -3    5.30    1.30
   2   4   3    4.90    1.20
   2   4   3    6.00    1.40
  -2   4  -3    3.10    1.10
  -2   4  -3    6.00    1.30
   2   4   3    4.30    1.30
  -2   4  -3    4.10    1.20
   2   4   3    6.10    1.10
   2   4   3    6.90    1.10
  -2   4  -3    5.10    1.20
  -2   4  -3    4.30    1.40
   3  -4   3   65.59    3.50
   3  -4   3   75.99    4.50
   3  -4   3   72.79    3.60
  -3  -4  -3   75.39    4.50
   3  -4   3   68.99    4.90
   3  -4   3   73.29    5.30
   3  -4   3   69.59    4.10
  -3  -4  -3   79.39    5.10
  -3   4  -3   70.79    4.10
  -3   4  -3   64.99    4.10
  -3   4  -3   75.59    5.40
   3   4   3   72.59    3.70
  -3   4  -3   66.79    4.30
   3   4   3   78.69    4.80
   3   4   3   78.19    4.60
  -3   4  -3   76.49    4.50
  -3   4  -3   65.79    4.20
   3   4   3   70.29    4.40
   3   4   3   72.89    4.70
   3   4   3   70.39    4.60
   3   4   3   70.89    6.40
   4  -4   3  244.48   11.50
   4  -4   3  232.58   12.80
  -4  -4  -3  264.57   13.10
   4  -4   3  248.18   12.20
  -4  -4  -3  263.07   12.00
   4  -4   3  255.87   13.50
  -4   4  -3  263.87   13.70
   4   4   3  255.57   12.60
   4   4   3  260.57   12.40
   4   4   3  249.28   12.90
   4   4   3  263.27   12.80
  -4   4  -3  236.18   12.10
   5  -4   3  132.59    7.20
  -5  -4  -3  128.29    8.40
   5  -4   3  114.29    7.60
   5  -4   3  133.19    8.60
   5  -4   3  143.69    9.50
  -5  -4  -3  124.29    8.60
   5   4   3  136.79    8.00
  -5   4  -3  127.69    7.70
  -5   4  -3  144.39    9.60
   5   4   3  137.39    8.30
   5   4   3  129.69    8.40
   5   4   3  124.89    8.50
   6  -4   3   15.20    4.00
   6  -4   3   13.00    3.80
   6  -4   3   19.70    3.70
  -6  -4  -3   12.50    3.60
  -6  -4  -3   15.30    3.80
   6  -4   3   21.40    3.30
   6   4   3   20.80    4.20
   6   4   3   20.30    4.30
   6   4   3   11.60    3.10
   6   4   3   16.60    3.60
  -6   4  -3    8.90    3.50
   7  -4   3   10.30    4.00
  -7  -4  -3    8.60    3.70
   7  -4   3    3.00    3.20
   7  -4   3   10.60    2.90
   7   4   3    6.90    3.60
   7   4   3   12.20    5.40
  -7   4  -3    7.30    3.90
   7  -5  -3    4.20    2.90
   6  -5  -3    3.20    2.40
   6  -5  -3    9.90    2.40
   6  -5  -3   10.10    3.40
  -6  -5   3   19.40    3.80
   6   5  -3    9.80    3.30
  -6   5   3   13.00    4.00
  -6   5   3   13.60    3.60
   6   5  -3   11.30    3.20
   5  -5  -3   62.59    8.10
  -5  -5   3   55.29    5.30
   5  -5  -3   52.19    4.90
  -5   5   3   64.39    6.30
   5   5  -3   56.59    5.40
   5   5  -3   53.39    5.10
   5   5  -3   69.79    5.50
  -4  -5   3   19.80    2.50
   4  -5  -3   18.80    3.20
   4  -5  -3   16.70    2.20
  -4  -5   3   19.80    3.00
  -4  -5   3   16.20    2.70
   4  -5  -3   16.70    2.70
   4  -5  -3   22.00    3.00
  -4   5   3   20.60    3.30
   4   5  -3   18.70    2.90
   4   5  -3   18.70    3.00
   4   5  -3   17.20    2.30
  -4   5   3   11.60    3.00
   4   5  -3   16.70    3.00
   3  -5  -3    6.80    1.90
  -3  -5   3    5.50    1.60
   3  -5  -3    5.60    1.50
  -3  -5   3    7.00    1.70
   3  -5  -3   10.20    2.30
  -3  -5   3   10.40    1.90
   3  -5  -3    7.00    1.20
  -3  -5   3   10.70    2.20
  -3  -5   3    7.30    1.90
  -3  -5   3    9.50    1.80
   3  -5  -3    9.60    1.90
   3  -5  -3   10.60    1.60
   3   5  -3    6.40    1.50
   3   5  -3    6.00    1.60
  -3   5   3    7.60    1.50
  -3   5   3    9.00    2.30
   3   5  -3    6.80    1.70
   3   5  -3    4.00    1.60
   3   5  -3    8.90    2.50
   3   5  -3    5.00    1.70
  -3   5   3    5.90    2.00
  -3   5   3    7.50    1.20
   3   5  -3    7.40    1.90
   2  -5  -3 1136.09   46.60
  -2  -5   3 1089.69   46.40
  -2  -5   3 1136.39   47.50
  -2  -5   3 1147.49   47.40
  -2  -5   3 1133.49   47.10
  -2  -5   3 1167.98   47.30
  -2  -5   3 1189.28   46.50
   2  -5  -3 1108.49   47.30
  -2  -5   3 1211.78   47.90
   2  -5  -3 1099.69   46.60
   2  -5  -3 1103.89   47.30
   2  -5  -3 1056.79   47.20
   2  -5  -3 1113.79   46.40
   2  -5  -3 1152.58   47.70
  -2  -5   3 1134.09   47.20
  -2   5   3 1072.69   46.40
  -2   5   3 1077.69   47.60
   2   5  -3 1138.89   47.10
   2   5  -3 1137.09   47.10
  -2   5   3 1073.09   47.10
   2   5  -3 1158.78   47.40
   2   5  -3 1188.38   47.30
  -2   5   3 1034.30   47.10
   2   5  -3 1184.98   47.20
  -2   5   3 1186.88   47.70
   2   5  -3 1150.78   47.20
  -2   5   3 1057.99   46.40
   2   5  -3 1165.68   47.50
   1  -5  -3  217.48   10.10
   1  -5  -3  224.48   10.70
  -1  -5   3  246.58   10.80
  -1  -5   3  243.68   10.40
  -1  -5   3  234.98   10.50
   1  -5  -3  204.88   10.80
  -1  -5   3  233.08   10.70
  -1  -5   3  237.98   11.00
   1  -5  -3  235.18   10.20
   1  -5  -3  229.68   10.20
  -1  -5   3  235.38   10.60
   1  -5  -3  226.08   10.70
  -1  -5   3  241.48   11.10
   1  -5  -3  221.78   10.80
   1   5  -3  243.58   10.40
   1   5  -3  235.18   10.30
   1   5  -3  237.48   10.40
   1   5  -3  247.28   10.80
  -1   5   3  229.78   10.70
   1   5  -3  243.48   11.10
  -1   5   3  221.48   10.60
   1   5  -3  251.47   11.00
  -1   5   3  227.58    9.90
   1   5  -3  239.28   10.80
  -1   5   3  213.38   10.10
   1   5  -3  243.58   10.80
  -1   5   3  220.78   10.90
  -1   5   3  233.08   10.90
  -1   5   3  229.28    9.80
  -1   5   3  225.08   10.70
  -1   5   3  244.18   11.00
  -1   5   3  220.28   10.70
   0  -5   3  280.67   12.90
   0  -5   3  290.27   12.60
   0  -5  -3  285.97   12.50
   0  -5   3  294.27   12.80
   0  -5   3  289.37   12.30
   0  -5  -3  290.27   12.60
   0  -5  -3  285.67   12.70
   0  -5   3  273.27   12.90
   0  -5  -3  276.47   13.40
   0  -5   3  292.97   13.30
   0  -5  -3  285.97   13.30
   0  -5  -3  305.17   12.90
   0  -5  -3  292.47   12.90
   0   5   3  285.97   12.50
   0   5  -3  276.47   12.10
   0   5  -3  292.47   12.60
   0   5   3  300.27   13.00
   0   5   3  294.07   12.90
   0   5  -3  286.77   12.90
   0   5  -3  290.17   13.00
   0   5   3  296.07   12.50
   0   5  -3  282.87   12.80
   0   5  -3  290.87   12.20
   0   5   3  281.07   13.30
   0   5   3  295.67   12.50
   0   5  -3  280.47   12.90
   0   5   3  281.57   13.00
   0   5  -3  286.27   12.80
   0   5   3  278.37   12.70
   0   5  -3  282.47   13.30
  -1  -5  -3   31.10    2.00
   1  -5   3   28.50    2.40
   1  -5   3   29.80    2.30
   1  -5   3   23.00    2.20
  -1  -5  -3   28.90    2.70
  -1  -5  -3   28.00    2.20
  -1  -5  -3   28.70    2.30
   1  -5   3   22.70    2.50
  -1  -5  -3   25.90    2.50
  -1  -5  -3   30.40    2.60
   1  -5   3   22.60    2.30
  -1  -5  -3   28.80    2.40
  -1  -5  -3   30.50    2.50
   1   5   3   26.40    2.40
   1   5   3   28.20    2.60
  -1   5  -3   24.80    2.60
   1   5   3   27.60    2.30
   1   5   3   26.00    2.00
   1   5   3   28.10    2.40
  -1   5  -3   24.40    2.30
  -1   5  -3   27.90    2.30
  -1   5  -3   28.10    2.30
   1   5   3   27.20    2.30
  -1   5  -3   20.50    2.30
  -1   5  -3   23.60    2.10
   1   5   3   25.20    2.60
  -1   5  -3   28.20    2.30
  -1   5  -3   21.30    2.20
   1   5   3   25.70    2.50
  -2  -5  -3  128.19    6.50
   2  -5   3  126.49    6.30
   2  -5   3  124.69    6.30
   2  -5   3  122.59    6.60
  -2  -5  -3  123.89    6.80
   2  -5   3  115.39    6.30
  -2  -5  -3  126.09    6.00
  -2  -5  -3  126.69    6.60
  -2  -5  -3  128.89    6.80
  -2  -5  -3  129.39    6.50
   2  -5   3  122.59    6.50
   2  -5   3  123.89    6.80
  -2   5  -3  110.79    6.20
  -2   5  -3  115.59    6.80
   2   5   3  116.89    6.70
  -2   5  -3  115.89    6.50
   2   5   3  129.29    6.10
   2   5   3  127.59    6.70
   2   5   3  132.59    6.60
  -2   5  -3  115.79    6.20
   2   5   3  128.99    6.10
   2   5   3  125.79    6.50
   2   5   3  121.39    6.40
  -2   5  -3  114.29    6.20
  -2   5  -3  111.89    6.40
  -2   5  -3  120.99    6.30
   2   5   3  122.79    6.10
  -2   5  -3  119.29    6.20
  -2   5  -3  125.99    6.60
  -2   5  -3  115.39    6.40
   3  -5   3    5.60    2.10
   3  -5   3    3.90    1.30
  -3  -5  -3    6.40    1.90
   3  -5   3    6.30    1.60
   3  -5   3    4.90    1.70
  -3  -5  -3    7.00    1.70
   3  -5   3    7.90    1.80
  -3  -5  -3    5.60    1.60
  -3   5  -3    7.20    1.60
  -3   5  -3    6.70    1.60
  -3   5  -3    7.10    1.50
   3   5   3    5.50    1.60
   3   5   3    4.70    1.60
  -3   5  -3    1.40    1.40
   3   5   3    6.90    1.20
   3   5   3    6.40    1.80
   3   5   3    8.60    2.10
  -3   5  -3    2.80    1.40
   3   5   3    5.10    1.70
   3   5   3    7.70    2.30
  -3   5  -3    4.70    1.40
   4  -5   3  401.46   18.40
  -4  -5  -3  424.66   18.30
   4  -5   3  386.86   17.30
   4  -5   3  394.96   19.70
   4  -5   3  407.26   18.10
  -4  -5  -3  396.76   19.20
  -4   5  -3  398.26   19.80
   4   5   3  417.46   18.60
   4   5   3  392.76   18.90
   4   5   3  413.86   18.70
  -4   5  -3  370.06   18.10
   5  -5   3  139.59    9.50
   5  -5   3  142.29   11.20
   5  -5   3  118.79    7.80
  -5  -5  -3  130.99    8.50
  -5  -5  -3  138.49   11.10
   5   5   3  118.89    7.90
   5   5   3  135.29    8.40
   5   5   3  136.59    8.50
   5   5   3  118.09   11.70
  -5   5  -3  136.19    9.50
   6  -5   3   31.10    3.50
  -6  -5  -3   19.50    4.10
   6  -5   3   23.50    4.00
   6  -5   3   30.00    5.00
   6  -5   3   20.90    4.50
  -6   5  -3   35.00    5.50
   6   5   3   24.30    4.60
   6   5   3   28.60    4.80
   6   5   3   24.70    4.10
   6  -6  -3    0.60    2.60
   6  -6  -3    2.80    2.40
   6  -6  -3    4.30    2.00
  -6  -6   3    3.80    2.80
  -6   6   3    2.20    2.80
  -6   6   3    0.80    2.40
   6   6  -3   -0.60    2.30
   6   6  -3    1.40    2.20
   5  -6  -3   43.20    3.70
  -5  -6   3   47.00    5.30
   5  -6  -3   44.90    5.10
   5  -6  -3   36.50    4.30
   5   6  -3   38.80    4.30
  -5   6   3   36.40    4.80
   5   6  -3   46.20    4.80
  -5   6   3   33.00    4.90
   4  -6  -3  107.39    7.30
   4  -6  -3  108.49    6.90
  -4  -6   3  106.19    6.50
   4  -6  -3  107.59    5.90
  -4  -6   3  111.39    7.40
   4  -6  -3  117.59    6.80
  -4   6   3  110.39    7.40
   4   6  -3  118.19    7.90
   4   6  -3  116.49    6.90
   4   6  -3  119.99    7.20
   3  -6  -3  341.87   16.10
   3  -6  -3  356.36   16.60
  -3  -6   3  363.66   16.60
   3  -6  -3  329.07   15.60
   3  -6  -3  356.26   16.00
   3  -6  -3  340.37   15.00
  -3  -6   3  349.77   16.10
  -3  -6   3  366.86   16.20
   3   6  -3  343.77   15.60
   3   6  -3  355.86   16.00
   3   6  -3  360.46   16.30
   3   6  -3  362.56   16.20
  -3   6   3  329.17   16.60
  -3   6   3  337.07   15.60
  -3   6   3  358.26   16.60
  -3   6   3  304.77   14.80
  -2  -6   3   36.80    3.00
   2  -6  -3   39.20    3.30
   2  -6  -3   35.20    2.30
  -2  -6   3   33.50    3.30
   2  -6  -3   31.20    3.00
   2  -6  -3   39.00    3.20
  -2  -6   3   34.90    3.20
   2  -6  -3   36.90    2.40
  -2  -6   3   38.50    3.10
   2  -6  -3   39.60    2.50
  -2  -6   3   41.00    3.40
   2   6  -3   38.90    3.00
   2   6  -3   33.60    2.90
  -2   6   3   43.40    3.30
  -2   6   3   31.00    3.10
   2   6  -3   38.40    3.50
   2   6  -3   40.40    3.00
  -2   6   3   37.80    3.30
  -2   6   3   41.20    3.50
  -2   6   3   32.80    2.30
   2   6  -3   38.40    3.20
   1  -6  -3  171.48    8.10
  -1  -6   3  159.08    7.70
  -1  -6   3  169.48    8.10
  -1  -6   3  155.48    7.70
   1  -6  -3  148.19    8.00
   1  -6  -3  161.08    8.10
  -1  -6   3  157.68    8.20
   1  -6  -3  164.98    7.40
  -1  -6   3  164.18    7.80
   1  -6  -3  156.68    7.40
   1  -6  -3  149.99    7.30
  -1  -6   3  168.58    8.40
   1  -6  -3  163.08    8.40
  -1  -6   3  164.08    8.50
  -1   6   3  146.99    7.40
  -1   6   3  145.09    8.10
  -1   6   3  167.98    7.90
   1   6  -3  154.18    8.70
   1   6  -3  171.98    8.10
   1   6  -3  159.38    8.40
   1   6  -3  168.38    8.00
   1   6  -3  168.58    8.00
  -1   6   3  153.28    8.00
  -1   6   3  156.98    8.20
   1   6  -3  164.48    7.50
   1   6  -3  167.28    7.70
  -1   6   3  152.08    8.20
   0  -6   3   24.10    2.20
   0  -6   3   27.20    1.90
   0  -6  -3   24.50    2.10
   0  -6  -3   22.40    2.20
   0  -6  -3   26.00    3.10
   0  -6   3   25.70    2.40
   0  -6   3   26.00    2.50
   0  -6   3   20.70    1.90
   0  -6   3   24.90    2.70
   0  -6  -3   19.00    1.90
   0  -6  -3   19.30    2.20
   0  -6  -3   16.40    2.50
   0  -6   3   26.30    2.30
   0  -6  -3   21.70    2.40
   0  -6  -3   18.00    2.30
   0   6   3   23.60    2.30
   0   6   3   28.20    2.50
   0   6  -3   23.80    2.10
   0   6   3   21.00    1.80
   0   6  -3   25.40    2.80
   0   6  -3   23.70    2.30
   0   6  -3   27.10    2.50
   0   6   3   20.70    2.60
   0   6  -3   26.90    2.50
   0   6   3   22.40    2.40
   0   6   3   25.70    2.40
   0   6   3   22.10    1.90
   0   6  -3   24.90    2.40
   0   6  -3   25.60    2.40
   0   6   3   18.50    1.90
   0   6   3   22.00    2.20
  -1  -6  -3   35.60    3.20
  -1  -6  -3   34.70    2.80
   1  -6   3   33.00    2.70
  -1  -6  -3   33.90    2.90
  -1  -6  -3   33.70    2.70
   1  -6   3   25.30    2.50
  -1  -6  -3   36.00    2.90
  -1  -6  -3   32.30    2.30
   1  -6   3   30.40    3.00
  -1  -6  -3   32.80    2.90
   1  -6   3   31.30    2.80
  -1  -6  -3   33.70    2.60
  -1   6  -3   29.60    2.60
   1   6   3   39.50    3.10
   1   6   3   36.10    2.30
  -1   6  -3   31.00    2.60
  -1   6  -3   35.60    2.80
   1   6   3   32.00    3.60
  -1   6  -3   35.50    2.80
   1   6   3   35.20    3.00
   1   6   3   31.70    2.50
   1   6   3   37.90    2.80
   1   6   3   34.90    2.70
   1   6   3   32.40    2.60
  -1   6  -3   31.70    2.80
  -1   6  -3   27.90    2.60
   1   6   3   36.50    2.80
  -1   6  -3   30.80    2.60
  -1   6  -3   25.90    2.80
  -1   6  -3   33.50    2.90
   2  -6   3   66.69    4.70
   2  -6   3   68.79    4.40
   2  -6   3   73.19    4.60
   2  -6   3   68.19    4.60
   2  -6   3   73.19    4.40
  -2  -6  -3   64.19    4.70
  -2  -6  -3   68.19    4.50
  -2  -6  -3   75.49    4.70
  -2  -6  -3   71.49    4.80
   2  -6   3   65.39    4.30
  -2  -6  -3   69.79    4.10
   2   6   3   74.39    4.30
  -2   6  -3   67.49    4.30
   2   6   3   74.49    4.50
  -2   6  -3   72.59    4.50
   2   6   3   71.49    4.70
  -2   6  -3   71.69    4.80
   2   6   3   65.29    4.50
  -2   6  -3   70.39    4.50
  -2   6  -3   72.09    4.70
  -2   6  -3   65.49    4.30
  -2   6  -3   65.29    4.20
   2   6   3   60.69    5.00
   2   6   3   77.69    4.20
   2   6   3   75.59    4.00
   3  -6   3  152.28    7.90
  -3  -6  -3  163.58    8.30
   3  -6   3  148.59    8.70
   3  -6   3  153.28    7.80
  -3  -6  -3  147.89    8.50
   3  -6   3  148.49    7.80
   3  -6   3  141.89    8.20
  -3  -6  -3  148.89    8.00
   3   6   3  154.18    8.10
   3   6   3  150.38    8.40
  -3   6  -3  147.69    8.70
   3   6   3  153.88    8.20
   3   6   3  147.59    7.20
  -3   6  -3  145.69    8.20
   3   6   3  150.88    8.40
  -3   6  -3  143.69    7.80
  -3   6  -3  140.79    7.60
  -3   6  -3  128.09    7.70
  -4  -6  -3  134.19    7.80
   4  -6   3  130.99    8.20
   4  -6   3  119.89    9.10
   4  -6   3  127.69    7.40
   4  -6   3  129.09    7.60
  -4  -6  -3  141.49    8.50
   4   6   3  127.49    8.10
   4   6   3  130.99    7.70
   4   6   3  141.89    7.80
  -4   6  -3  148.49   10.00
   4   6   3  133.59    8.00
  -4   6  -3  121.49    8.00
  -4   6  -3  133.59    9.90
   5  -6   3   92.29    7.00
  -5  -6  -3   94.29    7.00
   5  -6   3   76.39    5.00
   5  -6   3   92.89    6.30
   5  -6   3   78.99    7.10
  -5   6  -3   85.39    6.80
  -5   6  -3   86.99    7.50
   5   6   3   85.09    6.70
   5   6   3   86.99    7.60
   5   6   3   79.49    6.30
   6  -6   3    7.00    2.90
   6  -6   3   16.10    6.70
   6  -6   3   15.30    4.20
  -6  -6  -3   11.40    3.40
   6  -6   3   15.20    2.70
  -6   6  -3   10.00    6.00
  -6   6  -3   10.90    3.40
   6   6   3   12.40    3.30
   6   6   3   10.20    3.60
   6  -7  -3   13.60    2.80
   6  -7  -3   14.20    3.50
  -6  -7   3   27.60    4.90
   6  -7  -3   10.70    3.70
  -6   7   3   20.80    4.50
   6   7  -3   13.30    3.60
   6   7  -3   24.80    4.40
  -6   7   3   15.60    4.30
  -5  -7   3   41.90    4.80
   5  -7  -3   36.80    4.30
   5  -7  -3   43.50    5.10
   5  -7  -3   31.30    3.20
  -5   7   3   34.60    5.00
   5   7  -3   33.30    4.30
  -5   7   3   33.20    4.80
   5   7  -3   32.70    4.30
  -4  -7   3  142.49    8.40
  -4  -7   3  151.28    9.20
   4  -7  -3  152.38    9.20
   4  -7  -3  157.68    8.60
   4  -7  -3  129.19    8.40
   4  -7  -3  138.89    7.40
   4   7  -3  156.68    8.10
  -4   7   3  171.48    9.80
   4   7  -3  144.09    8.50
   4   7  -3  154.38    8.80
  -4   7   3  147.49    9.20
  -3  -7   3  163.08    9.30
  -3  -7   3  171.08    8.80
   3  -7  -3  148.89    8.40
   3  -7  -3  151.08    7.60
   3  -7  -3  145.99    8.50
   3  -7  -3  164.68    8.80
   3   7  -3  174.38    9.00
   3   7  -3  161.78    8.40
  -3   7   3  162.38    9.30
  -3   7   3  180.18    9.40
  -2  -7   3  110.69    6.50
  -2  -7   3   98.39    6.30
  -2  -7   3  108.79    6.00
   2  -7  -3  102.79    5.10
  -2  -7   3   99.49    5.70
   2  -7  -3  104.69    6.30
   2  -7  -3   97.19    5.20
   2  -7  -3  107.09    6.20
   2  -7  -3   97.19    5.90
   2  -7  -3  102.59    5.10
   2   7  -3   98.79    5.70
   2   7  -3  100.99    5.80
  -2   7   3  106.39    6.20
  -2   7   3  113.39    6.50
  -2   7   3  109.99    6.30
   2   7  -3  105.89    6.10
   2   7  -3  108.39    5.80
  -2   7   3   88.79    5.10
  -1  -7   3  227.08   10.90
   1  -7  -3  209.38   10.60
  -1  -7   3  222.88   10.30
  -1  -7   3  222.38   10.90
   1  -7  -3  209.98    9.90
   1  -7  -3  218.18   10.00
   1  -7  -3  205.78   10.60
   1  -7  -3  207.08   11.00
  -1  -7   3  234.88   11.30
  -1  -7   3  221.58   10.40
   1  -7  -3  219.28    9.90
   1   7  -3  223.28   10.60
   1   7  -3  225.68   10.10
  -1   7   3  206.78   10.30
   1   7  -3  213.48   10.20
  -1   7   3  210.48   10.10
  -1   7   3  232.18   10.90
  -1   7   3  218.88   10.70
   1   7  -3  234.18   10.70
   0  -7  -3  604.94   23.80
   0  -7  -3  558.34   24.70
   0  -7   3  563.84   24.20
   0  -7   3  558.14   24.70
   0  -7  -3  553.34   24.10
   0  -7   3  553.04   23.50
   0  -7   3  557.64   24.20
   0  -7   3  546.35   23.40
   0  -7  -3  559.24   24.00
   0  -7  -3  524.75   23.40
   0   7   3  544.75   24.00
   0   7  -3  556.04   23.80
   0   7   3  548.95   24.20
   0   7   3  552.04   24.10
   0   7   3  537.05   23.40
   0   7   3  523.05   23.40
   0   7  -3  554.24   24.20
   0   7  -3  557.64   24.10
  -1  -7  -3  278.27   13.10
   1  -7   3  280.47   13.10
   1  -7   3  285.57   11.80
  -1  -7  -3  276.27   12.80
   1  -7   3  257.27   12.70
   1  -7   3  280.27   13.50
  -1  -7  -3  273.47   12.80
   1  -7   3  283.27   12.70
  -1  -7  -3  292.07   13.60
  -1  -7  -3  287.07   12.90
   1  -7   3  267.57   12.80
   1  -7   3  270.07   11.90
   1   7   3  274.77   12.90
   1   7   3  275.37   12.10
   1   7   3  272.77   12.70
   1   7   3  287.07   12.90
  -1   7  -3  303.67   12.90
  -1   7  -3  266.37   13.00
  -1   7  -3  273.67   12.90
  -1   7  -3  267.17   12.80
   1   7   3  271.77   13.10
  -1   7  -3  289.47   12.70
  -1   7  -3  261.57   12.80
   2  -7   3   63.09    4.40
  -2  -7  -3   70.89    4.70
  -2  -7  -3   76.69    5.10
  -2  -7  -3   75.39    4.40
  -2  -7  -3   76.89    5.90
   2  -7   3   72.09    4.90
   2  -7   3   61.39    4.70
   2  -7   3   65.99    4.80
   2   7   3   65.99    4.80
   2   7   3   66.29    4.60
   2   7   3   66.19    3.90
  -2   7  -3   67.29    4.70
   2   7   3   74.99    4.40
   2   7   3   72.19    4.70
  -2   7  -3   75.59    4.50
  -2   7  -3   72.19    6.40
  -2   7  -3   68.99    4.80
   2   7   3   84.39    5.10
  -3  -7  -3  350.06   15.80
  -3  -7  -3  352.86   16.10
  -3  -7  -3  354.46   16.40
   3  -7   3  312.17   15.80
   3  -7   3  320.77   15.40
   3  -7   3  326.27   15.50
   3  -7   3  316.27   15.50
   3  -7   3  330.97   16.30
  -3   7  -3  327.77   16.30
   3   7   3  352.66   15.00
   3   7   3  331.77   16.00
  -3   7  -3  324.97   15.90
  -3   7  -3  303.37   15.10
  -3   7  -3  309.97   15.40
   3   7   3  335.37   15.80
   3   7   3  343.07   15.10
  -3   7  -3  329.07   15.50
   3   7   3  344.17   15.80
   4  -7   3   52.29    4.30
   4  -7   3   55.89    5.40
   4  -7   3   46.40    4.30
  -4  -7  -3   53.09    5.20
   4  -7   3   49.40    5.00
  -4  -7  -3   51.49    4.70
  -4   7  -3   47.50    4.90
   4   7   3   59.79    4.80
  -4   7  -3   54.19    4.20
   4   7   3   54.49    4.90
  -4   7  -3   60.29    5.60
   5  -7   3   50.09    5.50
  -5  -7  -3   63.19    5.80
   5  -7   3   65.29    6.40
   5  -7   3   54.19    3.80
  -5   7  -3   47.20    5.40
   5   7   3   60.89    5.80
  -5   7  -3   54.49    6.10
   5   7   3   49.20    5.10
   6  -7   3    5.00    3.10
  -6  -7  -3    2.50    2.90
   6  -7   3    6.20    3.20
   6  -7   3    8.90    3.10
   6  -7   3    8.20    2.10
  -6   7  -3    4.50    3.20
   6   7   3   11.00    3.70
  -6   7  -3   10.70    3.60
   6   7   3    8.60    3.10
   6  -8  -3   12.00    3.60
   6  -8  -3   15.70    5.90
  -6  -8   3    6.90    3.20
   6  -8  -3    7.00    3.80
  -6   8   3    8.70    4.00
  -6   8   3   12.50    5.40
   6   8  -3   16.00    3.80
   6   8  -3    5.00    2.90
  -5  -8   3    2.20    2.50
   5  -8  -3    2.80    1.70
   5  -8  -3    1.70    2.40
   5  -8  -3    4.40    2.50
  -5   8   3    1.90    2.60
   5   8  -3    4.50    2.80
   5   8  -3    3.60    2.50
  -5   8   3    0.20    2.20
  -4  -8   3   51.39    4.70
   4  -8  -3   37.50    4.20
  -4  -8   3   54.29    5.10
   4  -8  -3   46.50    5.00
   4  -8  -3   45.00    4.60
   4  -8  -3   47.90    3.50
   4   8  -3   45.10    4.40
  -4   8   3   47.10    5.10
  -4   8   3   47.60    5.10
   4   8  -3   44.80    4.60
   3  -8  -3  271.57   13.50
   3  -8  -3  271.47   13.60
  -3  -8   3  282.47   14.20
  -3  -8   3  284.77   13.90
  -3  -8   3  279.77   13.50
   3  -8  -3  254.37   12.20
  -3   8   3  275.57   14.00
   3   8  -3  277.97   13.40
  -3   8   3  277.17   14.00
   3   8  -3  262.67   13.60
  -3   8   3  261.77   13.50
   3   8  -3  287.07   13.20
   2  -8  -3   54.09    4.80
  -2  -8   3   60.79    4.90
   2  -8  -3   57.19    4.10
  -2  -8   3   64.29    4.90
  -2  -8   3   65.99    4.50
   2  -8  -3   67.79    4.70
   2  -8  -3   63.09    4.70
   2  -8  -3   62.59    3.70
   2   8  -3   61.29    4.50
   2   8  -3   71.89    4.60
  -2   8   3   62.39    4.60
  -2   8   3   59.79    4.80
  -2   8   3   67.99    4.70
   2   8  -3   64.49    4.30
   1  -8  -3  141.79    7.70
  -1  -8   3  149.29    7.30
  -1  -8   3  136.59    7.30
   1  -8  -3  136.69    8.10
   1  -8  -3  142.89    7.80
  -1  -8   3  146.09    8.20
   1  -8  -3  144.59    7.00
  -1  -8   3  145.69    8.00
   1  -8  -3  144.99    7.10
   1   8  -3  146.59    7.70
   1   8  -3  137.59    7.00
  -1   8   3  134.59    7.10
   1   8  -3  139.79    7.30
  -1   8   3  144.69    7.40
  -1   8   3  126.79    7.70
   1   8  -3  149.49    7.80
  -1   8   3  130.19    7.60
   0  -8   3   51.39    3.20
   0  -8  -3   48.90    3.90
   0  -8  -3   49.00    3.70
   0  -8   3   56.29    4.00
   0  -8  -3   48.20    4.40
   0  -8   3   52.09    4.30
   0  -8   3   59.69    3.80
   0  -8   3   46.90    3.90
   0  -8  -3   54.09    3.50
   0  -8   3   51.59    3.70
   0   8   3   46.10    4.10
   0   8   3   50.49    3.10
   0   8   3   43.00    3.10
   0   8  -3   46.10    3.90
   0   8   3   44.90    3.70
   0   8  -3   45.20    3.60
   0   8  -3   48.00    3.50
   0   8  -3   49.99    3.80
   1  -8   3    2.90    1.70
  -1  -8  -3    6.00    2.30
   1  -8   3    4.60    1.50
   1  -8   3    2.00    0.80
  -1  -8  -3    2.00    1.60
   1  -8   3    2.50    0.90
  -1  -8  -3    6.00    3.00
   1  -8   3    3.40    1.60
   1   8   3    2.30    1.50
  -1   8  -3    4.30    1.40
  -1   8  -3    2.00    1.30
   1   8   3    5.10    1.70
   1   8   3    3.40    1.40
  -1   8  -3    2.30    1.40
   1   8   3    3.20    1.00
  -1   8  -3    1.90    1.50
   2  -8   3   29.50    2.90
   2  -8   3   32.80    3.20
   2  -8   3   27.90    3.20
  -2  -8  -3   26.30    3.20
  -2  -8  -3   29.50    3.10
  -2  -8  -3   29.60    3.50
   2  -8   3   30.20    3.10
  -2  -8  -3   29.20    2.90
   2  -8   3   24.80    3.30
   2   8   3   26.60    3.10
   2   8   3   26.00    2.80
  -2   8  -3   24.50    3.10
   2   8   3   33.80    3.40
  -2   8  -3   34.00    3.20
  -2   8  -3   24.80    3.10
  -2   8  -3   26.60    2.90
  -3  -8  -3   51.79    4.30
  -3  -8  -3   47.20    4.60
   3  -8   3   46.00    4.10
   3  -8   3   45.70    4.30
   3  -8   3   42.50    4.10
  -3  -8  -3   55.09    4.80
   3  -8   3   55.09    4.70
   3  -8   3   41.60    4.40
   3  -8   3   45.70    4.60
  -3   8  -3   46.60    4.20
  -3   8  -3   39.40    3.70
  -3   8  -3   45.20    4.30
  -3   8  -3   57.29    4.90
   3   8   3   52.49    4.30
  -3   8  -3   51.59    4.20
   3   8   3   47.80    4.50
  -3   8  -3   46.30    4.10
   3   8   3   54.99    3.80
   4  -8   3  116.09    8.00
  -4  -8  -3  106.49    9.00
   4  -8   3   97.89    7.20
  -4  -8  -3  107.99    7.10
   4  -8   3  101.59    6.60
   4  -8   3   94.19    6.60
   4   8   3  107.99    7.30
  -4   8  -3   90.09    6.50
  -4   8  -3   95.79    6.70
   4   8   3  112.09    7.20
  -4   8  -3  118.69    8.00
  -4   8  -3  104.09    7.30
   5  -8   3   15.80    2.20
   5  -8   3   12.70    3.20
   5  -8   3   14.20    3.70
   5  -8   3   13.80    3.70
  -5  -8  -3   16.60    3.70
   5   8   3   14.10    3.50
  -5   8  -3   12.00    3.30
   5   8   3   10.80    3.00
  -5   8  -3   11.80    3.70
  -6  -8  -3   12.40    5.80
   6  -8   3    1.80    4.90
  -6   8  -3    5.70    3.50
   6   8   3   11.00    3.60
  -6   8  -3   11.10    6.00
   6   8   3   11.30    3.60
  -6  -9   3   46.70    6.30
   6  -9  -3   37.30    6.40
   6  -9  -3   40.50    4.40
   6  -9  -3   54.79    6.00
   6   9  -3   39.80    5.60
  -6   9   3   46.30    6.70
  -6   9   3   61.99    7.20
  -5  -9   3    7.00    3.00
   5  -9  -3    8.80    2.30
   5  -9  -3    1.50    2.10
  -5   9   3    3.20    2.80
  -5   9   3    4.40    2.80
   5   9  -3   10.00    3.10
   5   9  -3    8.60    3.00
   4  -9  -3   40.90    4.70
   4  -9  -3   49.99    3.70
  -4  -9   3   55.99    5.40
   4  -9  -3   51.09    4.80
  -4  -9   3   51.69    5.00
   4   9  -3   52.69    5.00
   4   9  -3   53.89    4.80
  -4   9   3   44.90    5.00
  -4   9   3   48.20    4.90
  -4   9   3   44.50    5.20
  -3  -9   3   21.20    3.50
   3  -9  -3   16.90    2.20
   3  -9  -3   20.90    3.30
  -3  -9   3   18.80    3.30
   3  -9  -3   22.60    3.30
   3  -9  -3   16.80    3.00
  -3  -9   3   20.60    3.60
   3   9  -3   19.00    3.10
  -3   9   3   14.30    2.80
  -3   9   3   25.70    3.70
  -3   9   3   21.90    3.40
   3   9  -3   19.70    3.40
   3   9  -3   20.80    3.00
  -2  -9   3  105.19    6.80
  -2  -9   3  107.69    6.30
   2  -9  -3  104.49    6.40
   2  -9  -3   98.49    6.40
  -2  -9   3  105.69    7.00
   2  -9  -3   93.09    6.60
   2  -9  -3   92.49    5.30
  -2   9   3   91.59    6.20
  -2   9   3   96.29    6.40
  -2   9   3  100.59    6.70
   2   9  -3   93.99    6.10
   2   9  -3  112.99    6.60
   1  -9  -3  234.98   11.10
  -1  -9   3  240.68   11.50
  -1  -9   3  239.78   12.60
  -1  -9   3  249.08   12.30
   1  -9  -3  232.48   12.50
   1  -9  -3  238.88   11.40
   1  -9  -3  229.28   12.00
  -1   9   3  247.98   12.10
   1   9  -3  232.98   11.90
  -1   9   3  256.67   12.30
   1   9  -3  249.38   11.60
  -1   9   3  238.78   11.60
   1   9  -3  233.28   11.90
   0  -9  -3  280.77   14.30
   0  -9  -3  284.27   13.30
   0  -9   3  266.17   13.50
   0  -9   3  274.47   12.70
   0  -9  -3  298.67   13.70
   0  -9   3  283.27   14.20
   0  -9   3  280.57   13.60
   0  -9  -3  284.87   13.00
   0   9   3  277.77   13.50
   0   9   3  280.57   13.60
   0   9  -3  279.97   13.50
   0   9  -3  290.37   13.70
   0   9   3  257.87   12.40
   0   9  -3  278.47   13.10
   1  -9   3    3.20    1.00
  -1  -9  -3    0.50    1.50
   1  -9   3    0.90    1.50
   1  -9   3    2.30    1.70
  -1  -9  -3    1.00    1.20
  -1  -9  -3    2.30    1.50
   1  -9   3    1.40    1.50
  -1  -9  -3    0.10    1.70
  -1   9  -3   -0.40    1.30
   1   9   3    2.40    1.60
   1   9   3    1.90    1.50
  -1   9  -3    0.70    1.20
  -1   9  -3    0.90    1.60
  -1   9  -3    0.80    1.40
   1   9   3    1.00    1.40
   2  -9   3   31.20    3.50
  -2  -9  -3   31.70    3.20
   2  -9   3   29.90    3.40
   2  -9   3   30.00    3.30
  -2  -9  -3   35.40    4.10
  -2  -9  -3   36.50    3.60
  -2  -9  -3   29.30    3.60
   2  -9   3   37.30    4.10
  -2   9  -3   35.20    3.60
   2   9   3   38.70    3.70
  -2   9  -3   26.20    3.10
   2   9   3   36.70    3.80
  -2   9  -3   30.90    3.50
   2   9   3   32.80    3.30
  -2   9  -3   29.00    3.50
   3  -9   3   -0.20    1.60
  -3  -9  -3   -0.80    1.50
   3  -9   3    1.40    1.80
  -3  -9  -3    0.40    1.70
  -3  -9  -3    0.20    1.70
   3  -9   3    1.10    1.60
  -3   9  -3   -0.40    1.30
  -3   9  -3    0.40    1.50
   3   9   3    1.50    1.80
  -3   9  -3    2.10    1.80
   3   9   3    0.50    1.30
  -3   9  -3   -0.40    1.60
  -3   9  -3    1.10    1.60
   3   9   3   -0.70    1.60
  -3   9  -3    0.00    1.80
  -4  -9  -3    3.50    2.50
   4  -9   3    1.50    2.00
  -4  -9  -3    0.70    2.00
   4  -9   3    3.20    2.00
  -4   9  -3    3.30    2.00
  -4   9  -3    3.90    2.10
   4   9   3    0.40    2.00
  -4   9  -3    5.20    2.70
   5  -9   3   50.99    5.70
   5  -9   3   34.60    3.00
   5  -9   3   36.20    4.60
  -5  -9  -3   41.80    5.30
  -5   9  -3   34.20    5.20
  -5   9  -3   35.20    5.40
   5   9   3   38.00    4.90
   5   9   3   40.30    5.20
  -5   9  -3   36.70    4.60
   5 -10  -3    5.20    2.80
   5 -10  -3    5.70    1.90
  -5 -10   3    1.50    2.60
  -5  10   3    2.90    2.80
  -5  10   3    0.80    2.70
  -5  10   3   10.30    3.20
   5  10  -3    6.40    3.00
   4 -10  -3    9.70    2.00
  -4 -10   3   12.20    3.20
  -4 -10   3   14.60    3.50
   4 -10  -3   14.30    3.20
   4 -10  -3   14.60    3.20
   4  10  -3   12.10    3.10
  -4  10   3   13.70    3.60
  -4  10   3   12.70    3.30
  -4  10   3    7.30    2.70
   4  10  -3   15.80    3.40
   3 -10  -3   62.19    6.20
  -3 -10   3   65.29    5.40
  -3 -10   3   70.89    6.00
   3 -10  -3   63.79    4.50
   3 -10  -3   70.89    5.70
   3 -10  -3   67.49    5.50
   3  10  -3   74.89    5.30
  -3  10   3   66.29    6.40
   3  10  -3   64.19    5.20
  -3  10   3   67.49    5.80
  -3  10   3   69.99    5.70
  -2 -10   3   30.40    3.90
  -2 -10   3   28.40    3.90
   2 -10  -3   21.90    2.40
   2 -10  -3   24.40    3.40
   2 -10  -3   18.20    3.50
  -2 -10   3   19.50    3.00
   2 -10  -3   24.80    3.50
  -2  10   3   29.90    3.60
   2  10  -3   31.70    3.30
  -2  10   3   21.40    3.50
   2  10  -3   22.30    3.20
  -2  10   3   24.80    3.60
   2  10  -3   31.50    3.60
  -1 -10   3   52.29    5.10
  -1 -10   3   47.60    4.70
  -1 -10   3   53.99    4.10
   1 -10  -3   48.40    3.90
   1 -10  -3   53.79    3.70
   1 -10  -3   48.30    5.10
   1 -10  -3   49.10    4.50
  -1  10   3   48.90    4.40
  -1  10   3   49.40    4.00
   1  10  -3   44.10    4.00
   1  10  -3   51.09    4.40
  -1  10   3   49.90    4.60
   1  10  -3   48.90    4.30
   0 -10   3   23.80    2.50
   0 -10   3   19.80    3.10
   0 -10  -3   21.10    3.60
   0 -10   3   21.10    3.60
   0 -10  -3   20.10    3.00
   0 -10   3   24.90    3.40
   0 -10  -3   20.10    3.00
   0 -10  -3   15.50    2.50
   0  10   3   21.60    3.10
   0  10  -3   18.40    2.90
   0  10   3   25.10    3.30
   0  10  -3   23.20    3.30
   0  10  -3   24.80    3.10
   0  10   3   22.70    3.30
   1 -10   3   77.99    5.60
   1 -10   3   73.29    5.30
  -1 -10  -3   88.79    5.80
  -1 -10  -3   80.39    5.30
  -1 -10  -3   79.89    5.50
   1 -10   3   69.89    4.30
   1 -10   3   84.69    6.30
  -1 -10  -3   81.99    6.30
   1  10   3   73.99    5.60
  -1  10  -3   86.69    5.60
  -1  10  -3   85.69    5.60
   1  10   3   77.99    5.50
  -1  10  -3   72.99    5.60
   1  10   3   73.09    5.50
  -2 -10  -3  148.59    8.70
  -2 -10  -3  170.28    9.50
  -2 -10  -3  165.68    8.70
   2 -10   3  157.88    9.00
   2 -10   3  145.99    8.50
  -2 -10  -3  172.08    9.90
   2 -10   3  149.79    7.20
   2 -10   3  155.48    9.40
  -2  10  -3  155.18    8.60
  -2  10  -3  143.09    8.60
   2  10   3  166.98    8.80
  -2  10  -3  156.48    8.90
  -2  10  -3  152.58    9.00
   2  10   3  159.28    9.10
   2  10   3  159.78    9.10
  -3 -10  -3   51.49    4.90
   3 -10   3   57.89    4.90
  -3 -10  -3   68.89    5.80
   3 -10   3   52.99    5.00
   3 -10   3   49.30    4.80
  -3  10  -3   50.99    5.00
   3  10   3   58.79    5.20
  -3  10  -3   53.79    5.10
  -3  10  -3   56.19    4.90
  -3  10  -3   55.29    5.00
   3  10   3   52.89    5.10
  -3  10  -3   59.09    5.20
  -4 -10  -3   27.30    4.30
   4 -10   3   25.80    4.20
  -4 -10  -3   26.60    4.50
   4 -10   3   25.60    3.80
   4  10   3   31.10    4.40
  -4  10  -3   27.70    4.50
  -4  10  -3   25.80    4.50
  -4  10  -3   23.80    4.00
   4  10   3   38.10    4.50
  -4  10  -3   29.50    4.10
   5 -10   3  102.69    8.20
   5 -10   3   93.09    7.30
  -5 -10  -3  119.99    8.80
   5  10   3  105.59    8.20
  -5  10  -3   74.29    7.00
  -5  10  -3   98.39    8.20
   5  10   3   93.79    7.50
  -5  10  -3   94.39    8.30
   5 -11  -3    5.50    5.00
  -5 -11   3    2.80    3.10
  -5  11   3    5.00    3.70
   5  11  -3    5.30    3.50
  -4 -11   3    3.00    2.60
  -4 -11   3    1.30    2.50
   4 -11  -3    1.20    1.40
   4 -11  -3    7.10    2.80
   4 -11  -3    3.20    2.50
  -4  11   3    3.80    2.50
  -4  11   3    4.60    2.50
   4  11  -3    1.40    2.30
  -4  11   3    3.70    2.60
  -3 -11   3    9.90    3.20
   3 -11  -3   13.30    3.20
   3 -11  -3    9.80    2.80
   3 -11  -3   10.60    2.10
   3 -11  -3   10.90    3.00
  -3 -11   3   16.10    3.60
  -3 -11   3   20.30    3.40
  -3  11   3   13.60    3.20
  -3  11   3    8.20    3.00
  -3  11   3   12.40    3.20
   3  11  -3   12.50    2.80
   3  11  -3   18.20    3.50
   3  11  -3   14.20    3.00
  -2 -11   3  101.09    7.40
   2 -11  -3   86.79    7.00
   2 -11  -3   86.09    5.80
  -2 -11   3   94.79    6.40
   2 -11  -3  102.99    7.00
  -2 -11   3  102.19    7.10
   2  11  -3  106.99    6.70
  -2  11   3   84.19    8.40
  -2  11   3   90.09    7.30
   2  11  -3   94.39    6.30
  -2  11   3   97.39    7.00
   2  11  -3   93.99    7.30
   1 -11  -3   13.40    2.20
  -1 -11   3   14.40    3.20
   1 -11  -3   11.90    2.80
  -1 -11   3   14.90    2.60
   1 -11  -3   14.80    3.20
  -1 -11   3   19.30    3.70
   1  11  -3   15.50    3.00
  -1  11   3   21.60    3.40
   1  11  -3   12.50    2.50
   1  11  -3   20.90    3.70
  -1  11   3   13.00    2.90
   0 -11   3  192.98   10.50
   0 -11   3  202.98   11.40
   0 -11   3  188.88   10.40
   0 -11  -3  195.98   11.40
   0 -11  -3  188.88   10.20
   0 -11   3  185.58    9.50
   0 -11  -3  177.78    9.70
   0 -11  -3  196.88   10.50
   0  11  -3  181.28   10.00
   0  11  -3  181.58   10.30
   0  11   3  204.98   10.70
   0  11  -3  180.08   10.40
   0  11   3  193.78   10.60
   0  11   3  193.58   10.60
  -1 -11  -3   20.90    3.00
  -1 -11  -3   24.80    3.40
   1 -11   3   18.80    3.20
  -1 -11  -3   17.00    3.60
   1 -11   3   20.00    3.70
   1 -11   3   21.70    3.40
  -1 -11  -3   19.90    3.40
   1 -11   3   23.70    2.40
   1  11   3   22.70    3.40
  -1  11  -3   18.10    3.20
  -1  11  -3   20.70    3.40
   1  11   3   20.70    3.30
  -1  11  -3   22.20    3.30
   1  11   3   22.90    3.40
  -2 -11  -3    9.30    2.70
   2 -11   3    5.70    1.30
  -2 -11  -3    8.00    2.30
   2 -11   3    7.60    2.50
  -2 -11  -3    9.50    2.90
   2 -11   3    5.80    2.40
  -2 -11  -3    5.30    2.20
  -2  11  -3    4.60    2.40
   2  11   3    6.70    2.40
   2  11   3    4.60    2.10
   2  11   3    9.80    2.80
  -2  11  -3   11.80    2.80
  -2  11  -3    6.80    2.50
  -3 -11  -3   65.69    5.40
   3 -11   3   54.99    5.20
  -3 -11  -3   60.29    6.30
  -3 -11  -3   67.39    6.00
   3 -11   3   49.70    5.10
   3 -11   3   55.69    5.60
  -3  11  -3   52.79    5.00
   3  11   3   68.79    8.10
  -3  11  -3   57.29    5.40
  -3  11  -3   57.29    5.40
  -3  11  -3   52.99    5.30
   3  11   3   57.89    5.40
   4 -11   3    0.70    2.20
  -4 -11  -3    3.50    2.80
  -4 -11  -3    5.40    3.00
   4 -11   3    1.50    2.20
   4  11   3    4.50    2.50
  -4  11  -3    3.20    2.70
  -4  11  -3    5.80    2.70
  -4  11  -3    2.90    2.70
   4  11   3    3.10    2.70
  -4  11  -3    6.60    2.80
   5 -11   3   60.19    6.40
  -5 -11  -3   79.89    7.60
  -5  11  -3   72.39    7.30
  -5  11  -3   67.49    6.50
   5  11   3   95.39    7.80
   5  11   3   80.49    7.50
  -4 -12   3   10.20    3.60
  -4 -12   3    7.90    3.30
   4 -12  -3    9.60    3.30
   4 -12  -3    9.50    2.10
   4 -12  -3    6.90    2.90
  -4  12   3    4.60    3.00
  -4  12   3    6.50    3.60
  -4  12   3    3.70    2.80
   4  12  -3    6.70    2.90
  -3 -12   3   32.00    5.00
   3 -12  -3   27.20    4.40
   3 -12  -3   29.00    3.10
   3 -12  -3   33.70    4.50
  -3 -12   3   35.00    4.60
  -3 -12   3   36.70    5.10
   3  12  -3   38.40    4.40
  -3  12   3   30.90    4.80
   3  12  -3   30.10    4.40
  -3  12   3   26.40    4.20
  -2 -12   3    6.30    2.80
   2 -12  -3   16.70    3.40
   2 -12  -3   14.40    2.40
  -2 -12   3    9.40    3.00
  -2 -12   3   10.90    2.90
   2 -12  -3   18.40    4.90
  -2  12   3    6.30    2.70
  -2  12   3   12.30    3.20
   2  12  -3   13.30    3.10
   2  12  -3   11.30    2.90
  -1 -12   3   23.30    4.30
  -1 -12   3   25.20    4.10
  -1 -12   3   29.80    4.20
   1 -12  -3   30.30    4.00
   1 -12  -3   21.10    2.90
   1  12  -3   32.00    4.10
   1  12  -3   26.30    3.80
  -1  12   3   20.60    3.80
  -1  12   3   24.50    3.80
  -1  12   3   31.00    4.00
   1  12  -3   29.60    3.60
   0 -12  -3   61.19    5.40
   0 -12   3   80.79    6.00
   0 -12   3   67.29    5.00
   0 -12  -3   72.19    7.30
   0 -12  -3   62.19    6.90
   0 -12   3   70.19    6.70
   0 -12   3   75.89    6.10
   0  12  -3   70.09    5.90
   0  12   3   69.19    5.90
   0  12   3   75.39    6.20
   0  12  -3   63.79    5.30
   1 -12   3   59.39    6.40
  -1 -12  -3   69.19    5.30
  -1 -12  -3   72.89    6.60
  -1 -12  -3   65.39    5.80
  -1 -12  -3   70.59    5.60
   1 -12   3   60.99    4.30
   1 -12   3   70.79    5.50
   1 -12   3   65.89    5.70
  -1  12  -3   64.19    8.20
   1  12   3   62.89    5.60
  -1  12  -3   61.39    5.70
   1  12   3   73.49    5.80
   1  12   3   72.29    5.70
  -1  12  -3   67.49    5.50
   2 -12   3    1.20    1.20
  -2 -12  -3    0.10    2.20
  -2 -12  -3    0.60    1.90
  -2 -12  -3    2.40    2.30
   2 -12   3    0.80    2.00
   2 -12   3    1.10    2.10
  -2  12  -3   -2.00    1.70
  -2  12  -3   -1.30    1.90
   2  12   3    3.50    2.70
   2  12   3    3.80    2.10
   2  12   3    3.50    2.30
  -2  12  -3    2.10    2.10
   3 -12   3   18.20    3.70
   3 -12   3   16.10    3.60
  -3 -12  -3   30.20    4.80
  -3 -12  -3   24.10    4.30
  -3  12  -3   18.90    3.70
  -3  12  -3   16.60    3.80
   3  12   3   24.30    4.40
   3  12   3   23.80    4.10
  -3  12  -3   23.90    3.90
  -3  12  -3   19.10    3.90
   4 -12   3   87.49    7.30
  -4 -12  -3  100.99    8.30
  -4 -12  -3  112.69    8.50
   4 -12   3   91.89    7.50
  -4  12  -3   93.39    7.80
   4  12   3  100.49    8.00
   4  12   3  102.29    7.90
  -4  12  -3  108.99    7.90
  -4  12  -3   84.69    7.30
   4 -13  -3   10.40    3.50
   4 -13  -3   10.80    3.60
   4 -13  -3    7.00    2.00
  -4 -13   3   10.40    4.00
   4  13  -3   15.40    4.00
  -4  13   3    9.60    3.40
  -3 -13   3   10.60    3.80
  -3 -13   3   11.00    3.70
   3 -13  -3   16.20    2.60
  -3 -13   3    8.90    3.00
   3 -13  -3   10.40    3.30
   3  13  -3   12.80    3.70
  -3  13   3   13.70    3.60
  -3  13   3    8.90    3.40
   3  13  -3    9.80    3.00
  -2 -13   3   30.60    5.20
   2 -13  -3   32.30    3.40
   2 -13  -3   48.80    5.20
  -2 -13   3   37.90    4.50
   2 -13  -3   42.40    5.30
  -2 -13   3   29.80    4.70
  -2  13   3   43.90    5.20
  -2  13   3   31.80    4.80
   2  13  -3   40.00    4.70
  -2  13   3   41.90    5.00
   2  13  -3   37.50    4.70
  -1 -13   3    5.80    2.70
  -1 -13   3    5.50    2.10
  -1 -13   3    1.20    2.30
   1 -13  -3    5.60    2.80
   1 -13  -3    7.40    2.80
   1 -13  -3    5.70    2.00
  -1  13   3    5.10    2.50
   1  13  -3    8.30    2.90
  -1  13   3   -0.10    2.00
  -1  13   3    3.60    2.50
   1  13  -3    3.30    2.40
   0 -13   3   86.49    6.60
   0 -13  -3   89.49    7.60
   0 -13  -3   85.79    6.50
   0 -13   3   85.19    7.60
   0 -13   3   72.09    6.90
   0 -13  -3   80.29    5.70
   0 -13   3   80.19    5.50
   0  13  -3   74.09    6.20
   0  13   3   79.79    6.60
   0  13  -3   82.09    8.30
   0  13  -3   82.79    6.60
   0  13   3   78.99    6.50
   0  13   3   75.79    6.40
  -1 -13  -3    8.10    3.20
   1 -13   3   12.50    2.30
   1 -13   3    5.80    2.80
   1 -13   3   12.90    3.30
  -1 -13  -3    9.10    2.80
  -1 -13  -3   12.80    3.20
  -1  13  -3    9.90    3.10
  -1  13  -3    6.60    2.70
  -1  13  -3   10.00    2.90
   1  13   3   14.00    3.30
   1  13   3   13.20    3.30
   1  13   3   10.50    2.90
   2 -13   3   -0.10    1.30
   2 -13   3   -0.90    2.00
  -2 -13  -3    0.00    2.10
  -2 -13  -3    0.40    1.90
  -2 -13  -3   -2.20    2.30
   2 -13   3    0.10    2.10
   2  13   3    3.00    2.30
   2  13   3    0.70    2.10
  -2  13  -3    1.00    2.10
  -2  13  -3    0.40    2.20
  -2  13  -3   -2.20    1.80
   2  13   3    2.90    2.40
   3 -13   3    1.60    1.20
  -3 -13  -3    6.10    3.20
  -3 -13  -3    4.50    2.80
   3 -13   3    2.70    2.60
   3  13   3    8.90    3.20
  -3  13  -3    4.10    2.60
  -3  13  -3    3.90    2.80
  -3  13  -3    6.30    2.90
   3  13   3    8.30    3.30
  -3  13  -3    5.20    3.10
  -4 -13  -3   -1.10    2.70
   4 -13   3   -1.00    3.20
  -4 -13  -3    6.20    3.50
   4  13   3   -0.40    2.70
   4  13   3    1.50    2.80
  -4  13  -3    0.00    2.70
  -4  13  -3    4.00    2.90
  -4  13  -3   -2.00    2.30
   3 -14  -3   15.00    3.10
  -3 -14   3   23.00    5.00
  -3 -14   3   25.70    4.50
  -3  14   3   17.40    4.40
   3  14  -3   27.20    4.60
  -3  14   3   17.60    4.70
   3  14  -3   20.30    4.60
  -2 -14   3    4.50    3.20
   2 -14  -3    5.80    3.20
   2 -14  -3    5.40    3.00
  -2 -14   3    1.30    2.70
  -2 -14   3    7.10    2.70
   2 -14  -3    6.30    2.10
  -2  14   3    6.60    3.10
  -2  14   3    5.30    2.90
   2  14  -3    3.60    2.80
  -2  14   3    8.60    3.40
   2  14  -3    4.50    2.80
   1 -14  -3   21.10    4.10
   1 -14  -3   18.70    4.20
  -1 -14   3   20.50    4.60
  -1 -14   3   20.40    3.60
  -1 -14   3   17.30    3.90
   1 -14  -3   18.10    3.20
  -1  14   3   18.60    3.90
  -1  14   3   16.10    3.90
   1  14  -3   15.70    3.70
   1  14  -3   19.20    3.80
  -1  14   3   26.80    4.60
   0 -14  -3   17.90    3.80
   0 -14   3   23.70    4.80
   0 -14  -3   20.30    3.40
   0 -14   3   20.00    4.00
   0 -14   3   30.90    3.70
   0 -14  -3   25.40    5.10
   0  14  -3   24.20    4.20
   0  14   3   26.30    4.40
   0  14   3   18.80    4.00
   0  14   3   28.60    4.70
   0  14  -3   26.20    4.40
  -1 -14  -3    4.90    2.30
  -1 -14  -3    4.00    2.60
   1 -14   3    2.50    2.60
   1 -14   3    3.30    2.60
  -1 -14  -3    2.60    2.90
   1 -14   3    6.60    2.10
  -1 -14  -3    4.80    2.80
   1  14   3    4.00    2.60
  -1  14  -3    1.70    2.40
   1  14   3    9.40    3.20
   1  14   3    7.80    3.20
  -1  14  -3    1.00    2.40
   2 -14   3    1.60    1.60
   2 -14   3    7.30    3.20
  -2 -14  -3    5.60    2.70
  -2 -14  -3   10.40    3.80
  -2 -14  -3    8.10    3.40
   2 -14   3    6.70    3.20
   2  14   3    2.70    2.40
  -2  14  -3    0.70    2.50
  -2  14  -3    4.50    2.90
   2  14   3    9.20    3.20
   2  14   3    5.90    3.00
   3 -14   3    3.70    3.00
   3 -14   3    6.50    2.00
  -3 -14  -3    8.10    3.60
  -3 -14  -3    7.90    4.30
   3  14   3   11.00    3.80
  -3  14  -3    6.20    3.30
  -3  14  -3    9.30    3.70
   3  14   3    6.30    3.60
  -3  14  -3    4.90    3.10
  -2 -15   3    7.80    4.80
   2 -15  -3   17.90    4.10
  -2 -15   3   10.30    4.10
  -2 -15   3    9.10    3.20
   2 -15  -3    6.50    3.60
   2 -15  -3   14.10    2.80
  -2  15   3    5.00    3.20
  -2  15   3   17.90    4.20
   2  15  -3    6.30    3.20
  -2  15   3   12.30    3.80
   2  15  -3   10.00    4.60
  -1 -15   3    7.30    3.80
  -1 -15   3   11.60    3.00
   1 -15  -3    7.70    3.60
   1 -15  -3    8.40    3.70
   1 -15  -3    4.80    2.60
  -1 -15   3   10.70    3.70
   1  15  -3    7.70    3.10
  -1  15   3   12.70    4.70
  -1  15   3    4.10    4.00
  -1  15   3    7.80    4.60
   1  15  -3   11.40    3.80
   0 -15   3   25.50    4.00
   0 -15  -3   39.10    5.20
   0 -15  -3   38.30    6.10
   0 -15  -3   33.00    4.30
   0 -15   3   39.70    6.10
   0  15  -3   38.20    5.20
   0  15  -3   31.10    4.90
   0  15   3   35.90    5.10
   0  15   3   31.50    4.90
   0  15   3   34.80    5.20
  -1 -15  -3   -1.30    2.40
  -1 -15  -3   -0.40    3.40
   1 -15   3    2.40    4.80
  -1 -15  -3    2.20    2.40
   1 -15   3    2.40    3.10
   1 -15   3   -1.00    2.20
  -1  15  -3    0.40    2.50
  -1  15  -3    2.30    5.00
   1  15   3    1.40    2.60
   1  15   3   -0.50    2.50
   1  15   3    1.80    4.50
  -2 -15  -3   -1.40    2.90
  -2 -15  -3    5.10    3.50
  -2 -15  -3    5.60    2.90
   2 -15   3    4.80    1.90
   2 -15   3    1.30    2.50
   2 -15   3    4.90    3.50
  -2  15  -3    6.80    3.50
   2  15   3    2.50    2.90
   2  15   3    2.10    2.80
   2  15   3    2.30    3.00
  -2  15  -3   10.80    3.80
   7   0  -4   21.30    4.80
  -7   0   4   13.40    4.10
   7   0  -4   18.30    3.80
   7   0  -4   19.10    4.30
   6   0  -4   71.39    5.70
   6   0  -4   62.19    6.00
  -6   0   4   72.19    6.90
   6   0  -4   70.59    5.90
   5   0  -4    1.20    1.50
   5   0  -4    2.40    1.70
  -5   0   4    1.60    2.50
   5   0  -4    2.90    2.00
  -5   0   4    0.60    1.50
   4   0  -4   76.39    4.90
   4   0  -4   68.09    4.90
  -4   0   4   76.49    4.70
  -4   0   4   65.79    4.30
   4   0  -4   78.19    4.40
   4   0  -4   80.59    5.30
  -4   0   4   75.39    5.60
  -3   0   4  780.22   33.50
   3   0  -4  768.22   32.70
  -3   0   4  741.83   32.60
   3   0  -4  801.42   33.00
  -3   0   4  784.72   32.70
   3   0  -4  785.32   33.10
   3   0  -4  767.92   32.80
   3   0  -4  791.72   32.70
  -3   0   4  788.22   32.70
   3   0  -4  790.12   33.20
  -3   0   4  740.73   33.10
  -2   0   4  288.47   12.90
  -2   0   4  307.47   12.80
   2   0  -4  271.57   12.60
  -2   0   4  287.47   12.70
  -2   0   4  292.07   13.50
   2   0  -4  294.67   12.90
  -2   0   4  290.47   12.90
  -2   0   4  290.97   12.20
   2   0  -4  296.67   12.20
   2   0  -4  292.37   12.20
   2   0  -4  311.07   13.00
   2   0  -4  291.47   13.00
  -2   0   4  270.87   12.60
   2   0  -4  310.77   12.80
   1   0  -4 1190.18   51.79
   1   0  -4 1311.57   51.79
   1   0  -4 1120.79   51.69
  -1   0   4 1267.57   51.69
  -1   0   4 1239.78   51.49
   1   0  -4 1370.06   51.69
  -1   0   4 1289.57   51.69
  -1   0   4 1231.48   51.89
  -1   0   4 1292.37   51.69
   1   0  -4 1318.17   51.59
  -1   0   4 1269.07   51.69
  -1   0   4 1259.37   51.59
   1   0  -4 1290.97   51.69
  -1   0   4 1150.98   51.69
   1   0  -4 1281.77   51.69
   0   0  -4   21.40    1.40
   0   0   4   22.00    1.10
   0   0  -4   19.00    1.30
   0   0  -4   17.20    1.50
   0   0  -4   23.60    1.50
   0   0   4   23.30    1.50
   0   0  -4   24.10    1.60
   0   0   4   20.10    1.30
   0   0   4   19.20    1.60
   0   0   4   22.40    1.40
   0   0  -4   22.40    1.50
   0   0  -4   23.90    1.10
   0   0   4   20.30    1.50
   0   0   4   21.40    1.50
   0   0   4   23.60    1.50
   0   0   4   21.50    1.40
   0   0  -4   22.30    1.40
   0   0  -4   23.50    1.40
  -1   0  -4 3222.98  123.99
   1   0   4 2991.20  123.89
  -1   0  -4 2806.42  124.29
  -1   0  -4 3164.48  124.19
  -1   0  -4 3254.57  124.39
   1   0   4 3072.79  123.99
  -1   0  -4 2906.81  124.19
  -1   0  -4 3051.09  123.89
   1   0   4 2956.30  124.29
   1   0   4 3056.59  124.19
   1   0   4 2946.01  124.39
   1   0   4 3131.99  124.39
  -1   0  -4 2992.10  123.99
   2   0   4   51.09    3.30
  -2   0  -4   54.29    3.50
  -2   0  -4   53.19    3.10
   2   0   4   54.09    3.50
   2   0   4   57.49    3.10
   2   0   4   58.49    3.10
  -2   0  -4   59.09    3.10
  -2   0  -4   54.89    3.50
  -2   0  -4   51.89    2.90
   2   0   4   54.59    3.10
   2   0   4   56.39    3.70
   3   0   4  382.46   17.30
   3   0   4  386.86   17.70
   3   0   4  410.36   16.80
  -3   0  -4  388.66   16.30
   3   0   4  354.86   16.30
   3   0   4  375.56   16.70
  -3   0  -4  381.56   16.70
  -3   0  -4  382.06   16.40
  -3   0  -4  377.46   17.20
   3   0   4  367.96   17.40
   4   0   4   22.40    2.90
  -4   0  -4   14.20    2.60
  -4   0  -4   18.60    1.80
   4   0   4   15.50    2.70
   4   0   4   17.50    2.40
   4   0   4   17.10    3.10
   5   0   4    6.20    2.60
  -5   0  -4   12.40    3.20
  -5   0  -4    6.10    2.30
   5   0   4    7.00    2.10
   5   0   4    1.70    2.00
   5   0   4    8.60    2.50
   6   0   4   12.30    2.80
   6   0   4   15.70    4.00
   6   0   4   18.00    5.10
   6   0   4   16.40    4.00
  -6   0  -4   10.10    3.40
  -7   0  -4   88.89    8.60
   7   0   4   98.29    8.90
   7   0   4   74.09    7.70
   7  -1  -4   17.90    4.10
   7  -1  -4   30.30    5.20
   7  -1  -4   26.80    4.40
   7   1  -4   25.10    4.80
   7   1  -4   15.70    3.70
  -7   1   4   16.40    4.40
   7   1  -4   27.80    4.60
   6  -1  -4   25.60    3.80
   6  -1  -4   18.50    3.90
  -6  -1   4   20.20    4.20
   6  -1  -4   23.30    3.90
   6   1  -4   19.30    4.00
   6   1  -4   16.70    3.40
  -6   1   4   18.00    4.10
   6   1  -4   19.80    4.50
   5  -1  -4   11.60    2.30
  -5  -1   4   13.10    3.10
   5  -1  -4   12.80    2.90
  -5  -1   4   12.40    2.60
   5  -1  -4   18.00    3.00
   5   1  -4   18.10    3.10
   5   1  -4   13.60    2.90
   5   1  -4   18.00    3.10
  -5   1   4   14.20    2.50
  -5   1   4   21.00    3.90
  -4  -1   4   20.60    3.10
   4  -1  -4   21.50    2.30
  -4  -1   4   18.30    2.30
   4  -1  -4   19.40    2.50
  -4  -1   4   21.30    2.50
   4  -1  -4   23.60    2.80
   4  -1  -4   20.00    2.80
   4   1  -4   23.40    2.90
   4   1  -4   18.10    3.10
   4   1  -4   27.70    2.90
   4   1  -4   23.10    2.30
  -4   1   4   21.70    2.30
  -4   1   4   16.90    2.20
  -4   1   4   24.60    3.40
  -3  -1   4   37.50    2.80
   3  -1  -4   37.70    2.50
  -3  -1   4   37.80    3.30
  -3  -1   4   37.50    3.00
  -3  -1   4   36.30    2.90
   3  -1  -4   38.20    3.00
   3  -1  -4   36.70    2.80
   3  -1  -4   38.40    2.70
  -3  -1   4   39.10    2.70
   3  -1  -4   37.50    3.10
  -3  -1   4   30.30    2.70
   3  -1  -4   30.60    2.60
   3   1  -4   41.60    3.10
   3   1  -4   33.90    2.90
  -3   1   4   40.90    3.30
   3   1  -4   38.40    2.90
  -3   1   4   40.30    3.60
   3   1  -4   37.50    2.70
  -3   1   4   31.20    2.70
   3   1  -4   44.50    3.10
  -3   1   4   37.20    2.60
   3   1  -4   36.20    2.90
  -3   1   4   35.60    2.50
  -2  -1   4 1067.69   45.60
   2  -1  -4 1080.39   45.00
  -2  -1   4 1126.79   45.60
   2  -1  -4 1095.79   45.50
   2  -1  -4 1102.29   45.50
  -2  -1   4 1144.39   45.90
  -2  -1   4 1123.99   45.70
  -2  -1   4 1091.49   45.50
   2  -1  -4 1036.00   45.10
  -2  -1   4 1051.39   45.60
   2  -1  -4 1112.59   45.50
  -2  -1   4 1061.49   45.60
   2  -1  -4 1140.69   45.70
   2  -1  -4 1118.09   45.80
   2   1  -4 1116.09   45.20
   2   1  -4 1149.08   45.70
   2   1  -4 1155.88   45.80
   2   1  -4 1147.69   45.50
  -2   1   4 1125.59   45.40
   2   1  -4 1123.79   45.10
  -2   1   4 1057.69   45.20
   2   1  -4 1090.69   45.60
   2   1  -4 1092.49   45.70
  -2   1   4 1031.70   45.60
  -2   1   4 1072.29   45.00
   2   1  -4 1119.29   45.60
  -2   1   4 1054.59   45.50
  -2   1   4 1103.99   45.80
  -2   1   4 1088.39   46.10
  -1  -1   4 1411.16   61.29
  -1  -1   4 1521.35   61.49
  -1  -1   4 1451.65   61.49
   1  -1  -4 1576.44   61.59
   1  -1  -4 1567.24   61.89
   1  -1  -4 1410.66   60.99
   1  -1  -4 1369.46   61.69
   1  -1  -4 1514.05   61.39
   1  -1  -4 1560.14   61.49
  -1  -1   4 1510.25   61.49
   1  -1  -4 1515.55   61.59
   1  -1  -4 1391.36   61.49
  -1  -1   4 1491.85   61.49
  -1  -1   4 1448.66   61.39
  -1  -1   4 1533.05   61.49
  -1  -1   4 1513.65   61.49
   1  -1  -4 1580.34   61.39
   1   1  -4 1537.35   61.29
   1   1  -4 1547.05   61.39
  -1   1   4 1564.14   61.59
  -1   1   4 1476.55   61.49
  -1   1   4 1491.15   60.99
   1   1  -4 1532.05   61.49
   1   1  -4 1519.45   61.39
  -1   1   4 1461.55   61.39
   1   1  -4 1446.56   61.49
   1   1  -4 1520.15   61.49
   1   1  -4 1499.85   61.49
  -1   1   4 1404.06   61.69
  -1   1   4 1595.74   61.49
  -1   1   4 1578.54   61.59
  -1   1   4 1463.35   61.49
  -1   1   4 1492.95   61.39
   1   1  -4 1466.25   61.79
   0  -1   4 6131.19  249.38
  -1  -1  -4 1211.58   55.09
  -1  -1  -4 1287.07   54.79
  -1  -1  -4 1246.28   54.89
   1  -1   4 1396.76   54.69
  -1  -1  -4 1300.07   55.19
   1  -1   4 1339.97   55.09
   1  -1   4 1430.86   54.69
  -1  -1  -4 1420.86   55.29
   1  -1   4 1300.67   54.99
   1  -1   4 1318.77   55.09
  -1  -1  -4 1419.36   55.19
   1  -1   4 1301.27   55.29
   1  -1   4 1305.67   54.69
  -1  -1  -4 1364.16   54.99
  -1   1  -4 1321.27   54.69
   1   1   4 1401.26   55.19
  -1   1  -4 1322.07   55.19
  -1   1  -4 1378.26   55.09
  -1   1  -4 1275.47   54.69
   1   1   4 1398.86   54.59
  -1   1  -4 1435.96   54.79
   1   1   4 1318.37   55.19
  -1   1  -4 1440.76   55.19
   1   1   4 1355.06   54.79
   1   1   4 1403.26   54.99
  -1   1  -4 1240.18   55.19
   1   1   4 1273.17   55.19
  -1   1  -4 1270.77   54.99
   1   1   4 1347.97   55.19
   2  -1   4  254.47   10.80
  -2  -1  -4  257.57   11.00
  -2  -1  -4  246.18   10.90
   2  -1   4  231.18   10.80
   2  -1   4  264.47   10.90
   2  -1   4  239.98   11.60
  -2  -1  -4  235.78   12.50
   2  -1   4  242.68   10.70
  -2  -1  -4  249.78   11.00
  -2  -1  -4  247.98   10.90
   2  -1   4  248.68   10.50
  -2  -1  -4  254.97   11.50
   2  -1   4  247.38   11.40
   2  -1   4  253.67   11.30
  -2   1  -4  254.77   11.30
   2   1   4  245.78   10.90
   2   1   4  248.08   11.50
  -2   1  -4  251.77   10.50
   2   1   4  257.37   11.10
   2   1   4  244.98   11.00
   2   1   4  251.87   11.40
  -2   1  -4  237.58   11.30
   2   1   4  256.87   10.90
  -2   1  -4  254.27   11.30
  -2   1  -4  232.68   10.60
  -2   1  -4  255.47   10.90
   2   1   4  241.38   11.40
  -3  -1  -4  100.99    5.80
   3  -1   4  112.89    5.50
   3  -1   4  107.99    6.40
  -3  -1  -4   95.69    5.30
  -3  -1  -4  105.09    5.20
   3  -1   4   98.69    5.00
   3  -1   4   88.09    5.50
  -3  -1  -4   99.49    5.10
   3  -1   4  107.59    5.30
   3  -1   4   90.09    5.80
   3  -1   4  104.09    5.20
   3   1   4   97.99    5.50
  -3   1  -4  103.29    5.10
   3   1   4   93.29    5.00
   3   1   4   99.39    5.90
   3   1   4   99.29    5.40
  -3   1  -4  112.89    5.90
  -3   1  -4   99.69    5.30
  -3   1  -4   96.09    5.00
  -3   1  -4  105.29    4.60
   3   1   4  113.49    5.60
   3   1   4  105.19    6.20
   4  -1   4  100.19    6.50
   4  -1   4  104.69    6.20
   4  -1   4   81.69    5.10
  -4  -1  -4   90.69    5.90
  -4  -1  -4   83.99    4.60
   4  -1   4   84.79    5.90
   4   1   4   86.19    5.90
   4   1   4   84.49    6.10
  -4   1  -4   79.49    4.40
   4   1   4   87.09    5.40
   4   1   4   83.69    7.10
  -4   1  -4   83.69    5.50
   5  -1   4  134.49    9.40
   5  -1   4  130.09    8.90
   5  -1   4  144.19    8.30
  -5  -1  -4  166.28    9.80
   5  -1   4  150.88    8.20
  -5  -1  -4  153.68    9.00
   5   1   4  158.38    8.60
   5   1   4  142.59    9.30
   5   1   4  157.88    9.30
   5   1   4  154.88    8.50
  -5   1  -4  142.59    8.60
  -5   1  -4  136.19    9.50
   6  -1   4   -1.40    2.00
  -6  -1  -4    1.50    2.10
  -6  -1  -4    1.40    2.40
   6  -1   4    0.70    1.80
   6  -1   4    0.50    2.30
   6   1   4    1.20    2.00
   6   1   4   -0.40    2.10
  -6   1  -4    2.40    2.80
   6   1   4   -1.40    2.00
  -6   1  -4   -1.10    1.90
   7  -1   4   17.40    4.40
   7  -1   4   26.00    5.50
  -7  -1  -4   12.20    4.30
  -7   1  -4   13.90    4.30
   7   1   4   21.20    5.20
   7   1   4   23.20    5.00
   7  -2  -4    1.00    2.70
   7  -2  -4    1.60    2.20
  -7  -2   4   -1.20    2.60
   7  -2  -4    3.40    2.70
   7   2  -4    2.10    3.00
   7   2  -4   -0.70    2.30
   7   2  -4    2.60    2.70
  -7   2   4    2.90    3.00
  -6  -2   4   56.29    5.40
   6  -2  -4   57.49    5.00
   6  -2  -4   51.79    5.80
  -6  -2   4   70.99    6.50
   6  -2  -4   58.39    5.40
   6   2  -4   56.29    5.50
  -6   2   4   65.39    6.70
   6   2  -4   61.69    5.50
   6   2  -4   60.79    5.90
  -5  -2   4  107.69    6.90
   5  -2  -4  104.89    7.30
  -5  -2   4  110.99    7.50
   5  -2  -4   99.79    6.40
   5  -2  -4  114.39    7.00
   5   2  -4  112.69    7.20
  -5   2   4  101.79    7.80
   5   2  -4  103.09    6.90
   5   2  -4  120.49    7.10
   4  -2  -4   14.30    2.10
   4  -2  -4   11.70    2.40
  -4  -2   4    8.60    1.70
  -4  -2   4   14.90    2.30
  -4  -2   4   10.10    2.30
   4  -2  -4   11.30    2.00
   4  -2  -4   14.30    2.80
   4   2  -4   12.50    1.90
  -4   2   4   12.90    2.70
   4   2  -4   16.60    2.70
  -4   2   4   10.10    1.80
   4   2  -4   13.20    2.50
   4   2  -4    8.80    2.10
   3  -2  -4   68.69    4.10
  -3  -2   4   74.19    4.50
  -3  -2   4   72.69    3.60
   3  -2  -4   71.79    4.20
   3  -2  -4   74.39    4.70
   3  -2  -4   68.29    4.40
  -3  -2   4   69.09    4.30
  -3  -2   4   66.59    4.40
  -3  -2   4   73.79    4.30
   3  -2  -4   64.49    3.60
  -3   2   4   74.19    3.80
   3   2  -4   75.29    4.40
   3   2  -4   72.29    4.40
   3   2  -4   67.19    4.40
   3   2  -4   70.09    4.00
   3   2  -4   72.29    3.60
  -3   2   4   70.59    3.80
   3   2  -4   73.89    3.70
  -3   2   4   66.49    4.90
   3   2  -4   68.59    4.40
   3   2  -4   64.79    4.30
  -3   2   4   64.99    4.00
  -2  -2   4  127.29    6.40
   2  -2  -4  134.79    6.40
   2  -2  -4  134.59    6.30
   2  -2  -4  128.39    5.90
   2  -2  -4  126.69    5.60
   2  -2  -4  132.69    6.60
  -2  -2   4  121.79    6.40
  -2  -2   4  129.39    6.40
   2  -2  -4  124.49    6.10
  -2  -2   4  127.29    6.90
  -2  -2   4  119.49    6.30
  -2  -2   4  129.99    6.20
  -2  -2   4  131.59    6.20
  -2  -2   4  127.89    6.00
  -2  -2   4  131.09    6.40
   2   2  -4  128.99    6.40
  -2   2   4  126.99    5.80
  -2   2   4  122.69    5.60
  -2   2   4  122.89    5.90
   2   2  -4  133.49    6.40
  -2   2   4  125.79    6.70
   2   2  -4  139.09    6.30
   2   2  -4  135.79    6.10
  -2   2   4  137.39    6.60
  -2   2   4  108.09    6.90
  -2   2   4  128.39    6.30
   2   2  -4  139.69    6.50
   2   2  -4  133.99    6.40
   2   2  -4  134.79    6.10
   2   2  -4  132.59    6.40
  -2   2   4  124.59    6.50
   2   2  -4  134.39    6.30
  -1  -2   4   60.29    3.50
  -1  -2   4   58.79    3.30
   1  -2  -4   64.29    3.40
  -1  -2   4   65.19    3.20
  -1  -2   4   59.39    3.40
   1  -2  -4   67.89    3.30
   1  -2  -4   62.09    3.30
   1  -2  -4   59.69    3.60
  -1  -2   4   58.79    3.40
  -1  -2   4   64.79    3.70
   1  -2  -4   62.59    3.50
  -1  -2   4   67.39    3.30
   1  -2  -4   63.29    3.40
   1  -2  -4   61.99    3.30
  -1  -2   4   55.49    3.60
  -1   2   4   59.09    3.10
  -1   2   4   67.39    3.40
   1   2  -4   64.79    3.30
   1   2  -4   63.49    3.20
   1   2  -4   68.49    3.10
   1   2  -4   63.89    3.50
   1   2  -4   60.59    3.30
  -1   2   4   61.09    3.60
   1   2  -4   63.69    3.40
  -1   2   4   65.09    3.60
  -1   2   4   64.49    3.20
  -1   2   4   63.29    3.40
   1   2  -4   69.19    3.50
   1   2  -4   64.79    3.50
  -1   2   4   63.99    3.60
   1   2  -4   63.39    3.40
  -1   2   4   61.29    3.30
   0  -2   4 6474.45  264.17
   0  -2   4 6674.63  263.87
   0  -2   4 6412.46  263.97
   0  -2  -4 6083.29  264.17
   0   2   4 6513.85  263.87
   0   2  -4 6340.17  263.87
   0   2  -4 6468.85  263.67
   0   2  -4 6688.03  264.27
   0   2   4 6582.84  264.17
   0   2   4 6609.24  263.97
   0   2   4 6508.75  263.97
  -1  -2  -4  594.94   26.10
   1  -2   4  605.24   26.20
  -1  -2  -4  610.14   25.90
  -1  -2  -4  643.44   26.10
  -1  -2  -4  614.64   26.30
  -1  -2  -4  648.14   26.30
   1  -2   4  595.14   26.10
  -1  -2  -4  634.54   26.10
  -1  -2  -4  649.74   25.80
   1  -2   4  626.04   25.90
   1  -2   4  643.64   25.90
  -1  -2  -4  647.64   26.40
   1  -2   4  595.64   26.30
   1  -2   4  637.44   26.30
   1   2   4  612.14   26.30
   1   2   4  610.74   25.90
  -1   2  -4  611.44   26.20
   1   2   4  613.94   26.30
  -1   2  -4  624.54   26.10
  -1   2  -4  649.34   25.90
   1   2   4  645.94   26.30
  -1   2  -4  567.24   26.20
  -1   2  -4  643.74   26.30
  -1   2  -4  600.24   25.90
   1   2   4  635.14   25.80
   1   2   4  642.74   26.40
  -1   2  -4  586.34   25.90
  -1   2  -4  628.04   26.20
   1   2   4  640.44   26.20
   1   2   4  645.34   26.10
  -1   2  -4  653.93   26.30
   2  -2   4   74.79    4.70
  -2  -2  -4   73.09    4.20
  -2  -2  -4   80.59    4.50
  -2  -2  -4   79.19    4.20
   2  -2   4   76.19    4.30
   2  -2   4   71.69    4.40
  -2  -2  -4   78.49    4.60
   2  -2   4   82.09    4.00
  -2  -2  -4   78.79    4.20
   2  -2   4   75.19    4.00
   2  -2   4   74.39    3.60
   2  -2   4   73.49    3.60
  -2  -2  -4   78.19    4.10
   2  -2   4   76.09    3.80
   2   2   4   84.29    4.30
  -2   2  -4   80.39    4.00
  -2   2  -4   74.89    4.40
  -2   2  -4   77.89    4.10
   2   2   4   77.89    4.50
   2   2   4   75.99    4.10
  -2   2  -4   72.19    4.00
  -2   2  -4   77.99    3.80
  -2   2  -4   73.79    3.80
   2   2   4   76.29    4.50
   2   2   4   85.09    4.20
   2   2   4   73.49    4.40
  -2   2  -4   77.09    4.30
   2   2   4   79.49    4.30
  -2   2  -4   69.19    4.20
  -3  -2  -4    2.90    1.30
   3  -2   4    7.90    1.90
   3  -2   4    6.20    1.30
  -3  -2  -4    4.80    1.20
   3  -2   4    4.70    1.00
   3  -2   4    3.40    1.60
  -3  -2  -4    3.70    1.10
   3  -2   4    5.40    1.40
   3  -2   4    6.40    1.20
  -3  -2  -4    8.50    1.90
   3  -2   4    5.20    1.30
  -3   2  -4    6.20    1.40
  -3   2  -4    5.50    1.50
  -3   2  -4    5.70    1.50
   3   2   4    5.00    1.60
   3   2   4    3.20    1.50
   3   2   4    3.60    1.10
  -3   2  -4    5.30    1.20
   3   2   4    4.90    1.40
  -3   2  -4    5.50    1.00
   3   2   4    5.00    1.40
  -3   2  -4    4.10    1.00
   3   2   4    4.40    1.40
   4  -2   4   17.60    3.20
  -4  -2  -4   14.80    2.00
  -4  -2  -4   14.30    2.60
   4  -2   4   14.40    2.80
   4  -2   4   18.00    2.80
   4  -2   4   15.20    2.10
   4   2   4   19.90    2.70
   4   2   4   15.90    2.40
   4   2   4   16.20    3.00
   4   2   4   15.10    2.80
  -4   2  -4   10.90    1.60
  -4   2  -4   15.60    2.50
  -5  -2  -4    1.50    1.90
   5  -2   4    2.50    2.10
   5  -2   4    5.80    1.90
   5  -2   4    6.60    2.50
   5  -2   4    3.80    1.80
  -5  -2  -4    4.10    2.20
   5   2   4    5.20    2.40
   5   2   4    6.60    2.30
   5   2   4    3.10    2.20
  -5   2  -4    2.70    2.30
   5   2   4    2.70    1.90
  -5   2  -4    0.80    1.80
   6  -2   4   39.30    4.20
   6  -2   4   42.30    5.70
   6  -2   4   38.00    5.20
  -6  -2  -4   35.70    4.80
   6  -2   4   32.70    5.50
  -6  -2  -4   47.40    5.70
   6   2   4   32.30    4.30
   6   2   4   42.10    4.70
   6   2   4   39.70    5.20
   6   2   4   30.10    5.00
  -6   2  -4   39.60    5.70
  -6   2  -4   44.10    4.70
   7  -2   4   10.90    3.90
  -7  -2  -4   13.50    4.00
  -7  -2  -4   17.50    4.70
   7  -2   4    8.30    3.70
   7  -2   4   18.60    3.60
   7   2   4    9.10    3.70
  -7   2  -4    9.20    4.10
   7   2   4   14.50    4.30
   7  -3  -4    1.90    3.40
   7  -3  -4    5.60    3.10
   7   3  -4    1.80    4.00
  -7   3   4   -1.30    2.80
  -7   3   4    3.70    3.30
   7   3  -4   -1.30    2.40
  -6  -3   4    2.50    2.70
   6  -3  -4    4.50    2.50
   6  -3  -4    1.80    1.90
   6  -3  -4    8.90    3.10
  -6  -3   4    7.40    2.70
   6   3  -4    6.10    2.50
   6   3  -4    3.40    2.50
   6   3  -4    3.50    2.30
  -6   3   4   -1.40    2.20
   5  -3  -4   46.00    4.00
  -5  -3   4   46.70    4.50
   5  -3  -4   53.59    4.60
   5  -3  -4   53.59    5.00
  -5  -3   4   43.50    4.70
   5   3  -4   50.49    4.70
  -5   3   4   49.10    5.40
   5   3  -4   45.10    4.40
   5   3  -4   48.80    4.70
   4  -3  -4   70.99    4.80
  -4  -3   4   64.09    4.80
   4  -3  -4   63.59    5.00
   4  -3  -4   65.89    4.30
  -4  -3   4   66.49    4.80
   4  -3  -4   65.89    4.30
  -4  -3   4   56.09    4.40
  -4  -3   4   62.29    3.80
  -4   3   4   66.59    5.40
   4   3  -4   68.89    4.90
   4   3  -4   66.09    4.80
  -4   3   4   64.69    3.90
   4   3  -4   69.79    4.20
   4   3  -4   59.89    4.60
   3  -3  -4  108.59    5.40
  -3  -3   4  113.69    6.50
  -3  -3   4  122.19    6.10
  -3  -3   4  124.99    5.90
   3  -3  -4  107.29    5.90
   3  -3  -4  125.39    6.30
   3  -3  -4  111.79    6.30
   3  -3  -4  106.39    5.80
  -3  -3   4  118.49    6.50
  -3  -3   4  136.29    6.60
  -3  -3   4  122.69    6.40
   3  -3  -4  105.59    5.40
  -3  -3   4  132.89    6.50
   3  -3  -4  123.89    6.80
  -3   3   4  114.79    7.00
  -3   3   4  107.59    5.40
   3   3  -4  134.09    6.60
   3   3  -4  126.49    6.60
   3   3  -4  116.59    6.30
   3   3  -4  118.79    5.90
  -3   3   4  106.99    5.40
  -3   3   4  119.49    6.70
  -3   3   4  116.69    6.10
   3   3  -4  131.69    6.50
  -3   3   4  111.09    5.40
   3   3  -4  123.69    6.10
  -3   3   4  111.29    5.50
  -2  -3   4    9.40    1.40
  -2  -3   4    7.90    1.60
  -2  -3   4    8.60    1.50
  -2  -3   4    7.70    1.50
   2  -3  -4    7.30    2.20
   2  -3  -4    8.00    1.20
   2  -3  -4    9.10    1.70
  -2  -3   4   11.40    1.80
  -2  -3   4    8.90    1.50
   2  -3  -4   10.50    1.70
   2  -3  -4    9.20    1.60
  -2  -3   4    7.50    1.40
  -2  -3   4   10.10    1.50
  -2  -3   4    9.30    1.50
   2   3  -4    8.50    1.50
   2   3  -4    9.30    1.50
  -2   3   4    8.60    1.60
   2   3  -4   11.90    1.70
  -2   3   4    7.00    1.10
  -2   3   4   11.50    1.80
   2   3  -4    7.80    1.50
  -2   3   4    6.80    1.60
   2   3  -4    6.60    1.40
   2   3  -4    9.80    1.70
  -2   3   4    8.00    1.10
   2   3  -4    9.00    1.50
   1  -3  -4  410.16   18.90
  -1  -3   4  440.76   18.90
   1  -3  -4  414.36   19.00
   1  -3  -4  476.35   19.00
   1  -3  -4  457.95   19.00
  -1  -3   4  428.16   18.90
  -1  -3   4  472.05   18.90
  -1  -3   4  460.05   18.50
   1  -3  -4  407.36   19.50
  -1  -3   4  462.15   19.10
  -1  -3   4  451.45   18.50
  -1  -3   4  439.96   18.90
  -1   3   4  424.56   18.90
   1   3  -4  464.55   19.00
  -1   3   4  452.85   19.10
   1   3  -4  467.65   19.00
   1   3  -4  454.85   18.80
  -1   3   4  436.16   18.50
  -1   3   4  417.36   18.60
  -1   3   4  421.86   18.90
  -1   3   4  410.26   19.10
   1   3  -4  463.55   19.20
   1   3  -4  455.35   19.10
  -1   3   4  422.56   18.90
   1   3  -4  455.55   18.50
  -1   3   4  438.26   19.10
   1   3  -4  456.85   18.60
   1   3  -4  458.05   18.80
   0  -3   4  391.56   16.60
   0  -3   4  380.86   16.10
   0  -3   4  379.06   15.90
   0  -3  -4  408.96   16.30
   0  -3  -4  389.06   16.20
   0  -3   4  381.96   15.90
   0  -3  -4  383.26   16.30
   0  -3   4  369.06   16.00
   0  -3   4  367.26   16.30
   0  -3  -4  393.96   16.20
   0  -3  -4  369.16   16.50
   0  -3   4  387.86   16.40
   0  -3  -4  361.06   16.40
   0  -3  -4  349.47   16.20
   0  -3   4  420.86   16.50
   0  -3  -4  360.06   16.10
   0  -3  -4  387.66   16.20
   0   3  -4  393.26   15.70
   0   3  -4  361.66   15.90
   0   3  -4  367.86   15.70
   0   3  -4  353.36   16.30
   0   3   4  384.36   16.20
   0   3   4  396.76   16.20
   0   3  -4  421.66   16.10
   0   3   4  374.36   16.40
   0   3   4  363.46   16.50
   0   3   4  373.86   16.20
   0   3   4  379.66   16.30
   0   3  -4  394.26   16.60
   0   3  -4  400.76   15.90
   0   3  -4  373.16   16.50
   0   3   4  389.86   16.20
   0   3   4  365.26   16.10
  -1  -3  -4   72.89    4.00
   1  -3   4   78.59    4.20
   1  -3   4   78.39    4.20
  -1  -3  -4   75.19    4.10
  -1  -3  -4   79.09    4.20
  -1  -3  -4   74.19    4.20
  -1  -3  -4   79.99    4.30
  -1  -3  -4   74.89    3.90
   1  -3   4   83.19    3.90
   1  -3   4   75.59    3.90
  -1  -3  -4   77.79    3.90
   1  -3   4   73.89    3.90
  -1  -3  -4   75.69    3.70
   1  -3   4   75.69    4.20
  -1   3  -4   70.39    4.00
  -1   3  -4   75.99    4.20
   1   3   4   68.89    4.00
  -1   3  -4   76.29    4.20
  -1   3  -4   78.89    3.80
   1   3   4   74.39    3.90
   1   3   4   77.69    4.00
  -1   3  -4   69.09    4.00
  -1   3  -4   69.59    3.80
  -1   3  -4   71.79    3.70
   1   3   4   77.39    4.20
   1   3   4   71.99    4.00
   1   3   4   76.19    4.20
   1   3   4   74.69    4.10
  -1   3  -4   71.69    3.90
   1   3   4   76.09    3.70
  -1   3  -4   70.09    3.90
  -1   3  -4   75.99    4.10
  -2  -3  -4   65.49    3.80
   2  -3   4   59.29    3.50
   2  -3   4   65.29    4.10
   2  -3   4   65.59    3.70
  -2  -3  -4   74.09    4.10
  -2  -3  -4   70.39    4.20
   2  -3   4   65.89    4.80
  -2  -3  -4   70.69    4.20
  -2  -3  -4   66.59    3.70
  -2  -3  -4   68.59    4.00
  -2   3  -4   55.19    3.40
   2   3   4   69.09    3.20
   2   3   4   70.19    3.90
   2   3   4   61.79    4.00
   2   3   4   63.49    3.20
  -2   3  -4   63.89    3.80
  -2   3  -4   65.59    3.60
  -2   3  -4   57.29    3.70
  -2   3  -4   60.59    3.60
  -2   3  -4   63.79    4.00
  -2   3  -4   61.89    3.80
   2   3   4   68.89    4.00
   2   3   4   70.59    4.20
   2   3   4   70.29    3.80
   2   3   4   65.19    3.80
   2   3   4   69.99    4.00
  -2   3  -4   58.39    3.70
  -3  -3  -4   79.99    5.10
   3  -3   4   72.59    3.90
   3  -3   4   64.49    4.30
   3  -3   4   73.69    5.20
   3  -3   4   66.09    3.70
   3  -3   4   74.99    4.30
   3  -3   4   79.09    5.00
  -3  -3  -4   82.09    5.50
   3  -3   4   69.49    3.70
  -3  -3  -4   67.39    4.30
  -3  -3  -4   74.49    4.40
  -3   3  -4   72.39    3.90
   3   3   4   73.49    4.60
   3   3   4   75.09    4.80
  -3   3  -4   78.29    4.10
   3   3   4   78.69    5.40
   3   3   4   70.19    4.40
   3   3   4   71.39    4.60
  -3   3  -4   65.29    4.40
   3   3   4   63.79    4.20
  -3   3  -4   75.29    4.20
  -3   3  -4   77.49    4.40
  -3   3  -4   75.49    4.50
  -4  -3  -4   28.10    3.20
  -4  -3  -4   21.70    2.50
   4  -3   4   24.70    3.40
   4  -3   4   28.80    3.70
   4  -3   4   29.90    3.00
   4  -3   4   23.90    2.40
   4   3   4   25.10    3.40
  -4   3  -4   23.10    2.40
  -4   3  -4   26.40    3.50
   4   3   4   25.10    2.90
  -4   3  -4   27.20    3.80
   4   3   4   31.00    3.60
   4   3   4   30.10    3.30
   5  -3   4    7.10    1.90
  -5  -3  -4    6.40    2.50
   5  -3   4    1.30    2.10
   5  -3   4    5.70    2.10
  -5  -3  -4    4.60    2.30
   5  -3   4    6.60    2.60
   5   3   4    1.30    1.80
   5   3   4    7.30    2.20
   5   3   4    2.50    2.20
   5   3   4    6.40    2.40
  -5   3  -4    6.30    2.30
  -5   3  -4   -0.30    2.00
  -6  -3  -4    0.40    2.20
   6  -3   4    1.40    1.90
   6  -3   4    3.20    2.60
   6  -3   4   -0.40    2.00
   6  -3   4    0.30    2.40
  -6  -3  -4    1.20    2.50
  -6   3  -4    1.70    2.60
   6   3   4    0.00    2.20
   6   3   4   -2.30    1.80
   6   3   4   -0.70    2.10
   6   3   4    2.80    2.40
  -7  -3  -4   22.90    5.10
  -7  -3  -4   18.10    4.40
   7  -3   4   23.30    5.40
   7  -3   4   18.20    3.60
   7  -3   4   11.90    4.20
   7   3   4    9.20    4.00
   7   3   4   15.20    4.30
  -7   3  -4   20.90    5.20
   7  -4  -4    3.60    3.80
   7  -4  -4    1.70    2.90
   7  -4  -4    3.50    2.40
   7   4  -4    2.40    2.80
  -7   4   4    1.90    3.00
  -7   4   4    4.30    3.30
   7   4  -4    7.10    3.50
   6  -4  -4   59.09    6.00
   6  -4  -4   40.20    4.90
  -6  -4   4   57.99    5.60
   6  -4  -4   61.49    4.90
   6   4  -4   50.69    5.50
  -6   4   4   65.19    6.70
  -6   4   4   48.00    5.90
   6   4  -4   56.29    5.60
  -5  -4   4  173.88   10.10
   5  -4  -4  178.48    9.30
  -5  -4   4  190.58   10.40
   5  -4  -4  161.28    9.80
   5  -4  -4  166.58   10.40
   5   4  -4  171.28   10.00
  -5   4   4  188.08   10.60
  -5   4   4  196.68   11.40
   5   4  -4  172.48   10.00
   5   4  -4  194.68   10.20
  -4  -4   4   85.89    5.70
  -4  -4   4   75.39    4.50
   4  -4  -4   73.59    4.70
   4  -4  -4   77.89    5.40
  -4  -4   4   77.29    5.40
   4  -4  -4   72.39    5.70
  -4  -4   4   79.09    6.60
   4  -4  -4   75.29    5.20
   4   4  -4   94.69    5.00
   4   4  -4   83.49    5.50
   4   4  -4   85.49    5.50
  -4   4   4   85.29    5.80
   4   4  -4   84.89    5.60
  -4   4   4   76.59    6.10
  -3  -4   4  152.18    7.30
   3  -4  -4  136.29    6.80
  -3  -4   4  148.89    7.60
  -3  -4   4  144.29    7.50
   3  -4  -4  140.19    8.20
  -3  -4   4  147.59    7.20
   3  -4  -4  139.79    6.90
   3  -4  -4  153.18    8.80
   3  -4  -4  134.29    7.20
  -3  -4   4  140.39    7.80
  -3  -4   4  136.29    7.60
  -3  -4   4  159.48    7.50
   3  -4  -4  147.89    7.40
  -3   4   4  136.09    6.40
  -3   4   4  136.79    6.40
   3   4  -4  140.39    7.10
   3   4  -4  142.39    7.50
  -3   4   4  142.89    8.50
  -3   4   4  134.49    6.70
   3   4  -4  151.08    7.70
   3   4  -4  153.38    8.40
  -3   4   4  139.69    8.10
   3   4  -4  143.69    7.20
   3   4  -4  145.39    7.50
   2  -4  -4   41.20    2.90
  -2  -4   4   29.30    2.40
  -2  -4   4   31.90    2.80
  -2  -4   4   31.60    2.70
   2  -4  -4   37.30    2.30
   2  -4  -4   38.70    2.40
  -2  -4   4   33.40    2.70
   2  -4  -4   29.60    2.50
  -2  -4   4   35.70    3.00
  -2  -4   4   28.20    2.30
  -2  -4   4   33.60    2.60
   2  -4  -4   29.50    2.60
  -2  -4   4   30.10    2.20
  -2  -4   4   35.00    2.80
   2  -4  -4   40.80    3.20
   2   4  -4   34.80    2.70
  -2   4   4   30.60    1.90
   2   4  -4   32.90    2.80
  -2   4   4   27.00    2.60
   2   4  -4   31.20    2.70
   2   4  -4   32.70    2.90
   2   4  -4   37.10    3.40
  -2   4   4   34.80    2.60
  -2   4   4   36.30    3.00
  -2   4   4   30.30    2.60
   2   4  -4   38.20    2.60
   2   4  -4   34.90    2.60
  -2   4   4   32.60    3.10
  -2   4   4   43.90    3.20
   1  -4  -4   27.10    2.40
   1  -4  -4   31.40    2.30
  -1  -4   4   28.50    2.30
  -1  -4   4   33.60    2.30
   1  -4  -4   30.20    2.50
  -1  -4   4   28.00    2.50
  -1  -4   4   30.40    2.20
  -1  -4   4   31.60    1.90
   1  -4  -4   29.60    2.00
  -1  -4   4   26.10    2.40
   1  -4  -4   26.50    2.30
   1  -4  -4   24.90    1.70
  -1   4   4   23.40    2.30
  -1   4   4   21.40    2.20
   1   4  -4   33.80    2.20
   1   4  -4   34.10    2.60
   1   4  -4   28.90    2.10
  -1   4   4   26.80    2.40
  -1   4   4   33.30    2.40
   1   4  -4   32.10    2.30
   1   4  -4   25.90    2.20
   1   4  -4   30.80    2.30
   1   4  -4   28.00    1.90
   1   4  -4   33.00    2.50
  -1   4   4   29.30    2.40
  -1   4   4   23.40    1.80
  -1   4   4   29.50    1.70
  -1   4   4   28.10    2.40
  -1   4   4   28.50    2.50
   0  -4  -4  150.68    7.00
   0  -4   4  148.59    6.70
   0  -4  -4  158.18    7.10
   0  -4  -4  160.68    7.00
   0  -4  -4  142.29    6.90
   0  -4   4  152.18    7.20
   0  -4   4  148.99    6.70
   0  -4  -4  146.89    7.00
   0  -4   4  147.59    6.60
   0  -4  -4  154.38    7.10
   0  -4   4  144.49    6.60
   0  -4  -4  145.59    7.40
   0  -4   4  147.39    7.40
   0  -4   4  152.98    7.30
   0  -4   4  143.59    6.90
   0   4  -4  147.99    6.70
   0   4   4  158.08    7.30
   0   4  -4  136.39    6.90
   0   4  -4  149.09    7.20
   0   4   4  160.48    7.10
   0   4   4  158.78    6.90
   0   4   4  147.59    6.90
   0   4   4  168.28    7.20
   0   4   4  143.69    6.90
   0   4   4  147.79    7.10
   0   4  -4  148.59    6.70
   0   4  -4  154.18    7.50
   0   4  -4  147.39    7.10
   0   4  -4  141.99    6.60
   0   4   4  158.28    7.50
   1  -4   4  262.07   11.20
   1  -4   4  253.57   11.20
  -1  -4  -4  255.27   11.00
  -1  -4  -4  256.67   11.20
  -1  -4  -4  259.57   11.30
  -1  -4  -4  249.78   11.90
  -1  -4  -4  246.38   11.60
  -1  -4  -4  245.78   11.40
   1  -4   4  255.07   11.50
   1  -4   4  259.37   11.40
   1  -4   4  244.98   11.30
  -1  -4  -4  234.78   11.00
  -1  -4  -4  251.87   11.20
   1  -4   4  254.97   11.10
   1   4   4  251.97   11.60
   1   4   4  248.58   11.20
   1   4   4  263.97   11.10
  -1   4  -4  253.07   11.20
   1   4   4  247.88   11.10
   1   4   4  257.47   11.20
   1   4   4  242.38   11.30
  -1   4  -4  255.97   11.30
   1   4   4  248.38   11.40
  -1   4  -4  239.28   11.00
  -1   4  -4  237.28   11.20
  -1   4  -4  244.98   11.50
  -1   4  -4  240.28   11.50
   1   4   4  248.78   11.50
  -1   4  -4  247.28   11.20
  -1   4  -4  230.18   11.60
  -1   4  -4  257.37   11.10
  -1   4  -4  259.07   11.10
   2  -4   4   10.10    1.80
   2  -4   4    8.20    1.50
  -2  -4  -4   11.00    1.70
  -2  -4  -4    7.10    1.60
  -2  -4  -4   10.70    1.80
   2  -4   4    7.10    1.80
  -2  -4  -4   13.80    2.20
  -2  -4  -4   11.10    1.30
   2  -4   4   10.10    1.70
  -2  -4  -4   11.40    1.80
  -2  -4  -4    6.30    1.40
   2  -4   4    9.00    1.50
   2  -4   4    8.60    1.50
  -2   4  -4    7.80    1.50
   2   4   4    7.60    1.50
  -2   4  -4   11.50    1.70
   2   4   4   10.10    1.90
  -2   4  -4    7.10    1.40
   2   4   4    7.10    1.50
  -2   4  -4    8.90    1.40
  -2   4  -4    8.10    1.60
   2   4   4   11.50    2.00
   2   4   4   10.30    1.60
   2   4   4   13.10    1.90
  -2   4  -4    7.80    2.30
   2   4   4    8.80    1.30
   2   4   4    8.60    1.30
  -2   4  -4    8.30    1.50
  -2   4  -4    7.00    1.60
   2   4   4    9.90    1.70
  -3  -4  -4  105.29    6.20
   3  -4   4   96.29    5.30
   3  -4   4   89.79    4.40
  -3  -4  -4   96.49    5.50
   3  -4   4   91.29    6.40
   3  -4   4   87.39    5.00
  -3  -4  -4  102.39    5.60
   3  -4   4   94.39    6.20
   3  -4   4   88.49    5.10
  -3   4  -4   78.79    5.80
   3   4   4  105.49    5.80
   3   4   4   94.49    5.50
   3   4   4   98.59    6.00
  -3   4  -4   87.19    6.40
   3   4   4  102.09    5.80
  -3   4  -4   93.59    5.40
  -3   4  -4   96.29    5.20
   3   4   4   93.69    5.70
  -3   4  -4   91.99    5.30
   3   4   4   98.49    4.60
   3   4   4  102.39    5.60
  -4  -4  -4  295.87   15.20
   4  -4   4  310.87   14.40
   4  -4   4  315.57   15.80
   4  -4   4  306.17   15.10
  -4  -4  -4  320.07   14.30
   4  -4   4  298.17   13.60
   4   4   4  328.87   15.00
   4   4   4  306.97   14.50
  -4   4  -4  276.87   14.50
   4   4   4  311.57   15.10
   4   4   4  292.27   15.00
  -4   4  -4  313.87   15.90
   5  -4   4  217.98   11.90
   5  -4   4  262.07   14.00
  -5  -4  -4  230.48   12.90
   5  -4   4  234.48   13.00
   5  -4   4  246.78   13.50
  -5  -4  -4  218.28   15.60
  -5   4  -4  241.98   13.80
   5   4   4  236.68   12.30
   5   4   4  231.68   13.00
  -5   4  -4  235.78   12.20
   5   4   4  256.97   12.80
   6  -4   4   18.30    4.40
  -6  -4  -4   23.20    4.50
   6  -4   4   18.40    3.60
  -6  -4  -4   20.60    4.10
   6  -4   4   22.70    4.60
   6   4   4   27.20    4.60
   6   4   4   24.10    4.20
   6   4   4   12.50    3.00
   6   4   4   14.90    3.80
  -6   4  -4   35.20    5.40
   6  -5  -4   16.40    3.80
   6  -5  -4   15.10    2.90
  -6  -5   4   19.60    3.90
   6  -5  -4   11.20    3.10
   6   5  -4   13.40    3.40
   6   5  -4   14.70    3.60
  -6   5   4   12.70    3.70
  -6   5   4   21.10    4.60
  -5  -5   4    3.90    2.20
   5  -5  -4    1.00    1.80
   5  -5  -4    0.60    2.30
   5   5  -4    3.90    2.10
   5   5  -4    2.60    2.80
  -5   5   4   -1.40    2.10
   4  -5  -4   55.09    3.80
  -4  -5   4   43.50    5.20
  -4  -5   4   53.89    3.90
   4  -5  -4   54.49    4.20
  -4  -5   4   54.19    4.60
   4  -5  -4   46.10    4.20
  -4  -5   4   53.39    4.20
   4  -5  -4   45.70    4.60
   4   5  -4   52.09    4.50
   4   5  -4   58.29    4.00
   4   5  -4   62.79    4.60
  -4   5   4   53.89    4.80
   4   5  -4   52.59    4.30
  -4   5   4   57.89    5.20
   3  -5  -4  112.99    6.30
  -3  -5   4  118.49    6.80
  -3  -5   4  120.79    6.00
  -3  -5   4  111.09    6.40
   3  -5  -4  108.79    5.90
  -3  -5   4  115.39    6.30
  -3  -5   4  108.09    6.80
   3  -5  -4  117.69    6.50
   3  -5  -4  109.69    5.70
  -3  -5   4  114.09    6.60
   3  -5  -4  111.69    6.80
   3   5  -4  116.29    6.50
   3   5  -4  121.49    6.50
  -3   5   4   98.29    5.10
  -3   5   4  103.79    5.10
   3   5  -4  120.69    6.10
   3   5  -4  108.39    6.20
  -3   5   4  113.39    7.00
  -3   5   4  101.59    5.70
   3   5  -4  119.19    6.30
  -3   5   4  117.39    6.80
  -2  -5   4 1954.20   79.09
  -2  -5   4 1933.51   79.39
  -2  -5   4 1974.60   79.59
   2  -5  -4 1810.82   79.19
  -2  -5   4 2007.00   78.49
   2  -5  -4 1833.42   78.69
   2  -5  -4 1918.51   79.39
   2  -5  -4 1906.51   78.29
  -2  -5   4 1926.01   79.29
  -2  -5   4 1959.30   79.29
  -2  -5   4 1849.42   78.49
  -2  -5   4 1971.00   79.79
   2  -5  -4 1892.81   78.69
   2  -5  -4 1923.01   79.39
  -2   5   4 1824.42   78.29
   2   5  -4 1968.50   79.29
   2   5  -4 1931.51   79.19
  -2   5   4 2005.20   79.79
   2   5  -4 1954.20   79.19
   2   5  -4 2007.80   79.29
  -2   5   4 1828.62   79.69
  -2   5   4 1793.42   79.09
   2   5  -4 1965.50   79.49
   2   5  -4 1959.70   79.49
  -2   5   4 1782.42   78.19
   2   5  -4 1980.70   79.09
   1  -5  -4  103.99    5.10
  -1  -5   4  106.29    5.30
   1  -5  -4   97.09    5.60
  -1  -5   4  104.99    5.50
   1  -5  -4   97.49    5.70
  -1  -5   4  108.69    5.10
  -1  -5   4  105.89    5.80
  -1  -5   4  108.59    5.90
  -1  -5   4  101.39    5.50
   1  -5  -4   95.69    4.90
   1  -5  -4  107.29    5.60
  -1  -5   4  107.89    5.60
   1  -5  -4  110.09    5.60
   1   5  -4  110.29    5.20
  -1   5   4  105.39    5.80
  -1   5   4  101.79    5.70
   1   5  -4  109.39    5.90
   1   5  -4   99.09    5.50
   1   5  -4  106.09    5.10
  -1   5   4  104.69    5.60
   1   5  -4  102.29    5.50
  -1   5   4   98.09    5.50
   1   5  -4  108.49    5.60
  -1   5   4  105.19    5.50
  -1   5   4   99.99    4.90
   1   5  -4  102.29    5.10
  -1   5   4  102.39    4.90
   1   5  -4  105.19    5.80
  -1   5   4   98.49    4.80
   0  -5  -4  257.87   12.30
   0  -5   4  264.37   11.50
   0  -5  -4  280.77   11.90
   0  -5   4  265.97   12.10
   0  -5  -4  249.68   12.00
   0  -5   4  260.97   11.40
   0  -5  -4  289.17   12.50
   0  -5  -4  252.37   11.60
   0  -5  -4  276.77   11.70
   0  -5  -4  269.47   12.00
   0  -5   4  267.57   11.80
   0  -5  -4  261.67   11.80
   0  -5   4  252.47   11.30
   0  -5   4  262.87   12.00
   0  -5   4  257.97   12.00
   0  -5   4  266.27   11.40
   0  -5   4  265.37   12.40
   0   5  -4  261.97   12.00
   0   5  -4  272.87   12.30
   0   5  -4  269.77   11.50
   0   5   4  240.58   13.20
   0   5  -4  254.77   11.90
   0   5  -4  257.07   11.80
   0   5  -4  251.67   11.80
   0   5   4  277.17   12.20
   0   5   4  264.67   12.30
   0   5  -4  250.77   11.20
   0   5  -4  259.37   12.30
   0   5   4  261.07   11.80
   0   5   4  247.28   11.60
   0   5   4  288.17   12.00
   0   5   4  264.37   11.50
   0   5   4  266.77   11.70
   0   5  -4  274.27   11.60
  -1  -5  -4    7.70    1.40
  -1  -5  -4    5.70    1.40
  -1  -5  -4    9.70    1.50
   1  -5   4    6.50    1.40
   1  -5   4    6.70    1.40
   1  -5   4    4.80    1.30
  -1  -5  -4    7.30    1.40
  -1  -5  -4    6.20    1.40
   1  -5   4    3.60    1.20
   1  -5   4    5.80    1.30
   1  -5   4    5.30    1.40
  -1  -5  -4    8.40    1.30
  -1  -5  -4    7.30    1.60
  -1  -5  -4    7.20    1.60
   1   5   4    7.50    1.60
  -1   5  -4    6.60    1.50
  -1   5  -4    5.10    1.20
   1   5   4    3.70    1.40
  -1   5  -4   10.10    1.70
  -1   5  -4    4.50    1.50
  -1   5  -4    9.00    1.50
   1   5   4    5.20    1.30
  -1   5  -4    6.40    1.70
  -1   5  -4    6.30    1.30
   1   5   4    5.60    1.30
   1   5   4    6.70    1.50
   1   5   4    8.40    1.50
  -1   5  -4    5.20    1.40
   1   5   4    6.60    1.30
  -2  -5  -4   17.70    2.20
   2  -5   4   22.10    2.20
  -2  -5  -4   19.90    2.30
   2  -5   4   25.20    2.30
   2  -5   4   20.20    2.40
  -2  -5  -4   24.90    2.00
  -2  -5  -4   25.40    2.60
   2  -5   4   18.80    2.50
   2  -5   4   19.40    2.40
  -2  -5  -4   17.10    2.40
  -2  -5  -4   22.00    2.50
   2  -5   4   22.50    2.30
  -2   5  -4   24.20    2.20
  -2   5  -4   23.40    2.40
   2   5   4   25.20    2.40
  -2   5  -4   20.60    2.10
   2   5   4   21.70    1.90
  -2   5  -4   22.40    2.20
   2   5   4   22.60    2.60
   2   5   4   21.80    2.00
  -2   5  -4   21.00    2.30
  -2   5  -4   22.80    2.30
   2   5   4   20.90    2.30
  -2   5  -4   23.10    2.20
  -2   5  -4   22.20    2.40
  -2   5  -4   24.50    2.30
   2   5   4   24.40    2.50
   2   5   4   21.20    2.50
  -2   5  -4   17.30    2.30
   2   5   4   21.50    2.20
   3  -5   4   23.20    2.40
  -3  -5  -4   24.50    2.90
  -3  -5  -4   26.40    2.80
   3  -5   4   21.50    2.40
   3  -5   4   18.70    3.10
  -3  -5  -4   20.70    2.50
   3  -5   4   21.60    2.80
   3  -5   4   20.70    2.50
   3   5   4   23.50    1.90
   3   5   4   21.30    2.80
   3   5   4   26.10    2.70
   3   5   4   25.40    3.00
  -3   5  -4   13.30    2.40
  -3   5  -4   23.70    2.40
  -3   5  -4   23.70    2.50
  -3   5  -4   17.10    3.00
  -3   5  -4   19.60    2.30
   4  -5   4  302.77   13.60
  -4  -5  -4  324.07   15.60
   4  -5   4  309.27   16.40
   4  -5   4  301.57   14.60
   4  -5   4  293.57   15.20
  -4  -5  -4  319.57   14.70
  -4   5  -4  298.27   16.20
   4   5   4  326.67   15.20
  -4   5  -4  297.87   14.60
   4   5   4  307.17   14.80
   4   5   4  317.47   15.10
   4   5   4  301.97   15.30
   5  -5   4   56.49    6.10
   5  -5   4   55.19    4.10
   5  -5   4   60.19    5.00
  -5  -5  -4   64.99    6.20
   5  -5   4   58.19    6.30
  -5  -5  -4   69.79    7.60
   5   5   4   62.49    5.90
  -5   5  -4   53.19    6.10
   5   5   4   64.89    5.70
  -5   5  -4   60.09    5.00
   5   5   4   67.39    5.60
   5   5   4   68.19    5.30
  -6  -5  -4   29.50    4.80
   6  -5   4   26.80    4.90
   6  -5   4   26.40    5.20
   6  -5   4   32.00    3.60
   6   5   4   27.20    4.80
   6   5   4   30.60    4.30
   6   5   4   28.50    5.00
  -6   5  -4   36.30    5.80
  -6  -6   4   11.90    3.40
   6  -6  -4   10.10    2.70
   6  -6  -4   11.90    3.10
   6  -6  -4    9.50    3.40
   6   6  -4    6.50    3.00
  -6   6   4   13.10    3.70
   6   6  -4   13.80    3.60
  -6   6   4   18.70    4.60
   5  -6  -4  158.58    8.40
   5  -6  -4  160.88    9.40
   5  -6  -4  178.78    9.80
  -5  -6   4  166.98   10.00
   5  -6  -4  158.58   10.00
  -5   6   4  159.28   10.00
  -5   6   4  147.49   10.10
   5   6  -4  149.88    9.30
   5   6  -4  144.19    9.20
   4  -6  -4   11.70    2.60
   4  -6  -4   11.90    2.40
   4  -6  -4   16.00    3.30
   4  -6  -4   14.40    2.30
  -4  -6   4   11.70    2.60
  -4  -6   4    9.60    2.20
   4   6  -4   11.70    2.70
   4   6  -4   13.20    2.60
   4   6  -4   11.00    2.10
  -4   6   4    8.80    3.10
  -4   6   4   10.40    2.80
   3  -6  -4  204.48   10.20
   3  -6  -4  211.68   10.10
  -3  -6   4  205.78   10.60
   3  -6  -4  206.38    9.20
   3  -6  -4  188.98    9.70
  -3  -6   4  216.68   10.30
   3  -6  -4  215.98   10.70
  -3  -6   4  202.58   10.10
  -3   6   4  185.78    9.60
  -3   6   4  187.98   10.60
  -3   6   4  173.38    8.70
   3   6  -4  198.38    9.70
   3   6  -4  199.08   10.00
   3   6  -4  192.68   10.10
   3   6  -4  195.58    9.80
  -3   6   4  204.58   10.60
  -2  -6   4   63.29    4.00
  -2  -6   4   66.09    4.50
   2  -6  -4   63.89    4.10
  -2  -6   4   60.99    4.10
   2  -6  -4   54.89    3.00
   2  -6  -4   51.89    3.20
   2  -6  -4   52.89    3.50
  -2  -6   4   60.49    4.30
   2  -6  -4   51.09    4.00
   2  -6  -4   56.49    4.30
  -2   6   4   49.40    3.90
   2   6  -4   61.19    4.10
   2   6  -4   59.69    3.90
  -2   6   4   62.69    4.40
  -2   6   4   58.59    4.20
  -2   6   4   52.69    2.90
   2   6  -4   59.59    3.70
   2   6  -4   55.89    3.70
  -2   6   4   51.89    3.00
   1  -6  -4  143.49    7.30
  -1  -6   4  171.18    8.60
   1  -6  -4  160.88    8.10
  -1  -6   4  165.78    7.60
  -1  -6   4  160.58    7.70
   1  -6  -4  164.58    8.00
   1  -6  -4  154.48    7.40
   1  -6  -4  151.68    8.20
  -1  -6   4  158.28    7.80
  -1  -6   4  169.58    8.30
   1  -6  -4  159.08    7.50
  -1  -6   4  172.98    8.50
  -1   6   4  165.58    8.00
  -1   6   4  168.08    8.30
   1   6  -4  167.18    8.60
   1   6  -4  166.08    7.50
   1   6  -4  161.18    7.50
  -1   6   4  144.69    7.30
  -1   6   4  153.78    7.10
   1   6  -4  153.18    7.90
   1   6  -4  159.88    8.00
  -1   6   4  152.68    8.20
  -1   6   4  145.39    7.90
   0  -6  -4  362.06   16.40
   0  -6   4  353.06   16.00
   0  -6  -4  372.86   16.00
   0  -6   4  341.87   15.50
   0  -6   4  357.86   15.30
   0  -6  -4  369.86   15.60
   0  -6   4  358.26   16.40
   0  -6  -4  334.67   15.50
   0  -6  -4  363.46   15.90
   0  -6  -4  355.66   15.80
   0  -6   4  373.36   16.20
   0  -6  -4  345.17   16.00
   0  -6  -4  367.26   15.70
   0  -6   4  354.06   15.80
   0   6   4  378.96   16.20
   0   6  -4  329.67   15.00
   0   6   4  331.47   15.70
   0   6   4  355.56   15.90
   0   6  -4  356.86   16.00
   0   6   4  362.06   15.90
   0   6  -4  343.97   15.90
   0   6  -4  357.06   16.00
   0   6  -4  375.16   15.90
   0   6  -4  352.76   16.40
   0   6   4  371.16   15.60
   0   6   4  381.26   16.00
   0   6  -4  353.66   15.50
   0   6   4  349.77   15.40
   0   6  -4  363.86   15.60
   0   6   4  349.96   16.30
   0   6   4  356.26   15.50
   1  -6   4  115.79    6.30
  -1  -6  -4  123.69    6.30
   1  -6   4  121.39    6.30
  -1  -6  -4  113.29    6.10
  -1  -6  -4  116.59    6.10
  -1  -6  -4  127.99    6.40
  -1  -6  -4  126.99    6.80
   1  -6   4  112.99    6.60
  -1  -6  -4  122.49    6.50
  -1  -6  -4  114.29    5.70
   1  -6   4  112.29    6.10
  -1   6  -4  118.09    6.30
  -1   6  -4  121.09    7.90
  -1   6  -4  112.59    6.70
  -1   6  -4  118.19    6.10
  -1   6  -4  111.19    6.70
  -1   6  -4  115.89    6.30
   1   6   4  122.09    6.20
   1   6   4  120.99    6.50
   1   6   4  118.19    6.10
   1   6   4  116.49    5.70
   1   6   4  127.49    6.60
  -1   6  -4  109.99    6.10
   1   6   4  126.49    6.20
   1   6   4  122.59    6.10
  -1   6  -4  118.89    6.20
  -1   6  -4  106.89    6.00
  -2  -6  -4   13.10    1.70
   2  -6   4    8.70    1.80
  -2  -6  -4   17.30    3.70
   2  -6   4   13.70    2.40
  -2  -6  -4   12.30    2.10
   2  -6   4   13.30    2.00
   2  -6   4   10.80    2.00
   2  -6   4    9.60    2.00
   2  -6   4   10.60    2.10
  -2  -6  -4   12.40    2.10
  -2  -6  -4   11.30    2.10
  -2   6  -4   10.60    1.90
  -2   6  -4   10.30    1.80
  -2   6  -4   11.20    2.10
   2   6   4   12.30    1.80
  -2   6  -4   11.60    2.00
   2   6   4   12.50    3.00
   2   6   4   10.00    2.10
   2   6   4   13.10    1.90
  -2   6  -4   13.40    2.20
  -2   6  -4    9.20    1.80
   2   6   4   10.00    2.00
  -2   6  -4    9.60    2.20
   2   6   4   12.50    1.80
   2   6   4   13.00    2.00
   3  -6   4  170.18    9.20
   3  -6   4  175.18   10.00
   3  -6   4  180.98    9.10
   3  -6   4  175.28    9.10
   3  -6   4  178.58    9.60
  -3  -6  -4  189.58    9.60
  -3  -6  -4  175.28    9.30
  -3  -6  -4  183.88   10.00
  -3   6  -4  166.98    9.90
   3   6   4  192.98    8.60
   3   6   4  189.08    9.40
   3   6   4  199.18    9.30
   3   6   4  190.18    9.90
  -3   6  -4  181.28    9.10
  -3   6  -4  178.08    9.20
   3   6   4  189.38    9.60
  -3   6  -4  170.08    9.50
  -3   6  -4  168.98    9.10
   4  -6   4   94.79    6.30
  -4  -6  -4  115.29    7.40
   4  -6   4  108.49    7.60
   4  -6   4  103.29    7.10
   4  -6   4  100.89    5.20
  -4  -6  -4  117.19    6.80
  -4   6  -4   97.59    6.80
   4   6   4  100.69    6.50
  -4   6  -4  111.39    7.10
   4   6   4  102.19    7.00
  -4   6  -4  100.69    7.60
  -4   6  -4  102.19    6.30
   4   6   4  103.79    6.70
   5  -6   4  181.28   11.20
   5  -6   4  167.48   10.50
  -5  -6  -4  173.48   10.70
   5  -6   4  167.58    9.60
  -5   6  -4  178.08   10.60
   5   6   4  170.28   10.10
   5   6   4  174.18   10.40
  -5   6  -4  170.18   11.20
   5   6   4  164.98    9.80
   6  -6   4    8.50    2.20
  -6  -6  -4    7.10    3.30
   6  -6   4    3.70    3.10
   6  -6   4    5.50    3.00
  -6   6  -4    7.90    3.70
   6   6   4    6.20    3.20
  -6   6  -4    5.70    3.00
   6   6   4    2.80    2.50
   6  -7  -4   20.50    4.60
   6  -7  -4   10.90    3.10
  -6  -7   4   19.20    4.20
   6  -7  -4   12.40    2.70
   6   7  -4   13.50    3.80
  -6   7   4   13.90    4.10
   6   7  -4   17.50    3.90
  -6   7   4   13.40    4.00
   5  -7  -4    5.40    2.70
   5  -7  -4    1.20    2.00
   5  -7  -4    8.00    2.70
   5  -7  -4    4.80    1.80
  -5  -7   4    9.20    3.10
   5   7  -4    5.50    2.60
   5   7  -4    7.50    2.80
  -5   7   4    5.90    2.80
  -5   7   4    2.80    2.40
   4  -7  -4   83.69    5.70
  -4  -7   4   82.19    5.70
   4  -7  -4   78.89    4.80
   4  -7  -4   92.19    6.60
  -4  -7   4   78.69    6.30
   4  -7  -4   83.19    5.90
   4   7  -4   81.99    5.30
  -4   7   4   74.79    6.20
   4   7  -4   79.29    5.90
  -4   7   4   77.59    6.50
   4   7  -4   79.09    5.60
   3  -7  -4   50.89    3.30
   3  -7  -4   57.19    4.30
  -3  -7   4   39.00    6.20
   3  -7  -4   55.09    4.20
   3  -7  -4   42.30    3.80
  -3  -7   4   45.50    4.10
  -3  -7   4   50.39    4.50
   3   7  -4   44.50    3.80
  -3   7   4   55.09    4.70
   3   7  -4   49.70    3.90
   3   7  -4   43.00    4.00
  -3   7   4   45.50    4.40
   2  -7  -4   13.70    2.30
   2  -7  -4   11.00    2.20
  -2  -7   4   16.00    2.70
   2  -7  -4   16.70    1.80
  -2  -7   4   16.00    2.20
   2  -7  -4   15.20    2.40
   2  -7  -4   14.40    1.60
  -2  -7   4   18.70    2.70
  -2  -7   4   17.60    2.40
   2   7  -4   20.50    2.30
  -2   7   4   16.50    2.50
   2   7  -4   16.30    2.50
  -2   7   4   13.40    2.40
   2   7  -4   19.20    4.20
   2   7  -4   11.90    2.10
  -2   7   4   17.30    2.80
  -1  -7   4  773.42   32.10
   1  -7  -4  788.82   32.70
   1  -7  -4  749.53   32.70
  -1  -7   4  747.33   32.30
   1  -7  -4  754.42   32.00
  -1  -7   4  777.62   32.30
  -1  -7   4  800.92   33.30
   1  -7  -4  750.12   33.00
   1  -7  -4  723.73   31.90
  -1  -7   4  786.52   32.90
   1  -7  -4  746.93   32.00
  -1   7   4  719.23   31.40
   1   7  -4  762.12   32.10
  -1   7   4  713.53   31.90
   1   7  -4  782.22   32.70
  -1   7   4  687.63   32.60
  -1   7   4  802.42   33.00
  -1   7   4  760.62   32.40
   1   7  -4  802.62   32.70
   1   7  -4  768.52   31.80
   0  -7   4   24.00    2.90
   0  -7  -4   23.70    2.60
   0  -7  -4   26.80    2.30
   0  -7   4   28.80    2.70
   0  -7   4   28.20    2.80
   0  -7   4   20.90    2.10
   0  -7   4   21.80    2.30
   0  -7   4   27.60    2.10
   0  -7  -4   18.00    2.30
   0  -7  -4   26.60    2.40
   0  -7  -4   19.80    3.00
   0   7   4   19.40    2.40
   0   7  -4   25.50    2.30
   0   7   4   20.90    2.40
   0   7  -4   26.30    2.50
   0   7   4   18.80    3.10
   0   7  -4   28.00    2.70
   0   7  -4   26.30    2.40
   0   7   4   26.60    2.70
   0   7   4   22.20    2.10
   1  -7   4   41.60    3.30
   1  -7   4   35.40    2.10
  -1  -7  -4   38.60    3.10
   1  -7   4   36.10    3.50
  -1  -7  -4   38.30    3.20
  -1  -7  -4   39.80    3.10
   1  -7   4   39.50    3.20
   1  -7   4   36.10    3.00
  -1  -7  -4   37.30    3.30
  -1  -7  -4   38.20    3.70
  -1   7  -4   35.00    2.90
   1   7   4   35.00    2.50
   1   7   4   40.80    3.20
  -1   7  -4   36.60    2.90
  -1   7  -4   34.90    3.00
   1   7   4   31.90    2.90
   1   7   4   44.40    3.40
  -1   7  -4   39.40    3.10
  -1   7  -4   35.80    3.20
   1   7   4   38.30    3.10
  -2  -7  -4   47.10    3.20
  -2  -7  -4   38.80    3.80
  -2  -7  -4   40.90    3.50
  -2  -7  -4   40.10    3.80
   2  -7   4   41.60    3.40
   2  -7   4   39.90    3.50
   2  -7   4   39.20    3.70
   2  -7   4   33.50    3.50
  -2   7  -4   41.20    3.70
  -2   7  -4   43.20    3.70
   2   7   4   44.00    3.50
  -2   7  -4   40.00    3.30
   2   7   4   41.20    3.00
   2   7   4   47.10    3.80
   2   7   4   46.00    3.30
  -2   7  -4   43.30    3.60
  -2   7  -4   41.70    3.90
   2   7   4   41.00    3.30
  -3  -7  -4  238.48   11.60
  -3  -7  -4  246.68   12.10
   3  -7   4  215.38   11.70
   3  -7   4  223.28   11.30
   3  -7   4  209.98   11.20
  -3  -7  -4  253.57   12.30
   3  -7   4  234.68   12.30
   3  -7   4  222.58   11.30
   3  -7   4  217.18   11.50
  -3   7  -4  229.48   11.50
   3   7   4  240.48   11.60
  -3   7  -4  213.28   11.20
  -3   7  -4  227.28   11.70
   3   7   4  236.68   11.80
  -3   7  -4  235.18   12.30
  -3   7  -4  220.18   11.30
   3   7   4  230.58   10.80
   3   7   4  231.18   11.20
  -3   7  -4  232.48   11.40
   3   7   4  246.88   12.10
   4  -7   4    7.60    2.40
   4  -7   4   10.50    3.10
  -4  -7  -4   14.40    3.20
   4  -7   4    9.00    2.80
  -4  -7  -4   11.10    2.70
   4   7   4   11.40    2.60
  -4   7  -4    9.10    2.30
  -4   7  -4    9.50    2.70
   4   7   4   13.20    3.00
  -4   7  -4    9.80    2.90
  -4   7  -4   10.50    2.40
   5  -7   4   62.69    6.10
  -5  -7  -4   65.89    6.30
   5  -7   4   74.19    6.90
   5  -7   4   67.29    4.20
   5  -7   4   70.59    7.60
   5   7   4   70.89    5.80
  -5   7  -4   70.89    6.30
   5   7   4   60.49    6.00
  -5   7  -4   66.19    6.70
   6  -7   4    5.80    3.30
  -6  -7  -4    8.30    3.50
   6  -7   4    7.00    1.90
   6  -7   4    6.80    3.60
  -6   7  -4    7.00    3.60
   6   7   4   10.30    3.30
   6   7   4    9.50    3.40
  -6   7  -4    5.00    3.20
  -6  -8   4   12.80    3.80
   6  -8  -4    9.40    3.30
   6   8  -4    7.90    3.40
  -6   8   4   10.40    3.90
   5  -8  -4   -0.30    2.00
  -5  -8   4    4.00    2.60
   5  -8  -4    1.30    1.60
   5  -8  -4    2.60    2.40
   5  -8  -4    0.30    2.40
  -5   8   4    4.10    2.90
   5   8  -4    1.40    2.10
  -5   8   4    3.00    2.50
   5   8  -4    2.80    2.20
   4  -8  -4   33.30    4.00
   4  -8  -4   36.20    3.30
  -4  -8   4   41.30    4.70
   4  -8  -4   38.50    4.30
  -4  -8   4   36.40    4.10
  -4   8   4   39.00    4.90
   4   8  -4   42.00    4.10
   4   8  -4   37.30    4.70
  -4   8   4   45.10    5.10
   4   8  -4   38.80    3.80
   3  -8  -4  218.88   11.60
   3  -8  -4  214.48   10.40
  -3  -8   4  234.08   11.70
   3  -8  -4  234.48   11.80
  -3  -8   4  244.18   12.40
  -3  -8   4  237.88   12.00
  -3   8   4  209.98   11.70
   3   8  -4  221.78   11.80
   3   8  -4  234.38   11.40
   3   8  -4  240.38   11.50
  -3   8   4  216.28   12.00
  -3   8   4  230.38   12.10
   2  -8  -4   50.69    4.10
   2  -8  -4   42.20    4.10
   2  -8  -4   38.30    3.70
  -2  -8   4   55.59    4.50
  -2  -8   4   47.90    4.40
   2  -8  -4   47.10    3.10
  -2  -8   4   41.70    3.70
   2   8  -4   47.40    4.00
  -2   8   4   52.89    4.40
  -2   8   4   45.50    4.00
   2   8  -4   43.90    3.60
  -2   8   4   46.40    4.00
   2   8  -4   47.40    3.80
   1  -8  -4   31.60    2.60
   1  -8  -4   34.60    3.60
  -1  -8   4   32.50    2.80
   1  -8  -4   33.60    3.20
   1  -8  -4   36.30    2.80
  -1  -8   4   36.40    3.60
   1  -8  -4   30.90    3.20
  -1  -8   4   28.60    2.80
  -1  -8   4   30.60    3.60
   1   8  -4   28.90    2.70
  -1   8   4   35.20    3.20
   1   8  -4   31.70    3.10
  -1   8   4   27.00    3.50
   1   8  -4   37.00    3.30
  -1   8   4   26.80    3.10
  -1   8   4   37.40    3.50
   0  -8   4  248.78   11.90
   0  -8   4  254.97   11.00
   0  -8  -4  248.48   12.40
   0  -8   4  222.58   11.20
   0  -8  -4  253.07   11.40
   0  -8  -4  243.18   11.70
   0  -8   4  250.07   12.40
   0  -8  -4  252.17   11.60
   0  -8   4  276.87   13.00
   0   8  -4  237.88   11.30
   0   8  -4  235.18   11.60
   0   8  -4  231.08   11.30
   0   8   4  235.58   11.00
   0   8   4  234.88   11.90
   0   8   4  229.48   11.50
   0   8   4  249.97   11.80
   0   8  -4  245.48   11.90
   0   8   4  228.98   11.00
   1  -8   4   18.10    2.70
   1  -8   4   16.70    1.70
   1  -8   4   19.30    2.90
   1  -8   4   17.60    2.20
   1  -8   4   18.90    1.60
  -1  -8  -4   22.50    3.10
  -1  -8  -4   22.70    3.30
   1  -8   4   21.10    2.60
   1   8   4   19.50    1.90
   1   8   4   21.60    2.60
  -1   8  -4   20.30    2.50
  -1   8  -4   21.30    2.50
  -1   8  -4   17.90    2.20
  -1   8  -4   17.90    2.60
   1   8   4   19.20    2.70
  -2  -8  -4   31.90    3.20
   2  -8   4   23.20    2.80
   2  -8   4   25.70    3.00
   2  -8   4   22.70    3.10
  -2  -8  -4   34.70    2.90
  -2  -8  -4   33.00    3.40
   2  -8   4   28.50    3.10
  -2  -8  -4   25.90    3.40
   2  -8   4   26.70    3.30
   2   8   4   29.00    3.10
   2   8   4   25.80    2.30
   2   8   4   24.40    2.70
   2   8   4   29.50    3.30
  -2   8  -4   28.10    3.20
  -2   8  -4   25.60    3.00
  -2   8  -4   18.80    2.70
  -2   8  -4   26.30    3.10
  -2   8  -4   23.50    2.80
  -3  -8  -4  167.58    9.20
   3  -8   4  156.18    9.30
   3  -8   4  157.28    9.20
  -3  -8  -4  185.28    9.80
   3  -8   4  168.38    9.00
   3  -8   4  152.08    8.80
   3  -8   4  163.08    9.00
   3  -8   4  163.88    9.70
  -3  -8  -4  188.58   10.00
  -3   8  -4  154.98    9.50
   3   8   4  174.28    9.20
  -3   8  -4  163.38    9.00
  -3   8  -4  164.58    9.30
   3   8   4  189.38    9.80
  -3   8  -4  156.68    8.70
  -3   8  -4  170.08    9.10
  -3   8  -4  150.88    9.00
   3   8   4  201.18   10.90
  -4  -8  -4   19.80    3.60
   4  -8   4   20.60    3.40
   4  -8   4   18.30    3.90
  -4  -8  -4   24.30    3.70
   4  -8   4   23.00    3.80
   4   8   4   22.70    3.50
  -4   8  -4   20.60    3.90
  -4   8  -4   24.40    3.30
  -4   8  -4   22.20    3.20
  -4   8  -4   22.10    4.00
   4   8   4   22.00    3.90
  -5  -8  -4   48.60    5.60
   5  -8   4   47.00    6.00
   5  -8   4   44.50    3.20
   5  -8   4   41.10    5.40
   5  -8   4   44.50    4.80
   5   8   4   45.20    5.40
  -5   8  -4   45.10    5.80
   5   8   4   45.30    4.90
  -5   8  -4   44.20    5.50
  -6  -8  -4   32.20    5.40
   6  -8   4   29.40    4.80
   6   8   4   31.60    7.20
   6   8   4   36.10    5.30
  -6   8  -4   34.10    6.00
   6  -9  -4    3.20    3.00
   6  -9  -4    0.60    3.30
   6  -9  -4    4.30    2.20
  -6  -9   4    1.20    3.00
   6   9  -4    2.70    2.90
  -6   9   4    3.40    3.10
  -6   9   4    4.50    3.50
  -5  -9   4    3.90    2.60
   5  -9  -4    0.90    2.20
   5  -9  -4    1.20    2.20
   5  -9  -4    2.80    1.90
  -5   9   4    1.70    2.60
  -5   9   4   -0.10    2.40
   5   9  -4    0.70    2.20
   4  -9  -4   34.60    3.20
  -4  -9   4   29.80    4.20
  -4  -9   4   32.00    4.60
   4  -9  -4   32.00    4.10
   4  -9  -4   38.50    4.30
  -4   9   4   38.20    4.70
   4   9  -4   34.10    4.40
   4   9  -4   34.80    4.10
  -4   9   4   31.70    4.20
   4   9  -4   33.10    4.30
  -4   9   4   34.10    4.70
  -3  -9   4   34.40    3.90
   3  -9  -4   29.10    3.90
  -3  -9   4   35.20    4.30
  -3  -9   4   34.00    4.40
   3  -9  -4   34.10    2.90
   3  -9  -4   32.50    3.80
   3  -9  -4   34.10    3.90
  -3   9   4   32.10    3.90
   3   9  -4   36.60    4.00
  -3   9   4   32.50    4.10
  -3   9   4   31.10    4.10
   3   9  -4   31.10    3.60
   3   9  -4   30.20    3.50
   2  -9  -4  118.09    7.40
   2  -9  -4  111.19    7.00
  -2  -9   4  119.89    7.60
   2  -9  -4  102.89    5.90
   2  -9  -4  113.09    7.00
  -2  -9   4  118.39    7.50
  -2  -9   4  126.39    7.00
   2   9  -4  126.89    7.00
   2   9  -4  108.99    6.50
  -2   9   4  104.99    7.20
  -2   9   4  113.59    7.00
   2   9  -4  115.19    7.00
  -2   9   4  109.99    6.90
  -1  -9   4  110.49    7.30
   1  -9  -4  116.59    7.30
   1  -9  -4  104.19    5.90
  -1  -9   4  101.59    6.10
  -1  -9   4  103.39    6.80
   1  -9  -4  104.79    6.70
   1  -9  -4  113.59    6.10
   1   9  -4  107.29    6.10
   1   9  -4  114.89    6.70
  -1   9   4  109.59    6.90
  -1   9   4  110.69    6.70
  -1   9   4  110.09    6.30
   1   9  -4  110.69    6.60
   0  -9  -4  102.59    6.10
   0  -9   4  106.19    6.50
   0  -9   4  107.49    6.40
   0  -9   4  107.29    5.50
   0  -9  -4  107.59    6.40
   0  -9   4  105.29    6.90
   0  -9  -4   98.29    6.90
   0  -9  -4   95.89    5.70
   0   9   4   89.29    5.30
   0   9  -4  102.99    5.80
   0   9  -4  107.19    6.30
   0   9   4  107.49    6.60
   0   9   4  100.99    6.20
   0   9  -4  104.19    6.40
   1  -9   4   19.70    2.70
  -1  -9  -4   17.10    2.50
  -1  -9  -4   17.80    2.80
  -1  -9  -4   18.60    2.60
   1  -9   4   16.40    1.80
   1  -9   4   14.80    2.70
   1  -9   4   12.30    2.70
  -1  -9  -4   18.50    3.20
  -1   9  -4   15.40    2.50
  -1   9  -4   12.90    2.10
   1   9   4   15.70    2.60
  -1   9  -4   16.80    2.70
  -1   9  -4   15.40    2.50
   1   9   4   13.20    2.60
   1   9   4   17.80    2.70
   2  -9   4   69.69    5.60
  -2  -9  -4   75.69    5.70
   2  -9   4   71.69    5.30
  -2  -9  -4   69.19    5.10
   2  -9   4   70.79    5.10
   2  -9   4   67.99    5.20
  -2  -9  -4   80.59    6.00
  -2  -9  -4   79.69    5.10
  -2   9  -4   72.09    5.20
  -2   9  -4   75.39    5.40
  -2   9  -4   70.89    5.30
   2   9   4   77.39    5.10
   2   9   4   81.59    5.60
  -2   9  -4   69.49    5.10
   2   9   4   77.69    5.40
  -3  -9  -4    9.30    2.90
  -3  -9  -4    6.30    2.40
   3  -9   4    5.00    2.00
   3  -9   4    5.10    2.10
   3  -9   4    8.60    3.40
   3  -9   4    4.30    2.00
   3  -9   4    6.40    2.50
  -3  -9  -4    5.30    2.20
  -3   9  -4    4.40    1.80
  -3   9  -4    4.90    2.00
  -3   9  -4    6.10    2.30
  -3   9  -4    3.70    1.70
   3   9   4    6.80    2.30
  -3   9  -4    6.80    2.30
   3   9   4    5.30    2.40
  -3   9  -4    7.70    2.50
   4  -9   4   47.50    4.50
  -4  -9  -4   52.69    5.40
   4  -9   4   57.99    6.60
   4  -9   4   43.20    5.20
  -4  -9  -4   55.09    5.20
   4   9   4   47.60    5.10
  -4   9  -4   36.90    5.10
  -4   9  -4   41.70    4.40
   4   9   4   43.60    4.70
  -4   9  -4   40.30    4.40
  -5  -9  -4    9.90    3.40
   5  -9   4    5.20    2.60
   5  -9   4    7.20    3.10
  -5   9  -4    6.10    2.50
   5   9   4    8.90    3.10
  -5   9  -4    3.30    3.00
   5   9   4    3.40    2.80
  -5   9  -4    4.90    2.90
   5 -10  -4   20.30    3.30
   5 -10  -4   21.50    4.70
  -5 -10   4   26.80    4.80
   5 -10  -4   31.00    4.60
   5  10  -4   25.50    4.50
  -5  10   4   33.30    4.90
  -5  10   4   22.80    4.60
  -5  10   4   29.00    5.30
   4 -10  -4    1.70    1.50
  -4 -10   4   -1.70    2.00
   4 -10  -4   -0.60    1.90
  -4 -10   4   -0.20    2.10
   4 -10  -4    2.80    2.30
  -4  10   4    2.50    2.30
   4  10  -4    1.10    2.10
  -4  10   4    1.20    2.30
  -4  10   4    4.40    2.70
  -3 -10   4   81.89    6.00
  -3 -10   4   85.79    8.80
   3 -10  -4   73.39    5.90
  -3 -10   4   84.49    6.50
   3 -10  -4   70.19    6.00
  -3  10   4   79.29    6.50
   3  10  -4   75.79    5.60
   3  10  -4   86.79    7.60
   3  10  -4   81.29    5.80
  -3  10   4   84.59    6.60
   2 -10  -4   20.30    2.50
   2 -10  -4   16.50    3.30
  -2 -10   4   20.10    3.70
   2 -10  -4   18.80    3.20
   2 -10  -4   18.80    3.30
  -2 -10   4   20.00    3.60
  -2 -10   4   21.10    3.10
  -2  10   4   21.00    3.40
   2  10  -4   20.40    3.10
   2  10  -4   18.20    2.80
  -2  10   4   18.10    3.10
  -2  10   4   20.60    3.50
   2  10  -4   18.30    3.30
   1 -10  -4  330.77   16.30
   1 -10  -4  321.17   15.60
  -1 -10   4  327.37   16.40
  -1 -10   4  323.97   16.00
   1 -10  -4  311.27   14.60
  -1 -10   4  328.57   15.10
  -1  10   4  316.37   15.60
  -1  10   4  338.67   16.00
   1  10  -4  311.27   15.50
  -1  10   4  315.47   14.90
   1  10  -4  305.57   15.00
   1  10  -4  335.17   15.70
   0 -10   4   59.89    5.40
   0 -10  -4   63.39    5.50
   0 -10   4   54.39    3.90
   0 -10  -4   59.69    4.30
   0 -10  -4   64.89    4.70
   0 -10   4   63.29    4.90
   0 -10   4   61.49    5.00
   0 -10  -4   58.69    4.70
   0  10  -4   54.89    4.40
   0  10  -4   61.39    4.80
   0  10   4   58.29    4.70
   0  10  -4   67.09    5.00
   0  10   4   61.19    5.00
   1 -10   4   77.99    4.30
   1 -10   4   64.09    5.70
  -1 -10  -4   82.99    5.50
   1 -10   4   70.59    5.30
  -1 -10  -4   84.59    5.40
  -1 -10  -4   89.99    6.50
  -1 -10  -4   70.99    5.50
   1 -10   4   79.99    5.60
  -1  10  -4   80.99    5.40
   1  10   4   79.39    5.60
  -1  10  -4   73.89    5.30
   1  10   4   78.39    5.50
   1  10   4   71.69    5.40
  -1  10  -4   73.39    5.60
   2 -10   4   50.99    5.00
  -2 -10  -4   53.69    5.00
  -2 -10  -4   62.29    5.50
  -2 -10  -4   55.19    4.60
  -2 -10  -4   49.90    4.40
   2 -10   4   53.99    4.50
   2 -10   4   56.19    4.80
  -2  10  -4   57.99    4.70
  -2  10  -4   56.19    4.70
   2  10   4   54.99    4.90
  -2  10  -4   49.20    4.40
   2  10   4   63.09    5.00
  -2  10  -4   49.99    4.70
   2  10   4   65.49    4.80
   3 -10   4    1.80    2.00
   3 -10   4    7.80    2.30
  -3 -10  -4    4.70    3.30
   3 -10   4    5.90    2.30
  -3 -10  -4    2.70    2.00
  -3 -10  -4    8.60    2.90
  -3  10  -4    8.20    2.60
  -3  10  -4    4.10    2.10
  -3  10  -4    4.90    2.20
   3  10   4    0.80    2.10
  -3  10  -4    2.20    2.10
  -3  10  -4    3.70    3.00
  -3  10  -4    4.80    2.10
   3  10   4    1.90    2.00
  -4 -10  -4    9.10    3.10
   4 -10   4    9.00    2.90
  -4 -10  -4   12.20    3.40
  -4  10  -4   11.20    3.10
  -4  10  -4   10.60    3.20
   4  10   4   11.70    3.10
  -4  10  -4   10.30    2.70
  -4  10  -4    5.00    2.80
   4  10   4   12.10    3.20
   5 -10   4   39.90    5.10
   5 -10   4   37.40    5.60
  -5 -10  -4   49.30    6.00
   5  10   4   39.90    5.70
  -5  10  -4   43.90    6.00
   5  10   4   47.10    5.40
  -5  10  -4   37.70    4.80
  -5  10  -4   38.50    5.80
   5 -11  -4    2.90    4.50
  -5 -11   4    3.20    3.10
   5 -11  -4    3.00    2.10
  -5  11   4    2.60    4.20
  -5  11   4    7.60    5.60
   5  11  -4    2.90    2.90
   4 -11  -4    8.00    3.10
  -4 -11   4    3.50    2.70
  -4 -11   4    6.20    3.10
   4 -11  -4    5.80    2.60
   4 -11  -4    4.70    1.80
   4  11  -4    4.70    2.60
  -4  11   4    5.30    3.10
  -4  11   4    4.50    2.50
  -4  11   4    3.70    2.60
   3 -11  -4   20.60    3.80
  -3 -11   4   21.80    4.20
  -3 -11   4   15.90    3.60
   3 -11  -4   18.60    3.60
   3 -11  -4   15.60    3.60
  -3 -11   4   21.60    3.60
   3 -11  -4   18.70    2.60
   3  11  -4   19.20    3.70
  -3  11   4   18.50    3.80
  -3  11   4   16.00    3.40
   3  11  -4   21.90    3.60
  -3  11   4   20.30    4.00
  -2 -11   4   11.70    3.20
   2 -11  -4   10.60    3.00
  -2 -11   4   22.10    3.90
  -2 -11   4   18.40    3.10
   2 -11  -4   21.00    5.20
   2  11  -4   18.70    3.50
  -2  11   4   17.90    3.60
   2  11  -4   22.30    5.70
  -2  11   4   16.00    3.30
   2  11  -4   25.50    3.20
  -1 -11   4    1.20    1.90
   1 -11  -4   -1.30    1.70
   1 -11  -4   -0.70    1.90
  -1 -11   4   -2.40    1.70
   1 -11  -4    0.70    1.30
  -1 -11   4    1.80    1.60
   1  11  -4    1.20    2.00
   1  11  -4    0.90    1.70
  -1  11   4    0.90    1.80
  -1  11   4    0.00    1.80
   1  11  -4    1.60    1.50
   0 -11  -4   11.50    2.50
   0 -11  -4   12.70    2.40
   0 -11   4   12.00    3.00
   0 -11   4   15.40    2.40
   0 -11  -4   10.80    3.00
   0 -11  -4   14.00    3.00
   0 -11   4   15.50    3.10
   0 -11   4   10.30    2.60
   0  11  -4    8.40    2.40
   0  11  -4   11.50    2.40
   0  11   4   10.80    2.80
   0  11   4   19.30    3.40
   0  11  -4   14.80    3.20
   0  11   4    8.50    2.70
   1 -11   4    5.80    1.50
   1 -11   4    6.50    2.60
  -1 -11  -4    5.00    2.40
   1 -11   4    8.70    2.40
   1 -11   4    9.30    2.50
  -1 -11  -4    7.90    2.60
  -1 -11  -4   13.20    2.90
  -1 -11  -4    8.20    2.30
   1  11   4    7.60    2.50
   1  11   4   11.20    2.70
  -1  11  -4    6.70    2.40
  -1  11  -4   10.20    2.50
  -1  11  -4    8.50    2.60
   1  11   4   12.60    3.00
  -2 -11  -4   21.50    3.80
  -2 -11  -4   20.30    3.80
   2 -11   4   21.00    3.40
   2 -11   4   21.50    2.10
   2 -11   4   20.70    3.80
  -2 -11  -4   23.10    3.30
  -2 -11  -4   20.80    3.30
   2 -11   4   21.60    3.40
  -2  11  -4   18.90    3.30
  -2  11  -4   18.80    3.30
   2  11   4   19.20    3.50
  -2  11  -4   18.70    3.40
   2  11   4   21.10    3.40
   2  11   4   23.90    3.60
  -3 -11  -4   32.30    4.30
   3 -11   4   24.40    3.90
   3 -11   4   25.10    4.20
  -3 -11  -4   28.90    4.60
  -3  11  -4   36.50    4.50
   3  11   4   29.60    4.30
  -3  11  -4   24.00    3.90
   3  11   4   31.60    4.20
  -3  11  -4   25.90    4.00
  -3  11  -4   33.70    4.30
  -4 -11  -4   34.40    5.00
   4 -11   4   24.10    4.10
  -4 -11  -4   29.10    4.90
   4  11   4   25.30    4.50
   4  11   4   26.40    4.40
  -4  11  -4   16.40    3.90
  -4  11  -4   24.20    4.30
  -4  11  -4   22.20    4.10
  -4  11  -4   16.00    3.50
  -5 -11  -4    9.70    3.60
  -5  11  -4    3.20    2.90
  -5  11  -4    1.00    3.40
  -5  11  -4    5.30    3.20
   5  11   4    6.80    3.50
   5  11   4    7.80    3.60
   4 -12  -4   14.40    2.50
   4 -12  -4   17.50    3.80
  -4 -12   4   17.70    5.60
  -4 -12   4   19.20    4.30
   4 -12  -4   17.60    3.80
   4  12  -4   13.30    3.70
  -4  12   4   18.80    4.00
  -4  12   4   13.00    3.90
  -4  12   4   14.00    4.30
   3 -12  -4   21.60    2.90
  -3 -12   4   29.10    4.90
   3 -12  -4   25.30    4.20
  -3 -12   4   24.30    4.20
  -3 -12   4   22.60    4.30
   3 -12  -4   25.00    4.30
   3  12  -4   23.70    4.20
  -3  12   4   23.80    4.40
   3  12  -4   24.80    4.00
  -3  12   4   20.30    4.00
   2 -12  -4   42.20    3.80
  -2 -12   4   51.19    4.80
  -2 -12   4   52.49    5.70
   2 -12  -4   47.70    5.00
  -2 -12   4   54.39    5.50
   2  12  -4   46.60    4.80
  -2  12   4   49.20    5.30
  -2  12   4   46.80    4.90
   2  12  -4   44.80    4.80
  -1 -12   4   33.70    4.60
  -1 -12   4   33.80    4.80
   1 -12  -4   34.70    3.50
   1 -12  -4   45.00    4.60
  -1 -12   4   35.50    3.70
  -1  12   4   35.80    4.30
   1  12  -4   40.40    4.30
  -1  12   4   28.90    4.10
   1  12  -4   32.10    4.10
   0 -12   4   20.90    4.00
   0 -12   4   19.70    2.80
   0 -12   4   10.70    2.80
   0 -12  -4   14.90    3.60
   0 -12  -4   17.00    4.30
   0  12   4   17.80    3.60
   0  12   4   11.50    3.10
   0  12  -4   19.70    3.20
   0  12  -4   22.00    3.80
   0  12  -4   23.40    5.70
  -1 -12  -4   92.89    7.30
   1 -12   4   83.09    6.50
   1 -12   4   90.89    7.30
   1 -12   4   87.29    5.20
   1 -12   4   76.09    6.20
  -1 -12  -4   94.29    6.70
  -1 -12  -4   85.59    6.10
  -1 -12  -4   97.09    6.60
   1  12   4   91.99    6.70
   1  12   4   85.79    6.70
   1  12   4   94.89    6.70
  -1  12  -4   85.69    6.20
  -1  12  -4   85.89    6.60
   2 -12   4    3.20    2.40
   2 -12   4   -1.90    1.90
   2 -12   4    4.60    1.40
  -2 -12  -4    7.30    2.60
  -2 -12  -4    6.50    2.30
  -2 -12  -4    3.00    2.50
  -2 -12  -4    3.10    2.30
  -2  12  -4    4.70    2.40
   2  12   4    7.80    2.70
  -2  12  -4    3.50    2.30
  -2  12  -4    4.00    2.30
   2  12   4    5.00    2.40
   2  12   4    5.40    2.60
   3 -12   4   16.70    3.70
   3 -12   4   19.00    3.80
  -3 -12  -4   22.80    4.10
  -3 -12  -4   23.80    4.50
  -3  12  -4   23.90    4.10
   3  12   4   25.20    4.30
  -3  12  -4   23.00    4.10
   3  12   4   23.60    4.20
  -3  12  -4   24.90    4.00
  -3  12  -4   17.20    3.80
  -4 -12  -4  120.19    9.30
  -4 -12  -4  144.49    9.50
   4 -12   4  111.69    8.20
   4  12   4   99.89    8.20
  -4  12  -4  115.89    8.70
   4  12   4  120.49    9.00
  -4  12  -4  120.69    8.50
  -4  12  -4  101.99    8.20
   4 -13  -4   -1.50    2.50
   4 -13  -4    0.00    4.50
   4 -13  -4    2.30    1.80
  -4 -13   4   -1.00    2.80
  -4  13   4    0.90    2.70
   4  13  -4   -2.20    2.30
  -4  13   4    4.00    3.70
  -3 -13   4    1.90    2.40
   3 -13  -4    3.40    2.70
  -3 -13   4   -0.60    2.60
  -3 -13   4    1.00    2.80
   3 -13  -4    1.20    1.70
  -3  13   4    2.50    2.70
  -3  13   4   -1.50    2.20
   3  13  -4    2.20    2.50
   3  13  -4    0.50    2.00
  -2 -13   4    7.50    3.20
   2 -13  -4    9.00    2.10
   2 -13  -4    9.80    2.90
   2 -13  -4    6.20    3.00
  -2 -13   4   10.70    3.40
  -2 -13   4   12.10    2.90
   2  13  -4   12.50    3.30
   2  13  -4    3.50    2.50
  -2  13   4    9.10    3.10
  -2  13   4    9.10    3.10
  -1 -13   4    2.00    1.90
   1 -13  -4    6.50    3.10
  -1 -13   4    1.10    2.50
  -1 -13   4    0.90    2.40
   1 -13  -4    5.10    2.00
   1 -13  -4    8.80    2.90
  -1  13   4    0.90    2.10
  -1  13   4    0.60    2.30
   1  13  -4    8.20    2.80
  -1  13   4    8.80    3.00
   1  13  -4    6.30    2.70
   0 -13  -4   38.20    5.20
   0 -13   4   33.00    4.90
   0 -13   4   36.10    3.60
   0 -13  -4   27.30    4.20
   0 -13  -4   24.20    3.60
   0 -13   4   32.60    4.80
   0  13   4   29.10    4.30
   0  13  -4   27.40    4.20
   0  13   4   28.00    4.30
   0  13   4   31.90    4.40
   0  13  -4   43.70    4.60
  -1 -13  -4   23.70    3.90
   1 -13   4   13.10    3.60
   1 -13   4   14.30    3.30
   1 -13   4   17.20    3.50
   1 -13   4   22.20    2.80
  -1 -13  -4   22.00    4.30
  -1 -13  -4   15.00    3.10
   1  13   4   21.90    4.00
  -1  13  -4   21.60    3.90
   1  13   4   21.90    3.90
  -1  13  -4   22.80    3.90
   1  13   4   22.50    4.10
  -2 -13  -4    7.10    2.80
   2 -13   4   14.40    3.50
   2 -13   4   11.00    2.00
  -2 -13  -4   14.30    4.10
  -2 -13  -4   12.50    3.40
  -2 -13  -4   17.90    3.50
   2 -13   4   11.90    3.20
   2  13   4   12.00    3.30
   2  13   4    8.40    2.70
  -2  13  -4    9.60    2.90
  -2  13  -4   15.00    3.40
   2  13   4   11.50    3.10
  -3 -13  -4    0.50    2.70
   3 -13   4    3.70    2.70
  -3 -13  -4    0.70    2.50
   3  13   4    3.60    2.90
  -3  13  -4   -1.40    2.10
  -3  13  -4   -1.60    2.30
   3  13   4    0.30    2.60
  -3  13  -4    0.80    2.60
  -3  13  -4    4.60    3.00
  -4 -13  -4   31.40    5.40
  -4 -13  -4   20.00    4.70
  -4  13  -4   24.30    4.60
   4  13   4   23.00    4.80
   4  13   4   19.40    4.30
  -4  13  -4   20.30    4.60
  -4  13  -4   13.30    4.60
   3 -14  -4    4.60    2.00
   3 -14  -4    1.30    4.10
  -3 -14   4    2.80    3.50
  -3 -14   4    6.00    3.50
  -3 -14   4    4.10    2.80
  -3  14   4    3.20    3.00
   3  14  -4    5.80    3.10
  -3  14   4    7.00    4.60
  -3  14   4    8.20    3.70
   3  14  -4    5.80    3.10
  -2 -14   4    7.00    3.40
   2 -14  -4   10.50    2.40
   2 -14  -4   14.80    3.70
  -2 -14   4    7.60    2.80
  -2 -14   4    9.40    3.50
   2 -14  -4    9.60    3.50
   2  14  -4   10.60    3.40
  -2  14   4    8.40    3.20
  -2  14   4    7.00    3.30
   2  14  -4   10.70    3.50
  -2  14   4    9.10    3.30
   1 -14  -4    0.40    2.40
  -1 -14   4   -0.30    2.50
  -1 -14   4    0.50    2.40
   1 -14  -4   -1.00    2.30
  -1 -14   4    0.30    1.80
   1 -14  -4    0.80    1.70
   1  14  -4    1.70    2.40
   1  14  -4    2.00    2.40
  -1  14   4   -0.40    2.20
  -1  14   4    2.10    2.40
  -1  14   4    0.80    2.50
   0 -14   4   15.10    3.80
   0 -14  -4   23.80    4.30
   0 -14   4   24.00    3.40
   0 -14  -4   27.50    5.30
   0 -14   4   14.20    3.90
   0 -14  -4   21.40    3.70
   0  14   4   23.70    4.20
   0  14  -4   20.50    4.10
   0  14  -4   26.40    4.50
   0  14   4   23.40    4.40
   0  14   4   16.30    3.90
   1 -14   4    9.20    2.20
  -1 -14  -4    8.30    2.70
  -1 -14  -4    8.30    3.40
   1 -14   4    6.50    3.10
  -1 -14  -4   11.10    3.30
   1 -14   4   11.20    3.30
  -1  14  -4   10.50    3.20
  -1  14  -4   11.50    3.30
   1  14   4    7.70    3.00
   1  14   4   10.30    3.60
   1  14   4   10.30    3.40
   2 -14   4    4.80    1.90
   2 -14   4    6.80    3.10
  -2 -14  -4    5.90    2.80
   2 -14   4    4.90    3.10
  -2 -14  -4    3.90    3.00
  -2 -14  -4    4.60    3.20
   2  14   4    3.40    2.60
   2  14   4    3.00    2.70
  -2  14  -4    3.40    2.70
  -2  14  -4    5.10    2.70
   2  14   4    2.90    2.70
   3 -14   4   32.70    3.90
  -3 -14  -4   47.60    7.00
  -3 -14  -4   48.10    8.40
   3 -14   4   41.80    5.70
  -3  14  -4   41.30    6.20
   3  14   4   34.90    5.70
  -3  14  -4   53.59    6.40
  -3  14  -4   36.10    5.40
   3  14   4   45.00    6.10
  -2 -15   4    3.80    3.10
   2 -15  -4    1.40    1.90
  -2 -15   4    5.20    3.30
   2 -15  -4    1.30    3.10
   2 -15  -4    1.30    2.60
  -2  15   4    3.60    3.10
   2  15  -4    5.80    3.40
  -2  15   4    4.10    3.20
  -2  15   4    2.10    3.20
  -1 -15   4    7.00    4.70
  -1 -15   4    0.20    2.00
   1 -15  -4    1.10    2.50
   1 -15  -4    1.10    2.70
  -1 -15   4    4.30    3.30
   1 -15  -4    7.60    4.20
  -1  15   4    2.70    3.20
   1  15  -4    2.50    2.90
   1  15  -4    2.50    2.50
   0 -15  -4   23.70    5.10
   0 -15   4   17.70    3.20
   0 -15   4   18.70    4.60
   0 -15  -4   18.80    3.70
   0 -15  -4   16.10    3.80
   0  15   4   21.30    4.20
   0  15   4   11.90    5.20
   0  15  -4   13.40    3.70
   0  15  -4   11.70    3.60
   0  15   4   17.50    4.10
   1 -15   4    2.50    2.90
  -1 -15  -4    4.30    3.00
  -1 -15  -4    8.90    3.00
  -1 -15  -4    2.90    5.60
   1  15   4    3.60    2.90
  -1  15  -4    8.30    3.40
   1  15   4    3.10    2.90
   2 -15   4    0.50    2.80
   2 -15   4    0.20    1.70
  -2 -15  -4    2.20    3.30
   2 -15   4   -1.10    6.00
  -2 -15  -4    0.40    2.60
  -2 -15  -4    2.40    3.10
   2  15   4    0.90    2.90
  -2  15  -4    2.10    3.20
   2  15   4    4.50    3.00
  -2  15  -4    2.20    2.90
   7   0  -5   49.50    5.80
   7   0  -5   52.29    5.70
  -7   0   5   48.10    6.40
   7   0  -5   48.10    6.20
   6   0  -5   62.09    6.10
   6   0  -5   57.39    5.30
  -6   0   5   70.19    6.70
   6   0  -5   64.69    5.70
  -5   0   5  101.99    7.70
   5   0  -5  112.19    6.90
   5   0  -5  100.19    6.90
   5   0  -5  100.69    6.50
   4   0  -5   40.80    3.40
   4   0  -5   33.20    3.30
  -4   0   5   36.80    3.20
   4   0  -5   37.30    3.00
   4   0  -5   40.70    3.70
  -4   0   5   38.70    4.00
  -3   0   5   10.70    1.70
  -3   0   5    8.70    1.50
   3   0  -5    9.90    1.70
   3   0  -5   14.60    2.10
   3   0  -5   12.30    2.00
  -3   0   5    9.70    2.00
   3   0  -5   15.40    1.80
   3   0  -5    9.20    1.50
  -3   0   5   10.70    1.90
   3   0  -5    9.80    1.70
  -3   0   5   11.30    1.70
  -2   0   5   83.99    4.30
  -2   0   5   91.39    5.00
  -2   0   5   78.19    4.50
  -2   0   5   91.09    4.60
   2   0  -5   85.49    4.50
   2   0  -5   88.99    4.50
   2   0  -5   91.99    4.60
  -2   0   5   85.19    4.50
   2   0  -5   87.69    4.60
   2   0  -5   87.29    4.00
   2   0  -5   90.59    4.60
   2   0  -5   88.29    4.00
  -2   0   5   81.69    4.50
  -2   0   5   91.39    4.60
   2   0  -5   77.59    4.20
  -2   0   5   81.69    4.00
   1   0  -5 8540.45  355.66
   1   0  -5 8492.45  355.36
  -1   0   5 9040.40  355.66
  -1   0   5 8889.01  355.46
   0   0   5  883.11   35.20
   0   0   5  809.72   35.30
   0   0   5  829.32   34.80
   0   0  -5  890.51   35.10
   0   0   5  892.51   35.20
   0   0   5  865.71   35.20
   0   0  -5  868.51   35.30
   0   0  -5  868.51   35.10
   0   0   5  813.22   35.10
   0   0   5  856.11   35.10
   0   0   5  791.02   35.00
   0   0  -5  878.51   35.20
   0   0  -5  888.91   35.20
   0   0   5  804.12   35.30
   1   0   5 2168.08   93.49
   1   0   5 2237.48   93.99
  -1   0  -5 2229.08   93.49
  -1   0  -5 2517.95   93.99
   1   0   5 2265.17   93.19
   1   0   5 2347.27   93.89
   1   0   5 2276.97   93.79
  -1   0  -5 2383.06   93.29
   1   0   5 2306.37   93.29
  -1   0  -5 2234.18   93.19
  -1   0  -5 2193.78   93.69
  -1   0  -5 2050.09   93.89
   1   0   5 2252.57   93.79
  -1   0  -5 2485.05   93.49
  -1   0  -5 2402.36   93.79
   2   0   5   68.89    3.90
  -2   0  -5   63.59    5.60
  -2   0  -5   74.79    3.80
  -2   0  -5   72.29    3.70
   2   0   5   81.29    4.40
  -2   0  -5   76.19    4.40
  -2   0  -5   69.99    4.30
   2   0   5   78.09    3.80
  -2   0  -5   76.59    4.00
   2   0   5   75.69    4.60
   2   0   5   77.79    4.00
   3   0   5  142.09    6.90
   3   0   5  127.29    6.60
  -3   0  -5  141.49    7.40
  -3   0  -5  139.19    6.80
   3   0   5  133.39    7.70
   3   0   5  151.28    7.00
  -3   0  -5  135.49    6.40
  -3   0  -5  140.99    6.70
   3   0   5  133.09    7.40
  -4   0  -5   36.90    3.50
   4   0   5   32.60    3.00
  -4   0  -5   33.30    2.50
   4   0   5   35.50    3.90
   4   0   5   26.90    3.40
   4   0   5   34.80    3.20
   5   0   5  200.18   11.60
  -5   0  -5  214.28   11.40
   5   0   5  203.38   10.60
   5   0   5  206.88   12.00
   5   0   5  206.78   10.80
   6   0   5   19.70    4.30
  -6   0  -5   18.20    4.00
   6   0   5   12.40    4.80
   6   0   5   17.50    4.10
  -6   0  -5   18.40    3.80
   6   0   5   16.00    3.30
   7   0   5  100.29    9.00
  -7   0  -5   94.19    8.90
   7   0   5   80.89    8.20
   7  -1  -5    6.60    3.40
   7  -1  -5    7.20    3.20
   7  -1  -5    9.90    3.20
   7   1  -5    8.10    3.10
  -7   1   5   10.30    3.90
   7   1  -5   11.70    3.70
   7   1  -5    8.80    3.10
   6  -1  -5   94.69    7.70
  -6  -1   5  119.59    8.50
   6  -1  -5   97.69    7.40
   6  -1  -5  112.99    7.30
  -6   1   5  119.59    8.70
   6   1  -5  113.69    7.70
   6   1  -5  105.19    7.80
  -5  -1   5   44.20    4.00
   5  -1  -5   49.00    4.70
  -5  -1   5   42.10    4.90
   5  -1  -5   44.60    4.30
   5  -1  -5   49.10    4.10
   5   1  -5   47.60    4.30
   5   1  -5   45.40    4.40
   5   1  -5   49.80    4.70
  -5   1   5   49.99    5.20
   4  -1  -5  142.49    8.10
   4  -1  -5  145.59    7.60
  -4  -1   5  144.19    8.30
   4  -1  -5  141.99    7.80
   4  -1  -5  140.59    7.30
  -4  -1   5  141.19    7.60
   4   1  -5  140.39    7.30
   4   1  -5  146.19    7.90
  -4   1   5  132.79    7.20
   4   1  -5  148.29    8.00
  -4   1   5  156.38    8.70
   3  -1  -5  199.98    9.40
  -3  -1   5  210.28   10.00
   3  -1  -5  196.08    9.30
   3  -1  -5  199.28    9.80
  -3  -1   5  184.48    9.50
   3  -1  -5  205.48    9.60
   3  -1  -5  195.48    9.30
  -3  -1   5  190.68    9.20
  -3  -1   5  197.18    9.40
   3  -1  -5  193.28    8.90
  -3  -1   5  198.18    9.50
  -3  -1   5  205.48    9.40
  -3   1   5  190.08   10.00
  -3   1   5  182.28    9.20
  -3   1   5  201.58    9.10
  -3   1   5  214.38    9.20
   3   1  -5  206.78    9.50
  -3   1   5  193.88    9.90
   3   1  -5  197.78    9.50
   3   1  -5  197.58    9.30
   3   1  -5  207.48    9.70
   3   1  -5  191.48    9.30
   3   1  -5  202.48    9.60
  -2  -1   5  497.55   20.10
   2  -1  -5  476.15   20.00
  -2  -1   5  461.75   20.10
  -2  -1   5  480.55   20.20
   2  -1  -5  486.05   20.10
   2  -1  -5  450.95   19.50
  -2  -1   5  471.85   20.10
   2  -1  -5  462.25   19.50
   2  -1  -5  477.85   20.00
  -2  -1   5  458.35   20.00
  -2  -1   5  481.15   20.30
  -2  -1   5  457.75   20.00
   2  -1  -5  469.15   20.30
   2  -1  -5  460.45   20.10
  -2   1   5  467.35   20.20
  -2   1   5  470.85   20.00
   2   1  -5  490.35   19.70
   2   1  -5  484.55   19.60
  -2   1   5  473.25   19.90
   2   1  -5  477.45   20.10
  -2   1   5  442.46   20.50
   2   1  -5  485.85   20.00
  -2   1   5  436.76   20.10
   2   1  -5  478.35   20.10
   2   1  -5  438.76   19.90
  -2   1   5  470.15   20.00
  -2   1   5  441.26   19.50
   2   1  -5  498.15   20.20
  -2   1   5  462.85   19.60
   2   1  -5  460.05   20.10
  -1  -1   5 2190.98   89.39
   1  -1  -5 2319.67   89.49
  -1  -1   5 2217.38   89.39
  -1  -1   5 2161.58   89.39
   1  -1  -5 2201.88   89.49
   1  -1  -5 2229.88   89.49
  -1  -1   5 2156.38   89.39
  -1  -1   5 2189.38   89.49
   1  -1  -5 2040.60   89.59
   1  -1  -5 2132.59   89.29
  -1  -1   5 2178.98   89.29
  -1  -1   5 2176.28   89.39
   1  -1  -5 2219.18   89.39
  -1  -1   5 2189.98   89.39
   1  -1  -5 2430.26   89.79
   1  -1  -5 2162.88   89.39
   1  -1  -5 1973.50   88.99
   1   1  -5 2196.98   89.49
  -1   1   5 2195.48   89.39
  -1   1   5 2154.18   89.49
   1   1  -5 2264.77   89.39
   1   1  -5 2327.17   89.19
   1   1  -5 2252.67   89.39
  -1   1   5 2102.79   89.29
  -1   1   5 2243.18   88.99
  -1   1   5 2095.19   89.29
   1   1  -5 2187.28   89.39
  -1   1   5 2145.29   89.39
   1   1  -5 2267.47   89.39
  -1   1   5 2228.48   89.39
  -1   1   5 2167.08   89.49
  -1   1   5 2062.49   89.59
   1   1  -5 2142.09   89.39
   1   1  -5 2084.69   89.39
   0  -1   5   70.59    3.70
   0  -1   5   72.59    3.70
   0  -1  -5   70.59    3.50
   0  -1  -5   79.79    3.60
   0  -1  -5   63.69    3.20
   0  -1   5   72.49    3.40
   0  -1   5   65.59    3.60
   0  -1  -5   79.89    3.80
   0  -1  -5   77.69    3.60
   0  -1  -5   77.39    3.50
   0  -1   5   67.59    3.20
   0  -1   5   73.69    3.50
   0  -1  -5   66.19    3.50
   0   1  -5   65.19    3.10
   0   1  -5   69.29    3.40
   0   1  -5   61.59    3.20
   0   1   5   68.89    3.70
   0   1   5   76.69    3.60
   0   1   5   72.69    3.50
   0   1   5   77.39    3.30
   0   1  -5   73.99    3.40
   0   1  -5   74.29    3.60
   0   1  -5   72.89    3.80
   0   1  -5   73.59    3.60
   0   1   5   73.19    3.70
   0   1   5   72.99    3.50
   0   1   5   67.09    3.50
  -1  -1  -5  961.60   37.40
   1  -1   5  884.11   37.30
   1  -1   5  883.21   37.30
   1  -1   5  911.31   36.70
  -1  -1  -5  928.91   37.10
  -1  -1  -5  937.61   36.70
   1  -1   5  889.11   36.80
  -1  -1  -5  848.12   36.80
   1  -1   5  882.91   37.50
   1  -1   5  882.41   36.80
  -1  -1  -5  843.32   37.30
  -1  -1  -5  955.90   37.40
  -1  -1  -5  848.92   37.00
   1  -1   5  851.81   37.40
   1  -1   5  940.41   36.90
  -1  -1  -5  844.62   37.30
   1   1   5  947.21   37.20
  -1   1  -5  853.11   37.10
   1   1   5  913.81   37.40
   1   1   5  915.51   37.30
   1   1   5  888.91   36.80
  -1   1  -5  939.41   37.40
  -1   1  -5  857.91   36.70
  -1   1  -5  927.21   37.30
  -1   1  -5  972.20   36.90
   1   1   5  910.31   37.40
   1   1   5  904.11   36.70
   1   1   5  865.71   37.40
  -1   1  -5  937.31   36.70
  -1   1  -5  827.12   36.80
  -1   1  -5  832.12   36.80
   1   1   5  916.41   37.10
   2  -1   5  275.97   12.60
   2  -1   5  278.07   13.00
   2  -1   5  284.87   12.40
  -2  -1  -5  295.77   12.60
  -2  -1  -5  306.77   13.20
  -2  -1  -5  289.37   12.60
   2  -1   5  296.87   12.50
  -2  -1  -5  294.17   12.80
   2  -1   5  285.67   13.40
  -2  -1  -5  285.57   13.10
   2  -1   5  280.77   13.50
  -2  -1  -5  268.57   12.50
   2  -1   5  279.97   12.40
  -2   1  -5  285.57   14.70
  -2   1  -5  292.17   12.50
   2   1   5  289.47   12.80
  -2   1  -5  283.47   13.00
   2   1   5  301.17   13.00
  -2   1  -5  306.07   12.80
   2   1   5  301.17   13.10
   2   1   5  291.87   12.50
   2   1   5  286.67   13.10
   2   1   5  294.37   13.30
  -2   1  -5  297.37   13.20
   2   1   5  280.37   12.70
  -3  -1  -5   18.80    2.40
  -3  -1  -5   14.00    1.90
   3  -1   5   14.50    2.30
   3  -1   5   15.20    1.80
   3  -1   5   12.10    2.40
  -3  -1  -5   19.80    1.90
   3  -1   5   19.20    2.00
  -3  -1  -5   19.80    1.90
   3  -1   5   13.70    1.70
   3  -1   5   15.10    1.70
  -3   1  -5   17.60    1.80
   3   1   5   14.60    1.80
   3   1   5   16.20    2.40
   3   1   5   18.50    2.60
   3   1   5   15.00    1.90
   3   1   5   14.40    2.00
   3   1   5   19.90    2.20
  -3   1  -5   15.60    2.30
  -3   1  -5   15.40    1.70
  -3   1  -5   20.00    2.00
  -4  -1  -5   17.70    2.70
   4  -1   5   14.00    2.80
  -4  -1  -5   14.20    1.90
   4  -1   5   19.50    2.40
   4  -1   5   22.60    3.40
   4  -1   5   20.30    2.50
   4   1   5   18.60    2.90
  -4   1  -5   18.40    2.70
   4   1   5   22.90    3.30
  -4   1  -5   10.70    1.70
   4   1   5   13.80    2.30
   4   1   5   15.40    2.60
   5  -1   5  156.98    9.70
   5  -1   5  165.08    8.80
   5  -1   5  151.88    8.70
   5  -1   5  172.58   10.40
  -5  -1  -5  147.59    9.40
   5   1   5  148.99    9.60
  -5   1  -5  168.88   10.50
   5   1   5  174.68    9.20
   5   1   5  158.78    8.90
  -5   1  -5  154.48    9.30
   5   1   5  172.58   10.20
  -6  -1  -5   32.00    5.10
   6  -1   5   34.80    4.10
   6  -1   5   38.60    5.50
  -6  -1  -5   33.90    4.60
   6  -1   5   33.30    4.80
   6   1   5   33.20    5.00
  -6   1  -5   29.40    5.30
   6   1   5   33.20    4.90
   6   1   5   46.50    4.70
   7  -1   5   17.70    4.60
  -7  -1  -5   14.90    4.10
   7  -1   5   17.10    4.50
  -7  -1  -5   11.40    4.00
   7   1   5   12.10    3.90
  -7   1  -5    9.80    3.90
   7   1   5   14.60    4.30
   7   1   5   13.60    4.20
   7  -2  -5    0.90    2.30
   7  -2  -5    3.80    2.50
   7  -2  -5    2.30    3.00
  -7  -2   5    0.30    2.80
   7   2  -5   -1.40    2.20
   7   2  -5    2.50    2.90
  -7   2   5    0.40    2.70
   7   2  -5    1.80    3.20
   6  -2  -5   13.60    3.60
   6  -2  -5   16.00    3.10
[truncated: 923,259 more chars]
