# Supplementary material for: Synthesis, structure and Hirshfeld surface analysis of 1,3-bis­[(1-octyl-1H-1,2,3-triazol-4-yl)meth­yl]-1H-benzo[d]imidazol-2(3H)-one
Source: Acta Crystallogr E Crystallogr Commun. 2023 Nov 21;79(Pt 12):1179–82. doi: 10.1107/S2056989023009891 (PMC10833399; doi:10.1107/S2056989023009891)
Supplement: Supplementary file 2 [file e-79-01179-Isup2.hkl]

data_I                                                                          
_shelx_title ' JTM1571_0m_a.res in P2(1)'                                       
_shelx_refln_list_code          4                                               
_shelx_F_calc_maximum      125.81                                               
_exptl_crystal_F_000       564.00                                               
_reflns_d_resolution_high  0.7489                                               
                                                                                
loop_                                                                           
 _space_group_symop_operation_xyz                                               
 'x, y, z'                                                                      
 '-x, y+1/2, -z'                                                                
                                                                                
_cell_length_a     5.5229                                                       
_cell_length_b    11.9579                                                       
_cell_length_c    22.5767                                                       
_cell_angle_alpha  90.000                                                       
_cell_angle_beta   94.962                                                       
_cell_angle_gamma  90.000                                                       
                                                                                
_shelx_F_squared_multiplier     1.000                                           
                                                                                
loop_                                                                           
 _refln_index_h                                                                 
 _refln_index_k                                                                 
 _refln_index_l                                                                 
 _refln_F_squared_calc                                                          
 _refln_F_squared_meas                                                          
 _refln_F_squared_sigma                                                         
 _refln_observed_status                                                         
   1 -15   0          9.03          8.93         1.81 o                         
   2 -15   0         23.51         27.78         2.48 o                         
   0 -14   0         61.54         57.18         4.18 o                         
   1 -14   0         77.27         86.62         3.50 o                         
   2 -14   0         27.63         25.55         2.31 o                         
   3 -14   0         30.82         33.82         3.45 o                         
   1 -13   0         70.22         68.17         2.75 o                         
   2 -13   0          4.07          6.16         1.48 o                         
   3 -13   0          5.99          7.13         1.65 o                         
   4 -13   0         31.90         39.22         4.46 o                         
   0 -12   0        103.85        111.88         6.85 o                         
   1 -12   0        125.73        122.47         3.56 o                         
   2 -12   0          7.80          8.59         1.61 o                         
   3 -12   0          6.51          5.52         1.47 o                         
   4 -12   0          5.65          2.93         1.37 o                         
   1 -11   0        438.28        460.29         7.93 o                         
   2 -11   0         41.01         42.79         2.22 o                         
   3 -11   0         47.22         46.33         2.22 o                         
   4 -11   0         11.80          9.41         1.58 o                         
   5 -11   0         54.68         64.12         5.92 o                         
   0 -10   0         91.71         96.50         3.70 o                         
   1 -10   0        429.44        477.40         8.13 o                         
   2 -10   0         11.74         10.83         1.64 o                         
   3 -10   0        114.50        118.27         3.48 o                         
   4 -10   0         24.84         24.60         2.13 o                         
   5 -10   0         32.89         32.90         4.43 o                         
   1  -9   0        257.67        284.64         5.20 o                         
   2  -9   0         26.43         26.69         1.43 o                         
   3  -9   0         15.26         11.94         1.20 o                         
   4  -9   0         11.27          8.89         1.50 o                         
   5  -9   0          9.37          8.76         1.75 o                         
   6  -9   0         15.35         13.26         3.01 o                         
   0  -8   0       3336.43       3590.74        73.20 o                         
   1  -8   0         67.35         57.63         1.63 o                         
   2  -8   0         59.87         65.87         1.72 o                         
   3  -8   0         92.75         70.40         2.47 o                         
   4  -8   0         38.97         38.60         2.76 o                         
   5  -8   0         41.79         44.05         2.98 o                         
   6  -8   0          2.22          4.27         1.93 o                         
   1  -7   0        483.60        520.30         6.74 o                         
   2  -7   0        115.93        114.99         2.35 o                         
   3  -7   0         54.93         53.72         1.60 o                         
   4  -7   0         18.52         18.72         1.61 o                         
   5  -7   0         59.47         58.06         3.24 o                         
   6  -7   0         29.35         34.80         3.07 o                         
   0  -6   0       1231.21       1319.46        20.83 o                         
   1  -6   0          0.68          1.16         0.40 o                         
   2  -6   0         47.47         52.93         1.46 o                         
   3  -6   0        262.21        278.55         4.22 o                         
   4  -6   0        276.31        252.85         8.73 o                         
   5  -6   0         12.95         14.64         1.92 o                         
   6  -6   0          7.60          7.39         2.01 o                         
   1  -5   0       2566.01       2832.44        30.99 o                         
   2  -5   0          9.74         12.53         0.67 o                         
   3  -5   0        213.56        208.69         3.04 o                         
   4  -5   0        144.84        155.69         3.39 o                         
   5  -5   0        229.98        229.20         7.64 o                         
   6  -5   0         26.27         28.31         2.78 o                         
   0  -4   0      11058.35      11492.41       305.11 o                         
   1  -4   0         14.24         12.70         0.84 o                         
   2  -4   0       2238.41       2357.49        25.97 o                         
   3  -4   0        156.06        168.56         2.62 o                         
   4  -4   0         17.63         12.39         1.16 o                         
   5  -4   0         56.01         53.35         2.54 o                         
   6  -4   0         12.68         13.26         1.75 o                         
   7  -4   0          3.52          3.34         2.04 o                         
   1  -3   0        910.51        928.20        10.79 o                         
   2  -3   0        795.23        810.74         9.20 o                         
   3  -3   0        103.73        101.30         1.72 o                         
   4  -3   0         18.60         19.32         1.31 o                         
   5  -3   0        129.60        132.98         3.93 o                         
   6  -3   0        154.76        165.01         4.89 o                         
   7  -3   0         16.86         18.83         2.80 o                         
   0  -2   0        468.52        479.57         7.62 o                         
   1  -2   0        441.97        412.10         4.92 o                         
   2  -2   0        103.95         96.56         1.35 o                         
   3  -2   0        278.22        284.64         3.73 o                         
   4  -2   0          3.92          3.85         0.83 o                         
   5  -2   0         61.44         73.08         2.87 o                         
   6  -2   0         40.35         40.70         2.68 o                         
   7  -2   0         11.07         11.94         3.61 o                         
   1  -1   0       2242.47       2160.60        22.80 o                         
   2  -1   0         20.71         22.52         0.61 o                         
   3  -1   0        277.99        270.17         3.59 o                         
   4  -1   0         12.50         14.24         1.14 o                         
   5  -1   0         26.39         29.63         2.50 o                         
   6  -1   0         52.96         52.15         2.84 o                         
   7  -1   0         70.74         74.41         6.95 o                         
   1   0   0        294.94        265.53         3.31 o                         
   2   0   0       1403.45       1336.88        15.42 o                         
   3   0   0        274.09        276.51         3.71 o                         
   4   0   0         44.12         38.25         1.61 o                         
   5   0   0          7.70          7.76         1.50 o                         
   6   0   0        154.02        164.13         4.86 o                         
   7   0   0         20.07         18.53         2.82 o                         
   1   1   0       2242.74       2161.67        22.83 o                         
   2   1   0         20.72         21.88         0.59 o                         
   3   1   0        277.95        272.86         3.93 o                         
   4   1   0         12.48         13.92         1.05 o                         
   5   1   0         26.41         26.58         2.19 o                         
   6   1   0         53.00         54.63         3.21 o                         
   7   1   0         70.73         74.67         4.62 o                         
   0   2   0        468.07        481.91         6.71 o                         
   1   2   0        442.20        412.31         4.19 o                         
   2   2   0        103.96        100.67         1.38 o                         
   3   2   0        278.04        277.06         3.91 o                         
   4   2   0          3.89          3.33         1.07 o                         
   5   2   0         61.49         69.60         3.12 o                         
   6   2   0         40.31         43.04         3.08 o                         
   7   2   0         11.06          9.35         2.44 o                         
   1   3   0        910.43        926.30         9.72 o                         
   2   3   0        795.12        807.58         8.64 o                         
   3   3   0        103.80        103.13         1.69 o                         
   4   3   0         18.62         18.29         1.80 o                         
   5   3   0        129.68        133.35         6.04 o                         
   6   3   0        154.75        171.59         7.40 o                         
   7   3   0         16.86         18.07         3.02 o                         
   0   4   0      11059.25      11817.38       236.83 o                         
   1   4   0         14.20         13.46         0.76 o                         
   2   4   0       2238.99       2337.71        23.54 o                         
   3   4   0        156.19        162.92         2.55 o                         
   4   4   0         17.58         16.07         1.39 o                         
   5   4   0         56.02         58.05         4.67 o                         
   6   4   0         12.70         10.12         1.96 o                         
   7   4   0          3.52          0.38         2.57 o                         
   1   5   0       2565.98       2800.09        28.17 o                         
   2   5   0          9.70         11.70         0.59 o                         
   3   5   0        213.54        207.84         3.13 o                         
   4   5   0        144.83        151.50         3.69 o                         
   5   5   0        230.01        225.74         7.04 o                         
   6   5   0         26.29         27.28         3.07 o                         
   0   6   0       1230.98       1309.51        16.64 o                         
   1   6   0          0.69          0.96         0.45 o                         
   2   6   0         47.38         53.27         1.22 o                         
   3   6   0        262.06        280.78         4.72 o                         
   4   6   0        276.30        261.89         6.00 o                         
   5   6   0         12.98         11.98         2.33 o                         
   6   6   0          7.60          7.87         2.30 o                         
   1   7   0        483.50        508.54         8.82 o                         
   2   7   0        115.86        120.56         2.84 o                         
   3   7   0         54.91         57.02         2.01 o                         
   4   7   0         18.50         18.43         2.77 o                         
   5   7   0         59.42         69.49         4.05 o                         
   6   7   0         29.38         33.46         3.46 o                         
   0   8   0       3336.70       3495.48        65.11 o                         
   1   8   0         67.39         61.57         1.82 o                         
   2   8   0         59.92         60.80         2.41 o                         
   3   8   0         92.79         74.50         2.59 o                         
   4   8   0         38.92         47.43         3.14 o                         
   5   8   0         41.83         49.29         3.58 o                         
   6   8   0          2.22          4.71         2.33 o                         
   1   9   0        257.62        281.47         5.54 o                         
   2   9   0         26.44         28.13         1.77 o                         
   3   9   0         15.27         13.78         1.49 o                         
   4   9   0         11.26         10.98         1.87 o                         
   5   9   0          9.36          7.46         1.89 o                         
   6   9   0         15.33         12.67         2.83 o                         
   0  10   0         91.62         97.61         4.37 o                         
   1  10   0        429.22        471.93         9.43 o                         
   2  10   0         11.77          8.66         1.46 o                         
   3  10   0        114.41        117.96         3.71 o                         
   4  10   0         24.81         26.89         2.53 o                         
   5  10   0         32.90         34.86         3.06 o                         
   1  11   0        438.34        436.87         9.17 o                         
   2  11   0         40.97         36.83         2.22 o                         
   3  11   0         47.24         49.34         2.62 o                         
   4  11   0         11.78         10.40         1.95 o                         
   5  11   0         54.70         65.41         4.42 o                         
   0  12   0        103.82        102.79         8.59 o                         
   1  12   0        125.71        118.13         3.81 o                         
   2  12   0          7.82          8.08         1.60 o                         
   3  12   0          6.54          7.30         1.78 o                         
   4  12   0          5.65          3.13         1.77 o                         
   1  13   0         70.22         63.21         2.99 o                         
   2  13   0          4.06          3.76         1.58 o                         
   3  13   0          5.99          7.44         2.05 o                         
   4  13   0         31.92         39.02         4.19 o                         
   0  14   0         61.58         56.43         4.25 o                         
   1  14   0         77.27         89.74         3.63 o                         
   2  14   0         27.61         28.27         5.11 o                         
   3  14   0         30.84         29.55         3.59 o                         
   1  15   0          9.02          6.96         2.18 o                         
   2  15   0         23.50         28.62         2.88 o                         
  -2 -15   1         13.78         15.66         2.28 o                         
  -1 -15   1         14.08         15.26         2.06 o                         
   0 -15   1         64.71         59.58         3.22 o                         
   1 -15   1          2.81         -0.22         1.60 o                         
   2 -15   1         15.24         17.20         2.12 o                         
  -3 -14   1         19.20         22.29         3.43 o                         
  -2 -14   1          7.09          7.11         1.66 o                         
  -1 -14   1        117.01        126.85         4.18 o                         
   0 -14   1          6.35          5.51         1.52 o                         
   1 -14   1         35.83         40.68         2.55 o                         
   2 -14   1         15.30         18.00         2.47 o                         
   3 -14   1          9.19          4.97         2.14 o                         
  -4 -13   1         23.02         16.61         3.22 o                         
  -3 -13   1         16.06         13.47         1.88 o                         
  -2 -13   1         55.06         57.68         3.69 o                         
  -1 -13   1          0.25          0.52         1.17 o                         
   0 -13   1          6.39          5.78         1.28 o                         
   1 -13   1         63.90         63.57         2.68 o                         
   2 -13   1         71.18         70.40         4.49 o                         
   3 -13   1         32.21         26.60         2.43 o                         
   4 -13   1         45.46         49.50         4.90 o                         
  -4 -12   1          5.72          6.58         1.63 o                         
  -3 -12   1         13.93         10.23         1.67 o                         
  -2 -12   1          5.44          2.03         1.25 o                         
  -1 -12   1         20.03         19.76         2.17 o                         
   0 -12   1         11.33         16.21         3.02 o                         
   1 -12   1         86.03         91.72         2.91 o                         
   2 -12   1          5.38          2.79         1.25 o                         
   3 -12   1         11.13         11.74         1.58 o                         
   4 -12   1         37.34         39.32         3.45 o                         
  -5 -11   1        122.46        139.83         8.77 o                         
  -4 -11   1         19.52         17.22         1.89 o                         
  -3 -11   1         57.59         59.03         2.47 o                         
  -2 -11   1         75.51         72.98         2.83 o                         
  -1 -11   1         36.33         38.30         1.89 o                         
   0 -11   1        245.56        247.69         5.00 o                         
   1 -11   1         75.37         71.69         2.37 o                         
   2 -11   1         18.05         20.50         1.70 o                         
   3 -11   1         22.10         18.34         1.58 o                         
   4 -11   1          1.30          1.85         1.29 o                         
   5 -11   1          8.37         10.97         4.65 o                         
  -5 -10   1         18.65         16.43         2.39 o                         
  -4 -10   1         43.21         45.06         4.14 o                         
  -3 -10   1        121.82        132.65         5.39 o                         
  -2 -10   1         20.67         20.66         1.53 o                         
  -1 -10   1        850.72        903.56        14.27 o                         
   0 -10   1        398.79        405.57         7.15 o                         
   1 -10   1         14.34         15.15         1.24 o                         
   2 -10   1         46.50         51.50         2.52 o                         
   3 -10   1          6.47          8.97         1.19 o                         
   4 -10   1         60.57         66.38         5.88 o                         
   5 -10   1         11.01         11.31         3.88 o                         
  -6  -9   1         34.54         31.02         3.50 o                         
  -5  -9   1         19.15         18.79         2.33 o                         
  -4  -9   1         20.44         19.56         1.87 o                         
  -3  -9   1         11.25         13.83         1.30 o                         
  -2  -9   1         72.36         71.11         2.14 o                         
  -1  -9   1         77.85         79.87         2.19 o                         
   0  -9   1       1013.12       1033.94        15.85 o                         
   1  -9   1        261.36        281.44         5.19 o                         
   2  -9   1         44.60         40.96         1.65 o                         
   3  -9   1        100.18         88.80         3.09 o                         
   4  -9   1         10.29          9.65         1.57 o                         
   5  -9   1         65.98         65.60         3.49 o                         
   6  -9   1          7.54         10.14         2.30 o                         
  -6  -8   1          0.06          2.07         1.96 o                         
  -5  -8   1         23.87         25.01         2.49 o                         
  -4  -8   1          7.44          9.35         1.32 o                         
  -3  -8   1        309.47        319.17         9.64 o                         
  -2  -8   1        136.70        142.76         2.87 o                         
  -1  -8   1         40.00         33.84         1.28 o                         
   0  -8   1        367.55        422.14         6.61 o                         
   1  -8   1        102.71        101.25         2.39 o                         
   2  -8   1         38.57         36.65         1.33 o                         
   3  -8   1        224.78        228.27         4.91 o                         
   4  -8   1        259.44        259.70         7.05 o                         
   5  -8   1        123.01        140.19         4.94 o                         
   6  -8   1         49.30         47.30         3.75 o                         
  -6  -7   1          8.18          9.61         2.13 o                         
  -5  -7   1         14.10         17.84         2.47 o                         
  -4  -7   1         87.41         81.52         2.75 o                         
  -3  -7   1         14.89         14.33         1.15 o                         
  -2  -7   1        114.80        110.06         2.25 o                         
  -1  -7   1         84.74         79.82         1.72 o                         
   0  -7   1       2461.83       2574.42        31.01 o                         
   1  -7   1        406.76        445.81         5.94 o                         
   2  -7   1        116.89        127.21         3.10 o                         
   3  -7   1          2.66          1.58         0.79 o                         
   4  -7   1         24.67         26.85         1.65 o                         
   5  -7   1         98.84         93.62         4.01 o                         
   6  -7   1        113.36        123.44         8.09 o                         
  -6  -6   1         46.43         42.12         3.21 o                         
  -5  -6   1         50.15         54.07         3.61 o                         
  -4  -6   1        152.57        147.38         3.85 o                         
  -3  -6   1        150.52        154.82         3.68 o                         
  -2  -6   1        210.60        239.48         3.57 o                         
  -1  -6   1       1073.97       1131.96        12.82 o                         
   0  -6   1       1485.93       1628.83        18.15 o                         
   1  -6   1        312.52        345.99         4.24 o                         
   2  -6   1        229.39        235.40         3.85 o                         
   3  -6   1         22.67         20.86         1.09 o                         
   4  -6   1         53.03         46.09         2.14 o                         
   5  -6   1          0.86          0.83         1.20 o                         
   6  -6   1         10.62         14.73         2.28 o                         
  -6  -5   1         10.05         11.52         2.04 o                         
  -5  -5   1        183.93        180.66         8.40 o                         
  -4  -5   1         66.67         66.70         3.20 o                         
  -3  -5   1        198.07        197.61         2.92 o                         
  -2  -5   1        209.80        237.17         3.06 o                         
  -1  -5   1       1119.49       1245.40        14.44 o                         
   0  -5   1       1653.58       1745.79        19.38 o                         
   1  -5   1        465.44        496.97         6.11 o                         
   2  -5   1        250.58        252.57         3.48 o                         
   3  -5   1        216.22        225.33         3.93 o                         
   4  -5   1        201.67        208.93         4.20 o                         
   5  -5   1         36.71         40.11         3.52 o                         
   6  -5   1         31.40         28.52         2.54 o                         
  -7  -4   1         14.25         15.19         3.54 o                         
  -6  -4   1         37.14         39.66         2.84 o                         
  -5  -4   1         60.90         58.92         2.73 o                         
  -4  -4   1        184.92        190.84         3.86 o                         
  -3  -4   1        170.90        186.22         2.74 o                         
  -2  -4   1        311.81        331.86         3.96 o                         
  -1  -4   1        326.54        345.49         3.97 o                         
   0  -4   1       2508.07       2671.55        31.82 o                         
   1  -4   1       2952.62       3085.39        33.88 o                         
   2  -4   1        404.09        415.77         5.27 o                         
   3  -4   1        342.12        356.60         4.98 o                         
   4  -4   1        159.37        144.12         3.47 o                         
   5  -4   1         12.33         10.97         1.53 o                         
   6  -4   1         21.46         23.04         2.18 o                         
   7  -4   1         14.46         19.10         2.71 o                         
  -7  -3   1          4.46          4.94         2.62 o                         
  -6  -3   1         76.47         82.97         3.90 o                         
  -5  -3   1         85.69         89.17         3.18 o                         
  -4  -3   1          2.18          3.51         0.76 o                         
  -3  -3   1        134.69        131.33         1.96 o                         
  -2  -3   1        740.12        796.81         8.81 o                         
  -1  -3   1       2690.10       2768.96        28.22 o                         
   0  -3   1       6132.53       6477.21        82.43 o                         
   1  -3   1        970.07        999.17        11.15 o                         
   2  -3   1       1063.05       1116.96        13.19 o                         
   3  -3   1         75.44         73.91         1.48 o                         
   4  -3   1        133.19        139.25         3.00 o                         
   5  -3   1        121.09        122.51         4.40 o                         
   6  -3   1         72.71         75.06         3.28 o                         
   7  -3   1         13.37         11.31         2.39 o                         
  -7  -2   1         21.72         22.71         3.19 o                         
  -6  -2   1         56.30         53.56         3.56 o                         
  -5  -2   1        208.78        222.21         5.43 o                         
  -4  -2   1         17.16         19.36         1.57 o                         
  -3  -2   1         25.66         30.22         0.92 o                         
  -2  -2   1        225.63        227.05         2.77 o                         
  -1  -2   1      15827.32      14462.19       606.34 o                         
   0  -2   1        847.58        877.45         9.72 o                         
   1  -2   1       2375.39       2482.60        27.16 o                         
   2  -2   1         24.42         23.42         0.61 o                         
   3  -2   1         14.98         18.25         0.76 o                         
   4  -2   1          0.22         -0.31         0.70 o                         
   5  -2   1        355.74        353.10        11.59 o                         
   6  -2   1         25.58         25.62         2.31 o                         
   7  -2   1         20.24         25.05         3.16 o                         
  -7  -1   1         16.60         18.63         2.86 o                         
  -6  -1   1         24.27         26.92         2.24 o                         
  -5  -1   1         42.06         39.98         2.55 o                         
  -4  -1   1         74.01         73.77         2.05 o                         
  -3  -1   1         53.72         57.20         1.21 o                         
  -2  -1   1        224.74        214.20         2.64 o                         
  -1  -1   1        996.28        918.68         9.84 o                         
   1  -1   1       4803.58       4843.91        50.92 o                         
   2  -1   1        499.26        485.04         5.59 o                         
   3  -1   1         82.21         86.57         1.73 o                         
   4  -1   1         81.96         88.30         3.37 o                         
   5  -1   1        110.41        106.70         3.71 o                         
   6  -1   1        137.15        127.57         4.29 o                         
   7  -1   1         22.68         21.98         2.87 o                         
  -7   0   1         21.56         26.32         3.03 o                         
  -6   0   1        226.32        240.77         6.36 o                         
  -5   0   1         86.10         85.89         3.12 o                         
  -4   0   1         42.44         42.34         1.62 o                         
  -3   0   1        200.79        207.73         3.99 o                         
  -2   0   1          8.39          9.27         0.60 o                         
  -1   0   1        360.97        311.33         4.34 o                         
   1   0   1          0.54          2.20         0.28 o                         
   2   0   1        261.48        252.78         3.06 o                         
   3   0   1        985.52        957.31        13.61 o                         
   4   0   1        414.72        454.03         8.94 o                         
   5   0   1         37.57         32.82         2.11 o                         
   6   0   1        204.82        224.23         6.57 o                         
   7   0   1         17.02          9.05         2.47 o                         
  -7   1   1         16.58         19.00         2.87 o                         
  -6   1   1         24.29         26.19         2.47 o                         
  -5   1   1         42.04         39.89         2.19 o                         
  -4   1   1         74.12         80.32         2.05 o                         
  -3   1   1         53.77         56.00         1.22 o                         
  -2   1   1        224.82        214.36         2.59 o                         
  -1   1   1        996.41        924.78         9.83 o                         
   1   1   1       4803.44       4842.69        54.71 o                         
   2   1   1        499.28        482.11         5.20 o                         
   3   1   1         82.20         84.68         1.46 o                         
   4   1   1         81.96         84.18         2.70 o                         
   5   1   1        110.45        114.04         3.82 o                         
   6   1   1        137.22        144.90         9.17 o                         
   7   1   1         22.67         21.94         2.71 o                         
  -7   2   1         21.73         18.07         2.79 o                         
  -6   2   1         56.26         55.21         3.39 o                         
  -5   2   1        208.85        220.85         5.49 o                         
  -4   2   1         17.14         18.17         1.22 o                         
  -3   2   1         25.72         31.85         1.02 o                         
  -2   2   1        225.58        230.89         2.60 o                         
  -1   2   1      15826.27      15342.70       606.34 o                         
   0   2   1        847.17        881.65         8.56 o                         
   1   2   1       2374.61       2484.56        26.24 o                         
   2   2   1         24.45         25.09         0.62 o                         
   3   2   1         14.98         16.30         0.63 o                         
   4   2   1          0.22         -0.57         0.75 o                         
   5   2   1        355.64        350.44         7.63 o                         
   6   2   1         25.51         29.02         2.97 o                         
   7   2   1         20.26         20.24         3.14 o                         
  -7   3   1          4.47          4.88         2.65 o                         
  -6   3   1         76.47         92.45         4.03 o                         
  -5   3   1         85.76         87.99         3.51 o                         
  -4   3   1          2.19          2.58         0.73 o                         
  -3   3   1        134.71        132.58         2.03 o                         
  -2   3   1        740.06        806.42         9.75 o                         
  -1   3   1       2689.97       2736.85        28.24 o                         
   0   3   1       6132.91       6336.76        72.21 o                         
   1   3   1        970.06        994.04        10.10 o                         
   2   3   1       1063.04       1136.67        12.28 o                         
   3   3   1         75.43         75.74         1.37 o                         
   4   3   1        133.14        134.18         4.03 o                         
   5   3   1        121.03        124.63         3.81 o                         
   6   3   1         72.68         74.37         6.05 o                         
   7   3   1         13.36         15.22         2.97 o                         
  -7   4   1         14.28         15.94         3.29 o                         
  -6   4   1         37.14         41.24         3.03 o                         
  -5   4   1         60.89         64.81         3.37 o                         
  -4   4   1        184.93        195.37         4.48 o                         
  -3   4   1        170.93        182.14         2.59 o                         
  -2   4   1        311.71        330.75         3.97 o                         
  -1   4   1        326.32        342.15         3.88 o                         
   0   4   1       2508.69       2698.61        26.71 o                         
   1   4   1       2952.46       3085.95        29.87 o                         
   2   4   1        404.34        421.12         4.59 o                         
   3   4   1        342.21        348.84         4.57 o                         
   4   4   1        159.39        148.39         3.86 o                         
   5   4   1         12.30         15.46         1.89 o                         
   6   4   1         21.46         23.80         2.85 o                         
   7   4   1         14.45         14.79         3.35 o                         
  -6   5   1         10.03          9.69         2.18 o                         
  -5   5   1        184.00        195.61         5.36 o                         
  -4   5   1         66.68         64.98         2.41 o                         
  -3   5   1        197.94        200.96         2.92 o                         
  -2   5   1        209.70        232.57         3.10 o                         
  -1   5   1       1119.58       1237.60        13.99 o                         
   0   5   1       1653.47       1745.67        16.19 o                         
   1   5   1        465.88        494.84         5.35 o                         
   2   5   1        250.57        251.39         3.18 o                         
   3   5   1        216.26        221.49         3.20 o                         
   4   5   1        201.70        212.54         6.19 o                         
   5   5   1         36.73         35.32         2.66 o                         
   6   5   1         31.41         31.73         3.73 o                         
  -6   6   1         46.39         45.54         3.78 o                         
  -5   6   1         50.21         57.28         3.56 o                         
  -4   6   1        152.44        158.53         4.64 o                         
  -3   6   1        150.50        148.32         3.61 o                         
  -2   6   1        210.53        236.83         3.62 o                         
  -1   6   1       1073.76       1127.68        12.01 o                         
   0   6   1       1485.47       1618.23        15.12 o                         
   1   6   1        312.50        336.43         4.13 o                         
   2   6   1        229.57        233.79         3.42 o                         
   3   6   1         22.68         21.56         1.06 o                         
   4   6   1         53.08         48.69         2.14 o                         
   5   6   1          0.86          2.35         1.94 o                         
   6   6   1         10.63         12.59         2.60 o                         
  -6   7   1          8.18          7.35         2.25 o                         
  -5   7   1         14.08         12.07         2.30 o                         
  -4   7   1         87.45         74.89         4.60 o                         
  -3   7   1         14.86         17.57         1.39 o                         
  -2   7   1        114.91        108.37         2.49 o                         
  -1   7   1         84.86         78.96         1.98 o                         
   0   7   1       2461.75       2612.11        33.90 o                         
   1   7   1        406.61        441.75         6.80 o                         
   2   7   1        116.83        120.34         2.71 o                         
   3   7   1          2.67          3.71         0.76 o                         
   4   7   1         24.66         30.29         2.65 o                         
   5   7   1         98.82        105.90         4.68 o                         
   6   7   1        113.32        130.27         5.77 o                         
  -6   8   1          0.06          2.24         2.17 o                         
  -5   8   1         23.89         30.08         3.00 o                         
  -4   8   1          7.45          9.35         1.86 o                         
  -3   8   1        309.47        332.44         6.93 o                         
  -2   8   1        136.72        140.20         3.62 o                         
  -1   8   1         40.00         34.77         1.38 o                         
   0   8   1        367.59        411.92         6.83 o                         
   1   8   1        102.77        103.11         2.66 o                         
   2   8   1         38.55         36.35         1.67 o                         
   3   8   1        224.86        221.31         4.74 o                         
   4   8   1        259.29        258.61         7.64 o                         
   5   8   1        123.00        126.08         5.38 o                         
   6   8   1         49.31         61.00         4.65 o                         
  -6   9   1         34.50         37.32         3.76 o                         
  -5   9   1         19.18         20.17         2.74 o                         
  -4   9   1         20.43         18.78         2.08 o                         
  -3   9   1         11.24         15.80         1.78 o                         
  -2   9   1         72.37         73.37         3.42 o                         
  -1   9   1         77.83         75.44         2.53 o                         
   0   9   1       1013.03       1011.84        16.82 o                         
   1   9   1        261.30        287.19         5.56 o                         
   2   9   1         44.60         46.17         2.73 o                         
   3   9   1        100.17         90.81         3.91 o                         
   4   9   1         10.29          8.75         2.06 o                         
   5   9   1         65.99         69.59         3.89 o                         
   6   9   1          7.54          6.48         2.59 o                         
  -5  10   1         18.68         16.47         2.85 o                         
  -4  10   1         43.19         44.68         2.89 o                         
  -3  10   1        121.79        138.17         4.05 o                         
  -2  10   1         20.64         19.11         1.64 o                         
  -1  10   1        850.52        892.38        16.47 o                         
   0  10   1        399.08        413.21         8.32 o                         
   1  10   1         14.33         17.64         1.60 o                         
   2  10   1         46.50         53.38         2.38 o                         
   3  10   1          6.44          8.55         1.32 o                         
   4  10   1         60.55         58.84         3.24 o                         
   5  10   1         10.99         10.96         2.16 o                         
  -5  11   1        122.44        135.64        15.50 o                         
  -4  11   1         19.54         16.65         2.17 o                         
  -3  11   1         57.63         58.78         3.03 o                         
  -2  11   1         75.45         80.55         4.29 o                         
  -1  11   1         36.38         45.08         2.38 o                         
   0  11   1        245.60        254.65         5.86 o                         
   1  11   1         75.34         74.50         2.83 o                         
   2  11   1         18.04         16.72         1.70 o                         
   3  11   1         22.09         19.88         1.89 o                         
   4  11   1          1.29          3.45         1.47 o                         
   5  11   1          8.36          8.02         2.34 o                         
  -4  12   1          5.72          5.68         2.12 o                         
  -3  12   1         13.95         13.64         1.79 o                         
  -2  12   1          5.46          1.87         1.46 o                         
  -1  12   1         20.08         21.94         2.48 o                         
   0  12   1         11.36         15.49         3.62 o                         
   1  12   1         86.06         92.27         3.35 o                         
   2  12   1          5.38          7.41         1.55 o                         
   3  12   1         11.16         13.49         2.10 o                         
   4  12   1         37.34         37.91         3.12 o                         
  -4  13   1         23.01         21.84         3.21 o                         
  -3  13   1         16.07         11.58         2.09 o                         
  -2  13   1         55.06         57.21         3.00 o                         
  -1  13   1          0.25          0.52         1.29 o                         
   0  13   1          6.39          3.33         1.38 o                         
   1  13   1         63.88         58.74         2.89 o                         
   2  13   1         71.20         67.54         3.59 o                         
   3  13   1         32.20         28.85         2.66 o                         
   4  13   1         45.48         47.86         4.58 o                         
  -3  14   1         19.20         22.61         3.85 o                         
  -2  14   1          7.12          7.62         1.96 o                         
  -1  14   1        116.97        117.79         4.59 o                         
   0  14   1          6.37          6.00         1.64 o                         
   1  14   1         35.82         40.25         2.73 o                         
   2  14   1         15.29         17.86         2.14 o                         
   3  14   1          9.20          5.14         2.39 o                         
  -2  15   1         13.76         16.88         2.49 o                         
  -1  15   1         14.12         16.41         2.53 o                         
   0  15   1         64.70         56.77         3.55 o                         
   1  15   1          2.82          4.62         2.24 o                         
   2  15   1         15.23         19.91         3.03 o                         
  -2 -15   2          6.45          6.15         1.79 o                         
  -1 -15   2         48.07         51.49         3.23 o                         
   0 -15   2          4.08          2.91         1.68 o                         
   1 -15   2          4.87          3.95         1.74 o                         
   2 -15   2         39.52         38.50         2.75 o                         
  -3 -14   2         14.59          9.88         3.02 o                         
  -2 -14   2         80.62         76.96         3.46 o                         
  -1 -14   2          5.54          7.51         1.53 o                         
   0 -14   2        101.21        105.94         3.55 o                         
   1 -14   2         25.46         26.54         2.28 o                         
   2 -14   2          8.76          8.92         1.67 o                         
   3 -14   2          1.72          0.40         1.71 o                         
  -4 -13   2         16.42         19.25         2.47 o                         
  -3 -13   2         24.16         23.59         3.49 o                         
  -2 -13   2         53.00         55.53         2.99 o                         
  -1 -13   2         44.25         40.98         2.50 o                         
   0 -13   2         36.98         35.15         2.24 o                         
   1 -13   2         31.51         30.51         2.18 o                         
   2 -13   2         26.06         27.00         2.15 o                         
   3 -13   2         16.31         17.85         2.16 o                         
   4 -13   2         12.33         17.13         3.35 o                         
  -4 -12   2         12.43          9.30         1.76 o                         
  -3 -12   2         30.95         26.33         2.14 o                         
  -2 -12   2         30.97         36.47         2.83 o                         
  -1 -12   2        103.40        108.76         4.08 o                         
   0 -12   2        120.03        126.41         3.96 o                         
   1 -12   2         90.33         88.86         2.89 o                         
   2 -12   2          4.44          3.71         1.24 o                         
   3 -12   2         17.65         15.54         1.68 o                         
   4 -12   2         61.37         69.60         4.26 o                         
  -5 -11   2         24.52         26.29         4.77 o                         
  -4 -11   2          5.44          4.66         1.47 o                         
  -3 -11   2         32.42         29.53         1.90 o                         
  -2 -11   2        147.74        167.29         4.42 o                         
  -1 -11   2        289.51        289.77         6.55 o                         
   0 -11   2        393.02        421.95         7.42 o                         
   1 -11   2         39.19         41.87         1.87 o                         
   2 -11   2         43.74         37.35         2.05 o                         
   3 -11   2         59.77         58.50         2.95 o                         
   4 -11   2         23.16         20.52         2.70 o                         
   5 -11   2         14.92         23.18         4.23 o                         
  -5 -10   2          8.66          6.92         2.60 o                         
  -4 -10   2         35.05         31.95         2.57 o                         
  -3 -10   2         26.82         23.14         1.68 o                         
  -2 -10   2         19.37         19.15         1.59 o                         
  -1 -10   2        280.33        292.18         5.90 o                         
   0 -10   2        381.62        385.15         6.84 o                         
   1 -10   2        120.68        119.14         3.72 o                         
   2 -10   2        509.41        490.63         8.96 o                         
   3 -10   2         62.91         62.46         5.27 o                         
   4 -10   2         50.53         52.60         3.65 o                         
   5 -10   2         67.20         74.06         9.68 o                         
  -6  -9   2         26.36         28.07         3.19 o                         
  -5  -9   2         10.99         10.06         3.06 o                         
  -4  -9   2         68.48         65.02         2.92 o                         
  -3  -9   2         49.12         54.88         2.16 o                         
  -2  -9   2         22.62         25.77         1.56 o                         
  -1  -9   2        218.16        222.94         4.32 o                         
   0  -9   2        240.67        225.66         4.39 o                         
   1  -9   2          4.24          3.83         0.80 o                         
   2  -9   2         20.98         19.71         1.16 o                         
   3  -9   2         29.71         27.00         1.94 o                         
   4  -9   2         39.40         32.71         2.68 o                         
   5  -9   2         20.73         20.92         2.34 o                         
   6  -9   2         51.25         44.81         7.67 o                         
  -6  -8   2         35.13         26.94         3.18 o                         
  -5  -8   2          2.62          3.80         1.56 o                         
  -4  -8   2         20.05         25.91         1.87 o                         
  -3  -8   2         74.72         82.43         3.19 o                         
  -2  -8   2        173.97        176.91         4.51 o                         
  -1  -8   2          4.85          4.62         0.72 o                         
   0  -8   2        698.30        700.83         9.87 o                         
   1  -8   2         35.51         34.60         1.41 o                         
   2  -8   2         19.19         20.97         1.35 o                         
   3  -8   2         83.77         92.71         2.44 o                         
   4  -8   2        228.29        220.91         6.72 o                         
   5  -8   2         25.34         22.56         2.34 o                         
   6  -8   2         31.96         35.29         4.42 o                         
  -6  -7   2         13.71          9.73         2.12 o                         
  -5  -7   2         13.00         16.55         2.09 o                         
  -4  -7   2        224.80        199.85         4.85 o                         
  -3  -7   2         18.67         21.70         1.36 o                         
  -2  -7   2        164.96        164.70         2.87 o                         
  -1  -7   2       1733.66       1817.40        22.00 o                         
   0  -7   2        442.63        468.17         6.42 o                         
   1  -7   2        396.71        438.67         6.05 o                         
   2  -7   2        112.72        116.84         2.69 o                         
   3  -7   2         10.49         13.78         1.18 o                         
   4  -7   2        156.67        160.29         3.83 o                         
   5  -7   2        179.38        178.84         7.20 o                         
   6  -7   2         25.62         24.70         2.70 o                         
  -6  -6   2         38.32         41.73         3.21 o                         
  -5  -6   2         42.31         39.65         3.56 o                         
  -4  -6   2         97.19         91.97         2.86 o                         
  -3  -6   2         67.70         69.19         2.52 o                         
  -2  -6   2         49.63         47.67         1.15 o                         
  -1  -6   2        671.94        722.13         8.70 o                         
   0  -6   2       1281.67       1366.73        15.22 o                         
   1  -6   2        300.94        309.27         4.06 o                         
   2  -6   2        877.87        930.61        12.85 o                         
   3  -6   2        109.11        110.98         2.87 o                         
   4  -6   2        109.21        116.62         3.21 o                         
   5  -6   2         88.42         93.61         3.61 o                         
   6  -6   2          6.18          6.97         1.88 o                         
  -7  -5   2          2.71          6.14         4.91 o                         
  -6  -5   2         39.62         38.50         3.13 o                         
  -5  -5   2        307.25        334.61         9.78 o                         
  -4  -5   2          9.24          9.89         1.24 o                         
  -3  -5   2         30.60         34.69         1.08 o                         
  -2  -5   2        389.29        451.24         5.63 o                         
  -1  -5   2       1521.56       1617.41        18.10 o                         
   0  -5   2        633.38        660.44         7.91 o                         
   1  -5   2       2075.41       2285.81        26.14 o                         
   2  -5   2         22.49         18.61         0.81 o                         
   3  -5   2        141.15        147.27         3.10 o                         
   4  -5   2        242.33        250.26         5.20 o                         
   5  -5   2        150.20        154.71         4.99 o                         
   6  -5   2         30.32         29.08         2.58 o                         
  -7  -4   2         15.35         23.70         3.48 o                         
  -6  -4   2         11.85         11.35         2.09 o                         
  -5  -4   2        105.94         98.25         3.87 o                         
  -4  -4   2         53.91         54.31         1.90 o                         
  -3  -4   2        221.65        228.24         3.35 o                         
  -2  -4   2        947.35        985.79        10.77 o                         
  -1  -4   2       1552.68       1642.48        17.62 o                         
   0  -4   2        972.55        942.21        10.57 o                         
   1  -4   2       2129.58       2186.90        23.98 o                         
   2  -4   2        155.24        166.00         3.21 o                         
   3  -4   2        200.59        207.26         3.73 o                         
   4  -4   2          7.59          5.18         0.93 o                         
   5  -4   2         23.41         25.49         2.35 o                         
   6  -4   2         26.15         28.37         2.35 o                         
   7  -4   2          2.90          7.69         2.35 o                         
  -7  -3   2          3.23         -0.54         2.91 o                         
  -6  -3   2         12.76         11.51         1.95 o                         
  -5  -3   2         36.93         34.32         2.33 o                         
  -4  -3   2         40.16         40.03         1.54 o                         
  -3  -3   2        360.71        370.15         4.40 o                         
  -2  -3   2        271.00        314.40         3.72 o                         
  -1  -3   2       1755.60       1759.97        18.64 o                         
   0  -3   2       4235.50       4473.25        48.57 o                         
   1  -3   2        116.27        131.56         1.78 o                         
   2  -3   2        180.95        177.36         2.61 o                         
   3  -3   2        134.02        135.09         2.69 o                         
   4  -3   2        118.96        131.86         3.08 o                         
   5  -3   2        343.20        349.82         7.60 o                         
   6  -3   2         26.18         27.19         2.40 o                         
   7  -3   2         21.96         17.77         2.57 o                         
  -7  -2   2         43.30         47.01         3.94 o                         
  -6  -2   2         22.26         20.34         2.16 o                         
  -5  -2   2         19.76         20.84         1.78 o                         
  -4  -2   2         34.91         39.16         1.69 o                         
  -3  -2   2        361.32        384.19         4.90 o                         
  -2  -2   2        168.48        166.81         2.05 o                         
  -1  -2   2       5497.55       5366.99        53.13 o                         
   0  -2   2       8045.03       8108.96       161.73 o                         
   1  -2   2       1958.91       1972.84        25.03 o                         
   2  -2   2        310.17        298.69         3.65 o                         
   3  -2   2        215.12        210.87         3.20 o                         
   4  -2   2        228.27        225.78         4.99 o                         
   5  -2   2        177.44        168.04         5.10 o                         
   6  -2   2          4.03          2.32         1.54 o                         
   7  -2   2          3.86          6.64         2.55 o                         
  -7  -1   2          2.36          3.67         2.23 o                         
  -6  -1   2         17.76         14.86         1.92 o                         
  -5  -1   2         24.06         22.97         1.87 o                         
  -4  -1   2        143.34        161.93         3.34 o                         
  -3  -1   2        100.07         99.86         1.72 o                         
  -2  -1   2        352.61        330.47         3.84 o                         
  -1  -1   2        201.88        206.42         2.35 o                         
   0  -1   2        328.03        300.06         4.19 o                         
   1  -1   2       2328.98       2300.35        25.36 o                         
   2  -1   2        306.54        292.41         3.66 o                         
   3  -1   2         63.58         64.18         1.26 o                         
   4  -1   2         78.40         90.55         2.44 o                         
   5  -1   2        219.95        220.39         5.46 o                         
   6  -1   2         97.48         95.15         4.06 o                         
   7  -1   2          0.31          3.30         2.10 o                         
  -7   0   2         37.24         35.32         3.59 o                         
  -6   0   2          2.73          3.43         1.71 o                         
  -5   0   2        107.83        110.45         3.65 o                         
  -4   0   2          2.60          3.00         0.76 o                         
  -3   0   2         30.15         25.00         0.84 o                         
  -2   0   2         45.78         40.15         0.85 o                         
  -1   0   2        265.37        250.35         2.65 o                         
   0   0   2          0.40         -0.15         0.15 o                         
   1   0   2       1457.07       1392.62        16.53 o                         
   2   0   2        125.52        117.51         1.76 o                         
   3   0   2       1556.42       1580.16        18.99 o                         
   4   0   2        329.85        344.57         7.13 o                         
   5   0   2         10.54          8.54         1.33 o                         
   6   0   2        151.37        148.73         5.15 o                         
   7   0   2          0.27          0.68         2.03 o                         
  -7   1   2          2.35          1.69         2.24 o                         
  -6   1   2         17.72         19.49         2.45 o                         
  -5   1   2         24.06         24.73         1.90 o                         
  -4   1   2        143.43        158.02         3.29 o                         
  -3   1   2        100.09         97.24         1.77 o                         
  -2   1   2        352.68        331.11         4.19 o                         
  -1   1   2        201.93        203.88         2.28 o                         
   0   1   2        327.83        297.41         4.61 o                         
   1   1   2       2329.32       2341.91        25.38 o                         
   2   1   2        306.68        294.10         3.39 o                         
   3   1   2         63.60         63.89         1.17 o                         
   4   1   2         78.37         89.27         2.80 o                         
   5   1   2        219.94        219.85         5.46 o                         
   6   1   2         97.52         92.88         4.04 o                         
   7   1   2          0.31          1.26         1.93 o                         
  -7   2   2         43.30         42.04         3.84 o                         
  -6   2   2         22.26         21.79         3.06 o                         
  -5   2   2         19.77         19.13         1.71 o                         
  -4   2   2         34.93         33.19         1.46 o                         
  -3   2   2        361.66        386.76         5.33 o                         
  -2   2   2        168.60        166.63         2.11 o                         
  -1   2   2       5496.14       5387.94        50.23 o                         
   0   2   2       8044.33       7873.72       114.38 o                         
   1   2   2       1958.44       2018.63        20.48 o                         
   2   2   2        310.20        302.11         3.40 o                         
   3   2   2        215.28        212.54         2.93 o                         
   4   2   2        228.37        230.87         5.19 o                         
   5   2   2        177.50        194.29         4.99 o                         
   6   2   2          4.05          4.91         1.72 o                         
   7   2   2          3.85          3.45         2.23 o                         
  -7   3   2          3.23          3.90         2.62 o                         
  -6   3   2         12.75         13.50         2.26 o                         
  -5   3   2         36.95         38.80         2.54 o                         
  -4   3   2         40.19         45.41         1.75 o                         
  -3   3   2        360.69        366.39         4.85 o                         
  -2   3   2        271.02        319.02         5.13 o                         
  -1   3   2       1755.66       1742.36        17.01 o                         
   0   3   2       4235.80       4442.92        44.06 o                         
   1   3   2        116.14        131.10         1.61 o                         
   2   3   2        181.06        179.59         2.23 o                         
   3   3   2        134.08        133.96         2.02 o                         
   4   3   2        119.00        130.14         3.57 o                         
   5   3   2        343.24        346.43         7.62 o                         
   6   3   2         26.17         25.71         2.96 o                         
   7   3   2         21.94         15.47         3.84 o                         
  -7   4   2         15.36         18.84         3.67 o                         
  -6   4   2         11.84          9.51         2.11 o                         
  -5   4   2        105.98        108.08         3.90 o                         
  -4   4   2         53.94         54.96         1.95 o                         
  -3   4   2        221.81        223.74         3.65 o                         
  -2   4   2        947.40        982.20        10.46 o                         
  -1   4   2       1552.85       1649.74        16.58 o                         
   0   4   2        972.22        943.79         9.31 o                         
   1   4   2       2128.92       2161.65        21.14 o                         
   2   4   2        155.28        164.80         2.03 o                         
   3   4   2        200.56        212.19         2.99 o                         
   4   4   2          7.58          7.63         1.33 o                         
   5   4   2         23.38         27.25         2.08 o                         
   6   4   2         26.11         29.27         3.14 o                         
   7   4   2          2.90          5.27         2.87 o                         
  -6   5   2         39.58         43.33         3.64 o                         
  -5   5   2        307.29        330.32         9.18 o                         
  -4   5   2          9.24          9.16         1.10 o                         
  -3   5   2         30.59         33.73         1.03 o                         
  -2   5   2        389.11        448.28         5.64 o                         
  -1   5   2       1521.47       1632.49        17.52 o                         
   0   5   2        633.22        658.60         7.64 o                         
   1   5   2       2075.59       2267.21        22.89 o                         
   2   5   2         22.50         19.77         0.74 o                         
   3   5   2        141.10        145.01         2.43 o                         
   4   5   2        242.34        269.23         7.27 o                         
   5   5   2        150.20        155.74         4.96 o                         
   6   5   2         30.30         30.36         3.34 o                         
  -6   6   2         38.28         34.36         3.45 o                         
  -5   6   2         42.25         38.73         3.50 o                         
  -4   6   2         97.28         92.84         3.69 o                         
  -3   6   2         67.78         67.16         1.92 o                         
  -2   6   2         49.67         46.87         1.20 o                         
  -1   6   2        671.64        718.90         7.88 o                         
   0   6   2       1281.26       1345.46        14.25 o                         
   1   6   2        300.99        313.09         3.49 o                         
   2   6   2        877.61        938.61        11.66 o                         
   3   6   2        109.19        112.29         2.66 o                         
   4   6   2        109.25        109.55         3.32 o                         
   5   6   2         88.38         92.25         4.89 o                         
   6   6   2          6.16          6.36         2.47 o                         
  -6   7   2         13.72         12.46         2.56 o                         
  -5   7   2         13.02         13.46         2.29 o                         
  -4   7   2        224.66        213.70         6.42 o                         
  -3   7   2         18.69         19.21         1.49 o                         
  -2   7   2        164.94        158.87         3.24 o                         
  -1   7   2       1733.27       1823.75        28.78 o                         
   0   7   2        442.81        469.18         7.08 o                         
   1   7   2        396.58        434.84         6.38 o                         
   2   7   2        112.78        110.28         2.30 o                         
   3   7   2         10.48         17.99         1.11 o                         
   4   7   2        156.66        162.35         5.48 o                         
   5   7   2        179.24        183.77         7.20 o                         
   6   7   2         25.63         25.18         3.12 o                         
  -6   8   2         35.13         35.38         3.73 o                         
  -5   8   2          2.61          1.86         1.88 o                         
  -4   8   2         20.08         26.70         2.60 o                         
  -3   8   2         74.75         83.71         2.85 o                         
  -2   8   2        174.01        178.57         4.65 o                         
  -1   8   2          4.87          4.48         0.95 o                         
   0   8   2        698.59        701.19        12.69 o                         
   1   8   2         35.53         33.66         1.46 o                         
   2   8   2         19.23         20.04         1.46 o                         
   3   8   2         83.76         84.41         2.65 o                         
   4   8   2        228.25        230.12         6.18 o                         
   5   8   2         25.30         23.47         2.79 o                         
   6   8   2         31.98         37.02         3.93 o                         
  -6   9   2         26.39         23.89         3.78 o                         
  -5   9   2         11.03         11.99         2.42 o                         
  -4   9   2         68.46         63.98         3.21 o                         
  -3   9   2         49.10         59.32         2.99 o                         
  -2   9   2         22.64         25.99         1.73 o                         
  -1   9   2        218.11        217.14         4.93 o                         
   0   9   2        240.68        230.92         4.63 o                         
   1   9   2          4.25          3.65         0.89 o                         
   2   9   2         20.97         25.17         1.61 o                         
   3   9   2         29.72         28.47         1.67 o                         
   4   9   2         39.40         36.06         2.55 o                         
   5   9   2         20.70         21.18         2.52 o                         
   6   9   2         51.25         57.04         6.16 o                         
  -5  10   2          8.68          9.80         2.14 o                         
  -4  10   2         35.04         33.37         2.75 o                         
  -3  10   2         26.84         24.36         2.10 o                         
  -2  10   2         19.36         19.25         1.62 o                         
  -1  10   2        280.28        303.91         6.41 o                         
   0  10   2        381.62        392.45         7.96 o                         
   1  10   2        120.75        124.15         3.55 o                         
   2  10   2        509.35        490.35         9.01 o                         
   3  10   2         62.93         62.83         2.82 o                         
   4  10   2         50.50         54.00         2.89 o                         
   5  10   2         67.13         80.15         4.08 o                         
  -5  11   2         24.50         29.09         5.01 o                         
  -4  11   2          5.45          4.13         2.21 o                         
  -3  11   2         32.42         29.48         3.68 o                         
  -2  11   2        147.69        155.12         4.88 o                         
  -1  11   2        289.48        299.39         6.63 o                         
   0  11   2        393.12        408.32         8.58 o                         
   1  11   2         39.20         37.63         2.22 o                         
   2  11   2         43.73         36.65         2.25 o                         
   3  11   2         59.78         55.74         2.83 o                         
   4  11   2         23.18         21.36         2.20 o                         
   5  11   2         14.92         20.42         3.05 o                         
  -4  12   2         12.41          8.67         2.64 o                         
  -3  12   2         30.97         31.77         2.95 o                         
  -2  12   2         31.02         34.72         2.56 o                         
  -1  12   2        103.34        107.44         3.94 o                         
   0  12   2        120.03        112.71         4.77 o                         
   1  12   2         90.36         86.62         3.82 o                         
   2  12   2          4.43          3.78         1.38 o                         
   3  12   2         17.67         16.44         2.20 o                         
   4  12   2         61.36         66.48         3.66 o                         
  -4  13   2         16.39         19.67         3.11 o                         
  -3  13   2         24.18         22.73         2.58 o                         
  -2  13   2         53.04         54.10         3.21 o                         
  -1  13   2         44.26         41.94         2.54 o                         
   0  13   2         36.93         40.73         2.66 o                         
   1  13   2         31.48         33.19         2.62 o                         
   2  13   2         26.07         27.83         2.38 o                         
   3  13   2         16.28         19.97         2.22 o                         
   4  13   2         12.32         13.01         2.47 o                         
  -3  14   2         14.59         16.16         3.26 o                         
  -2  14   2         80.55         82.94         3.98 o                         
  -1  14   2          5.54          7.10         1.91 o                         
   0  14   2        101.18        107.90         4.35 o                         
   1  14   2         25.43         22.61         2.47 o                         
   2  14   2          8.77         10.55         1.90 o                         
   3  14   2          1.72         -0.26         1.73 o                         
  -2  15   2          6.44          7.94         2.14 o                         
  -1  15   2         48.07         52.94         3.62 o                         
   0  15   2          4.08          1.84         1.70 o                         
   1  15   2          4.86          4.55         2.03 o                         
   2  15   2         39.51         39.42         3.71 o                         
  -2 -15   3         19.81         18.13         2.51 o                         
  -1 -15   3         12.03         12.99         2.07 o                         
   0 -15   3         50.81         52.74         3.72 o                         
   1 -15   3          1.24          0.78         1.73 o                         
   2 -15   3          9.68          5.16         1.68 o                         
  -3 -14   3         30.79         31.58         4.74 o                         
  -2 -14   3         11.66          7.85         1.71 o                         
  -1 -14   3         25.02         29.64         2.41 o                         
   0 -14   3         37.46         36.39         2.51 o                         
   1 -14   3          6.35          6.49         1.46 o                         
   2 -14   3          9.26          8.86         1.64 o                         
   3 -14   3         11.19          9.79         2.19 o                         
  -4 -13   3         17.31         13.90         2.24 o                         
  -3 -13   3         18.43         19.32         2.18 o                         
  -2 -13   3         53.40         56.93         4.16 o                         
  -1 -13   3          9.58          7.86         1.49 o                         
   0 -13   3        125.58        126.82         3.77 o                         
   1 -13   3         12.36         16.41         1.79 o                         
   2 -13   3          0.89         -0.59         1.16 o                         
   3 -13   3          6.62          4.78         1.49 o                         
   4 -13   3          1.91          1.67         3.39 o                         
  -4 -12   3         13.38         13.67         1.97 o                         
  -3 -12   3         48.76         48.90         2.67 o                         
  -2 -12   3         15.34         19.82         2.62 o                         
  -1 -12   3         43.54         39.49         2.59 o                         
   0 -12   3        103.01        107.81         3.51 o                         
   1 -12   3         92.77        102.45         2.99 o                         
   2 -12   3          3.26          1.58         1.13 o                         
   3 -12   3         30.95         34.08         4.43 o                         
   4 -12   3        126.26        150.39         7.60 o                         
  -5 -11   3          4.36          5.88         4.04 o                         
  -4 -11   3          5.39          4.32         1.46 o                         
  -3 -11   3         18.79         20.21         1.94 o                         
  -2 -11   3        140.60        146.35         4.41 o                         
  -1 -11   3         20.43         22.38         1.77 o                         
   0 -11   3        275.43        292.70         5.64 o                         
   1 -11   3         36.44         32.93         1.72 o                         
   2 -11   3          6.48         10.71         1.22 o                         
   3 -11   3         89.36         90.66         3.77 o                         
   4 -11   3          6.58          3.89         1.90 o                         
   5 -11   3        101.59        107.01        15.11 o                         
  -5 -10   3          6.80          6.58         2.06 o                         
  -4 -10   3         21.14         19.35         1.94 o                         
  -3 -10   3        104.25        102.29         3.42 o                         
  -2 -10   3         45.80         36.54         2.20 o                         
  -1 -10   3         79.62         78.09         2.52 o                         
   0 -10   3         38.01         32.16         1.63 o                         
   1 -10   3        120.28        121.12         2.95 o                         
   2 -10   3        221.54        241.84         4.79 o                         
   3 -10   3         94.40         86.01         4.46 o                         
   4 -10   3         42.98         40.33         3.20 o                         
   5 -10   3        131.00        160.76        10.48 o                         
  -6  -9   3         65.57         69.18         5.25 o                         
  -5  -9   3          7.38          8.92         3.07 o                         
  -4  -9   3         80.11         76.79         3.16 o                         
  -3  -9   3         29.97         29.76         1.77 o                         
  -2  -9   3        150.35        154.60         3.67 o                         
  -1  -9   3        365.74        365.14         6.89 o                         
   0  -9   3        412.55        432.34         7.33 o                         
   1  -9   3          2.00          2.42         0.75 o                         
   2  -9   3         48.24         49.97         1.93 o                         
   3  -9   3          0.50          0.49         1.03 o                         
   4  -9   3          6.69          3.31         1.61 o                         
   5  -9   3         53.82         60.07         4.87 o                         
  -6  -8   3         14.89         15.09         3.06 o                         
  -5  -8   3          8.32          4.25         1.67 o                         
  -4  -8   3         73.57         72.50         2.81 o                         
  -3  -8   3        414.83        419.71         8.42 o                         
  -2  -8   3         94.17         95.43         2.43 o                         
  -1  -8   3        210.36        219.98         3.87 o                         
   0  -8   3         68.30         80.04         1.84 o                         
   1  -8   3          3.88          4.92         0.77 o                         
   2  -8   3         40.26         44.61         1.61 o                         
   3  -8   3         70.53         73.63         2.26 o                         
   4  -8   3        146.97        158.97         4.56 o                         
   5  -8   3         20.82         22.95         2.12 o                         
   6  -8   3          9.92         10.21         8.13 o                         
  -6  -7   3         23.44         25.43         4.93 o                         
  -5  -7   3         55.48         57.13         3.83 o                         
  -4  -7   3        221.02        222.75         5.81 o                         
  -3  -7   3        245.55        241.38         6.05 o                         
  -2  -7   3        156.54        157.64         2.80 o                         
  -1  -7   3        355.45        334.73         4.86 o                         
   0  -7   3        822.45        856.87        11.64 o                         
   1  -7   3        394.15        426.19         5.66 o                         
   2  -7   3        105.26        107.86         2.96 o                         
   3  -7   3        502.83        511.39         8.59 o                         
   4  -7   3         84.27         78.66         2.98 o                         
   5  -7   3         90.70         87.96         5.36 o                         
   6  -7   3         16.69          9.87         1.90 o                         
  -6  -6   3          2.74          4.54         1.84 o                         
  -5  -6   3         60.68         65.58         3.42 o                         
  -4  -6   3        186.56        168.41         4.22 o                         
  -3  -6   3        510.48        537.70         8.68 o                         
  -2  -6   3         60.38         56.80         1.34 o                         
  -1  -6   3        222.08        247.02         3.24 o                         
   0  -6   3         32.66         35.52         1.20 o                         
   1  -6   3         50.35         50.28         1.22 o                         
   2  -6   3         96.03        106.85         2.09 o                         
   3  -6   3        230.67        231.48         4.41 o                         
   4  -6   3        196.11        200.94         5.04 o                         
   5  -6   3        126.20        132.47         5.79 o                         
   6  -6   3         22.09         20.00         2.36 o                         
  -7  -5   3          5.64          6.44         4.45 o                         
  -6  -5   3         16.40         16.54         3.93 o                         
  -5  -5   3         83.32         84.91         5.05 o                         
  -4  -5   3         28.53         28.44         1.57 o                         
  -3  -5   3         12.95         12.95         0.84 o                         
  -2  -5   3       1615.06       1738.68        18.66 o                         
  -1  -5   3        344.70        354.96         4.35 o                         
   0  -5   3        441.81        442.21         5.47 o                         
   1  -5   3         36.80         42.88         1.05 o                         
   2  -5   3        192.04        191.75         2.87 o                         
   3  -5   3          8.90          9.23         0.90 o                         
   4  -5   3        632.21        617.33        11.56 o                         
   5  -5   3        189.14        203.17         6.40 o                         
   6  -5   3         42.22         40.16         3.59 o                         
  -7  -4   3          2.26          4.50         4.83 o                         
  -6  -4   3         67.42         69.42         3.75 o                         
  -5  -4   3        214.32        219.83         5.89 o                         
  -4  -4   3        119.01        120.62         2.98 o                         
  -3  -4   3        138.06        138.60         2.39 o                         
  -2  -4   3        140.71        148.19         2.31 o                         
  -1  -4   3       1122.77       1190.47        13.36 o                         
   0  -4   3        834.58        864.40         8.84 o                         
   1  -4   3          4.99          5.28         0.43 o                         
   2  -4   3          6.91          8.68         0.63 o                         
   3  -4   3        110.03        110.73         2.33 o                         
   4  -4   3        394.74        386.23         7.81 o                         
   5  -4   3        190.94        198.18         5.15 o                         
   6  -4   3         26.02         26.31         2.31 o                         
   7  -4   3         13.58         12.60         2.59 o                         
  -7  -3   3         63.03         60.85         8.98 o                         
  -6  -3   3         40.11         42.91         2.86 o                         
  -5  -3   3        100.71         99.90         3.61 o                         
  -4  -3   3         21.03         22.22         1.24 o                         
  -3  -3   3        471.65        494.42         5.93 o                         
  -2  -3   3        212.95        211.77         2.64 o                         
  -1  -3   3         43.98         42.99         0.82 o                         
   0  -3   3       2500.58       2572.49        24.79 o                         
   1  -3   3        789.48        811.73         9.09 o                         
   2  -3   3         37.78         37.73         0.98 o                         
   3  -3   3        741.13        760.08        10.50 o                         
   4  -3   3        107.33        110.21         3.07 o                         
   5  -3   3        196.34        206.58         5.64 o                         
   6  -3   3         15.14         12.88         2.12 o                         
   7  -3   3         17.33         25.35         2.87 o                         
  -7  -2   3         10.66         14.36         2.63 o                         
  -6  -2   3        212.37        215.80         9.60 o                         
  -5  -2   3         21.29         20.02         1.93 o                         
  -4  -2   3          3.58          2.04         0.77 o                         
  -3  -2   3        366.73        350.50         4.93 o                         
  -2  -2   3        461.75        473.90         5.35 o                         
  -1  -2   3       4123.44       4033.84        46.07 o                         
   0  -2   3       4727.13       4658.79        45.92 o                         
   1  -2   3        627.87        619.37         7.30 o                         
   2  -2   3        222.52        219.14         2.99 o                         
   3  -2   3        107.11        104.51         1.88 o                         
   4  -2   3        674.47        691.05        12.77 o                         
   5  -2   3        154.17        144.09         4.18 o                         
   6  -2   3         49.77         54.27         3.29 o                         
   7  -2   3         39.27         38.05         3.39 o                         
  -7  -1   3         24.67         23.17         3.28 o                         
  -6  -1   3         59.19         59.31         3.32 o                         
  -5  -1   3         63.91         60.54         2.80 o                         
  -4  -1   3        130.23        139.42         3.01 o                         
  -3  -1   3        330.88        341.78         4.45 o                         
  -2  -1   3         92.80         99.14         1.56 o                         
  -1  -1   3        788.12        756.02         8.04 o                         
   0  -1   3        534.03        487.28         5.26 o                         
   1  -1   3       5043.82       4923.13        51.86 o                         
   2  -1   3        206.23        208.31         2.63 o                         
   3  -1   3        253.73        247.44         3.56 o                         
   4  -1   3         11.85         12.65         1.39 o                         
   5  -1   3        249.61        243.66         5.86 o                         
   6  -1   3         67.40         61.87         3.55 o                         
   7  -1   3         33.04         47.76         5.09 o                         
  -7   0   3         29.59         24.01         4.67 o                         
  -6   0   3          9.42          7.94         2.03 o                         
  -5   0   3        139.86        140.07         4.39 o                         
  -4   0   3         34.75         27.77         1.24 o                         
  -3   0   3        325.25        355.99         4.78 o                         
  -2   0   3        159.88        195.86         2.60 o                         
  -1   0   3       3600.39       3471.92        36.54 o                         
   0   0   3        368.47        321.72         3.50 o                         
   1   0   3        262.84        265.46         3.36 o                         
   2   0   3          3.02          3.92         0.38 o                         
   3   0   3        101.64         90.98         1.77 o                         
   4   0   3          0.90          0.75         0.72 o                         
   5   0   3        118.83        117.16         3.67 o                         
   6   0   3          3.67          4.33         1.51 o                         
   7   0   3         31.52         27.57         3.39 o                         
  -7   1   3         24.68         29.48         3.45 o                         
  -6   1   3         59.12         56.68         3.72 o                         
  -5   1   3         63.91         65.69         2.89 o                         
  -4   1   3        130.23        137.21         2.99 o                         
  -3   1   3        330.72        345.68         4.91 o                         
  -2   1   3         92.87         98.35         1.38 o                         
  -1   1   3        788.54        764.15         7.68 o                         
   0   1   3        534.16        488.69         5.44 o                         
   1   1   3       5044.50       4945.35        55.71 o                         
   2   1   3        206.33        207.69         2.51 o                         
   3   1   3        253.88        246.19         3.28 o                         
   4   1   3         11.87         10.87         1.03 o                         
   5   1   3        249.58        244.91         5.88 o                         
   6   1   3         67.34         68.07         3.18 o                         
   7   1   3         33.06         47.08         4.23 o                         
  -7   2   3         10.66         15.34         2.65 o                         
  -6   2   3        212.38        214.03         7.14 o                         
  -5   2   3         21.25         20.32         2.03 o                         
  -4   2   3          3.56          0.71         0.64 o                         
  -3   2   3        366.85        359.38         4.77 o                         
  -2   2   3        462.03        476.60         5.34 o                         
  -1   2   3       4124.20       4107.06        41.53 o                         
   0   2   3       4728.76       4644.10        43.44 o                         
   1   2   3        627.61        624.74         6.40 o                         
   2   2   3        222.53        219.95         3.11 o                         
   3   2   3        107.18        105.50         2.40 o                         
   4   2   3        674.68        697.45        12.99 o                         
   5   2   3        154.16        150.58         4.34 o                         
   6   2   3         49.78         48.72         3.18 o                         
   7   2   3         39.24         43.64         6.11 o                         
  -7   3   3         62.99         60.66         5.14 o                         
  -6   3   3         40.11         40.49         3.34 o                         
  -5   3   3        100.66        104.40         4.81 o                         
  -4   3   3         21.05         19.89         1.30 o                         
  -3   3   3        471.83        492.78         6.09 o                         
  -2   3   3        212.98        212.42         2.74 o                         
  -1   3   3         44.01         42.48         0.76 o                         
   0   3   3       2500.69       2563.58        26.28 o                         
   1   3   3        789.62        799.21         8.66 o                         
   2   3   3         37.72         38.77         0.81 o                         
   3   3   3        741.33        767.82         8.92 o                         
   4   3   3        107.38        110.81         3.25 o                         
   5   3   3        196.41        202.90         5.30 o                         
   6   3   3         15.14         19.95         2.42 o                         
   7   3   3         17.35         26.57         3.34 o                         
  -7   4   3          2.26          3.72         2.34 o                         
  -6   4   3         67.42         66.54         4.07 o                         
  -5   4   3        214.24        224.95         6.51 o                         
  -4   4   3        119.08        122.75         3.04 o                         
  -3   4   3        138.10        136.47         2.74 o                         
  -2   4   3        140.80        148.76         2.09 o                         
  -1   4   3       1122.81       1201.17        12.91 o                         
   0   4   3        834.31        868.40         9.76 o                         
   1   4   3          4.99          5.58         0.39 o                         
   2   4   3          6.89          8.17         0.48 o                         
   3   4   3        110.01        110.16         1.91 o                         
   4   4   3        394.60        390.82         7.97 o                         
   5   4   3        191.07        204.50         5.24 o                         
   6   4   3         25.99         24.48         3.26 o                         
   7   4   3         13.59         12.90         3.65 o                         
  -6   5   3         16.37         18.30         2.67 o                         
  -5   5   3         83.37         93.91         5.36 o                         
  -4   5   3         28.49         26.97         1.79 o                         
  -3   5   3         12.94         10.52         0.77 o                         
  -2   5   3       1615.55       1729.50        20.93 o                         
  -1   5   3        344.92        358.79         3.83 o                         
   0   5   3        441.63        440.92         4.75 o                         
   1   5   3         36.82         39.85         0.89 o                         
   2   5   3        192.03        185.58         2.31 o                         
   3   5   3          8.90          9.03         0.70 o                         
   4   5   3        632.00        612.11        12.90 o                         
   5   5   3        189.11        199.57         6.30 o                         
   6   5   3         42.20         42.89         3.58 o                         
  -6   6   3          2.72          1.38         1.84 o                         
  -5   6   3         60.65         60.20         3.65 o                         
  -4   6   3        186.53        178.57         5.62 o                         
  -3   6   3        510.65        527.95         8.87 o                         
  -2   6   3         60.40         57.41         1.61 o                         
  -1   6   3        221.93        245.93         3.44 o                         
   0   6   3         32.70         36.39         0.87 o                         
   1   6   3         50.34         51.31         1.07 o                         
   2   6   3         95.89        108.69         1.82 o                         
   3   6   3        230.57        224.52         3.88 o                         
   4   6   3        196.19        205.09         4.85 o                         
   5   6   3        126.24        129.72         4.75 o                         
   6   6   3         22.04         17.03         2.88 o                         
  -6   7   3         23.43         29.36         3.70 o                         
  -5   7   3         55.55         51.24         3.51 o                         
  -4   7   3        221.01        237.43         6.05 o                         
  -3   7   3        245.69        260.31         6.90 o                         
  -2   7   3        156.57        159.01         3.50 o                         
  -1   7   3        355.73        338.61         5.66 o                         
   0   7   3        822.29        838.89        12.96 o                         
   1   7   3        394.13        425.31         5.92 o                         
   2   7   3        105.19        109.64         2.28 o                         
   3   7   3        502.69        507.73         7.56 o                         
   4   7   3         84.26         84.93         3.31 o                         
   5   7   3         90.73         81.30         4.27 o                         
   6   7   3         16.68         13.13         2.59 o                         
  -6   8   3         14.88         16.19         3.28 o                         
  -5   8   3          8.32          3.72         1.91 o                         
  -4   8   3         73.66         70.64         3.66 o                         
  -3   8   3        414.82        420.56         8.52 o                         
  -2   8   3         94.21         99.60         2.87 o                         
  -1   8   3        210.41        213.28         4.03 o                         
   0   8   3         68.23         71.93         1.93 o                         
   1   8   3          3.89          4.66         0.74 o                         
   2   8   3         40.25         43.32         2.15 o                         
   3   8   3         70.53         75.59         2.43 o                         
   4   8   3        146.93        160.31         5.58 o                         
   5   8   3         20.84         18.70         2.57 o                         
   6   8   3          9.92         14.77         2.99 o                         
  -6   9   3         65.53         75.66         9.11 o                         
  -5   9   3          7.41          9.96         2.44 o                         
  -4   9   3         80.06         75.63         3.41 o                         
  -3   9   3         29.91         31.12         2.00 o                         
  -2   9   3        150.43        152.31         4.75 o                         
  -1   9   3        365.68        373.38         7.45 o                         
   0   9   3        412.41        425.38         8.32 o                         
   1   9   3          2.00          1.52         0.82 o                         
   2   9   3         48.19         50.44         2.20 o                         
   3   9   3          0.50          0.63         0.79 o                         
   4   9   3          6.70          4.68         1.65 o                         
   5   9   3         53.84         56.83         3.46 o                         
  -5  10   3          6.79          7.60         2.88 o                         
  -4  10   3         21.15         19.11         2.18 o                         
  -3  10   3        104.26        105.73         3.87 o                         
  -2  10   3         45.82         42.24         2.81 o                         
  -1  10   3         79.62         74.69         2.67 o                         
   0  10   3         38.01         34.85         1.98 o                         
   1  10   3        120.37        120.90         3.65 o                         
   2  10   3        221.49        239.93         5.14 o                         
   3  10   3         94.38         84.97         2.94 o                         
   4  10   3         42.97         45.77         2.70 o                         
   5  10   3        131.04        143.21         5.81 o                         
  -5  11   3          4.36          7.91         3.90 o                         
  -4  11   3          5.40          5.11         1.89 o                         
  -3  11   3         18.82         20.71         1.94 o                         
  -2  11   3        140.67        146.97         4.44 o                         
  -1  11   3         20.44         25.52         2.78 o                         
   0  11   3        275.48        290.48         6.53 o                         
   1  11   3         36.41         32.67         2.09 o                         
   2  11   3          6.48         11.46         1.58 o                         
   3  11   3         89.39         87.30         3.49 o                         
   4  11   3          6.57          6.66         1.68 o                         
   5  11   3        101.58        121.34         7.97 o                         
  -4  12   3         13.38          8.15         2.33 o                         
  -3  12   3         48.82         49.07         3.40 o                         
  -2  12   3         15.31         16.86         2.27 o                         
  -1  12   3         43.55         42.62         2.42 o                         
   0  12   3        103.02        106.49         4.45 o                         
   1  12   3         92.85        103.54         3.71 o                         
   2  12   3          3.27          2.01         1.55 o                         
   3  12   3         30.92         32.67         2.47 o                         
   4  12   3        126.32        150.74         5.44 o                         
  -4  13   3         17.26         19.37         4.45 o                         
  -3  13   3         18.45         17.41         2.60 o                         
  -2  13   3         53.37         60.24         3.34 o                         
  -1  13   3          9.59          5.71         1.65 o                         
   0  13   3        125.50        120.77         4.18 o                         
   1  13   3         12.37         16.59         1.88 o                         
   2  13   3          0.89          1.24         1.33 o                         
   3  13   3          6.61          9.18         1.85 o                         
   4  13   3          1.90          0.73         1.82 o                         
  -3  14   3         30.79         32.75         3.51 o                         
  -2  14   3         11.67          8.59         2.04 o                         
  -1  14   3         25.00         29.87         2.71 o                         
   0  14   3         37.46         38.28         2.97 o                         
   1  14   3          6.35          6.69         2.28 o                         
   2  14   3          9.27          6.62         1.89 o                         
   3  14   3         11.16         11.34         2.38 o                         
  -2  15   3         19.84         15.98         2.96 o                         
  -1  15   3         12.03         13.22         2.68 o                         
   0  15   3         50.88         52.76         3.47 o                         
   1  15   3          1.24          1.30         2.06 o                         
   2  15   3          9.69          6.94         2.34 o                         
  -2 -15   4          4.34          3.68         1.80 o                         
  -1 -15   4          3.78          4.21         1.89 o                         
   0 -15   4         24.30         28.71         2.69 o                         
   1 -15   4          9.45          7.45         2.51 o                         
   2 -15   4          4.64          1.23         1.67 o                         
  -3 -14   4          7.74          6.05         1.98 o                         
  -2 -14   4         17.28         15.35         1.94 o                         
  -1 -14   4          0.74          0.25         1.32 o                         
   0 -14   4         32.56         33.06         2.81 o                         
   1 -14   4         16.27         14.02         1.81 o                         
   2 -14   4          6.88          7.86         1.69 o                         
   3 -14   4         57.73         61.23         5.53 o                         
  -4 -13   4          2.79          0.32         1.91 o                         
  -3 -13   4          2.00          2.09         1.59 o                         
  -2 -13   4         13.35         14.37         1.76 o                         
  -1 -13   4          9.02          5.85         1.88 o                         
   0 -13   4         54.46         49.18         2.78 o                         
   1 -13   4         31.47         29.02         2.44 o                         
   2 -13   4         22.46         19.35         1.73 o                         
   3 -13   4          1.35          2.47         2.33 o                         
   4 -13   4         35.41         40.19         8.75 o                         
  -4 -12   4         27.64         25.61         2.47 o                         
  -3 -12   4         30.79         37.15         2.48 o                         
  -2 -12   4         74.32         74.87         3.30 o                         
  -1 -12   4         56.60         56.29         2.84 o                         
   0 -12   4         29.22         26.27         2.32 o                         
   1 -12   4        137.89        135.55         3.46 o                         
   2 -12   4          7.78          5.50         1.31 o                         
   3 -12   4         33.54         31.57         3.06 o                         
   4 -12   4        150.33        192.60        13.79 o                         
  -5 -11   4          7.46          4.67         2.49 o                         
  -4 -11   4          6.90          8.41         1.71 o                         
  -3 -11   4         29.36         29.26         2.01 o                         
  -2 -11   4         34.49         25.99         3.42 o                         
  -1 -11   4          2.10         -0.11         1.03 o                         
   0 -11   4         20.89         20.00         1.47 o                         
   1 -11   4         15.72         12.30         1.23 o                         
   2 -11   4         35.99         32.85         1.73 o                         
   3 -11   4         43.43         42.67         3.24 o                         
   4 -11   4         34.96         44.70         4.08 o                         
   5 -11   4          7.27         14.88         5.52 o                         
  -5 -10   4         40.13         38.00         3.54 o                         
  -4 -10   4          2.32          0.64         1.30 o                         
  -3 -10   4        116.79        120.58         4.60 o                         
  -2 -10   4         31.51         30.00         1.84 o                         
  -1 -10   4        495.38        496.53         9.79 o                         
   0 -10   4         92.17         92.71         2.56 o                         
   1 -10   4        106.65        119.75         3.91 o                         
   2 -10   4         85.75         83.61         2.78 o                         
   3 -10   4          4.70          7.77         1.50 o                         
   4 -10   4         18.03         15.53         2.76 o                         
   5 -10   4         52.15         64.93         5.18 o                         
  -6  -9   4          2.84          3.88         2.13 o                         
  -5  -9   4          2.90          3.31         1.68 o                         
  -4  -9   4         44.61         51.80         2.73 o                         
  -3  -9   4         57.11         51.33         2.19 o                         
  -2  -9   4        166.38        176.88         4.05 o                         
  -1  -9   4        165.32        165.22         3.79 o                         
   0  -9   4        154.04        159.51         3.39 o                         
   1  -9   4         23.85         26.16         1.37 o                         
   2  -9   4        114.94        112.34         2.91 o                         
   3  -9   4          9.28          9.28         1.26 o                         
   4  -9   4         78.98         78.26         3.69 o                         
   5  -9   4          7.96         11.09         2.64 o                         
  -6  -8   4         18.50         17.00         3.82 o                         
  -5  -8   4          3.51          2.23         1.44 o                         
  -4  -8   4         54.65         56.71         2.74 o                         
  -3  -8   4        347.89        353.10         7.26 o                         
  -2  -8   4         70.61         71.04         2.93 o                         
  -1  -8   4         46.41         50.36         1.57 o                         
   0  -8   4        346.86        383.54         6.03 o                         
   1  -8   4         27.69         29.25         1.24 o                         
   2  -8   4         40.64         43.81         1.96 o                         
   3  -8   4        247.96        256.23         5.08 o                         
   4  -8   4         30.93         32.86         2.52 o                         
   5  -8   4         65.62         68.98         3.17 o                         
   6  -8   4         45.54         47.11         5.50 o                         
  -6  -7   4         26.63         23.28         3.63 o                         
  -5  -7   4         12.06          8.11         1.74 o                         
  -4  -7   4        125.52        127.05         3.60 o                         
  -3  -7   4         70.52         76.52         3.30 o                         
  -2  -7   4         24.81         23.87         1.11 o                         
  -1  -7   4       1096.51       1172.06        15.02 o                         
   0  -7   4         33.28         37.81         1.52 o                         
   1  -7   4         47.37         58.10         1.48 o                         
   2  -7   4         59.56         62.45         1.92 o                         
   3  -7   4        367.87        351.66         6.88 o                         
   4  -7   4         16.46         16.31         1.92 o                         
   5  -7   4        108.69        103.98         4.00 o                         
   6  -7   4          9.97         10.69         2.11 o                         
  -6  -6   4         21.10         16.70         2.38 o                         
  -5  -6   4        236.56        252.65         6.49 o                         
  -4  -6   4         14.59         19.25         1.57 o                         
  -3  -6   4        274.08        316.94         5.47 o                         
  -2  -6   4        110.96         88.61         2.43 o                         
  -1  -6   4        233.50        246.83         3.49 o                         
   0  -6   4        544.24        549.35         6.50 o                         
   1  -6   4        180.03        182.38         2.90 o                         
   2  -6   4         19.14         18.36         0.96 o                         
   3  -6   4        282.31        274.12         5.14 o                         
   4  -6   4        165.20        162.77         4.80 o                         
   5  -6   4        256.97        264.10         8.02 o                         
   6  -6   4          9.46         10.09         2.14 o                         
  -6  -5   4         23.24         23.95         2.56 o                         
  -5  -5   4          2.69          2.75         1.83 o                         
  -4  -5   4         84.20         79.33         2.35 o                         
  -3  -5   4        174.41        174.32         2.93 o                         
  -2  -5   4       2772.23       2945.98        32.43 o                         
  -1  -5   4        147.87        160.09         2.32 o                         
   0  -5   4        394.61        406.57         4.41 o                         
   1  -5   4         10.46         10.46         0.57 o                         
   2  -5   4         33.16         33.30         1.12 o                         
   3  -5   4         36.71         34.30         1.43 o                         
   4  -5   4        461.83        473.34         9.36 o                         
   5  -5   4         92.37         91.66         3.48 o                         
   6  -5   4         48.01         45.30         3.44 o                         
  -7  -4   4          5.42          4.48         2.55 o                         
  -6  -4   4         78.15         85.20         6.05 o                         
  -5  -4   4        259.12        267.95         6.84 o                         
  -4  -4   4        128.07        118.01         2.88 o                         
  -3  -4   4        218.03        222.09         3.18 o                         
  -2  -4   4         46.47         51.87         1.45 o                         
  -1  -4   4         35.33         44.67         0.99 o                         
   0  -4   4        227.50        229.70         2.77 o                         
   1  -4   4        341.04        387.21         4.63 o                         
   2  -4   4         14.27         14.93         0.76 o                         
   3  -4   4        143.80        144.64         2.77 o                         
   4  -4   4        461.39        472.41         9.20 o                         
   5  -4   4        355.43        361.36         8.99 o                         
   6  -4   4         33.05         31.59         2.87 o                         
  -7  -3   4          1.82          5.89         3.52 o                         
  -6  -3   4          4.76          7.16         1.87 o                         
  -5  -3   4         75.14         74.76         3.10 o                         
  -4  -3   4        104.78         98.87         2.43 o                         
  -3  -3   4        186.36        181.71         3.55 o                         
  -2  -3   4         14.37         13.79         0.63 o                         
  -1  -3   4        681.98        682.50         9.22 o                         
   0  -3   4        595.60        586.01         6.04 o                         
   1  -3   4        113.51        117.91         1.65 o                         
   2  -3   4         99.31        102.94         1.93 o                         
   3  -3   4        116.02        111.19         2.30 o                         
   4  -3   4         42.14         39.74         1.89 o                         
   5  -3   4          7.50          8.19         1.38 o                         
   6  -3   4          2.79          1.46         1.39 o                         
   7  -3   4         21.55         29.10         3.02 o                         
  -7  -2   4          1.69          1.84         1.93 o                         
  -6  -2   4         88.41         90.39         3.81 o                         
  -5  -2   4        165.52        164.88         4.80 o                         
  -4  -2   4         16.45         18.72         1.25 o                         
  -3  -2   4        101.83        107.93         2.02 o                         
  -2  -2   4        187.02        197.28         2.48 o                         
  -1  -2   4         96.91         95.76         1.35 o                         
   0  -2   4      10351.31       9848.56       202.58 o                         
   1  -2   4       1011.41        959.70        10.71 o                         
   2  -2   4        123.37        117.53         1.69 o                         
   3  -2   4          6.55          8.26         0.67 o                         
   4  -2   4         26.92         23.90         1.55 o                         
   5  -2   4          5.34          6.09         1.27 o                         
   6  -2   4         63.75         60.50         3.19 o                         
   7  -2   4         23.00         22.12         2.73 o                         
  -7  -1   4         31.28         38.73         5.05 o                         
  -6  -1   4         31.97         34.31         3.02 o                         
  -5  -1   4         27.97         20.92         1.87 o                         
  -4  -1   4         37.13         31.74         1.49 o                         
  -3  -1   4         50.31         56.10         1.25 o                         
  -2  -1   4       1610.92       1683.88        18.68 o                         
  -1  -1   4       2365.66       2293.74        22.88 o                         
   0  -1   4       9851.57       9407.84       382.65 o                         
   1  -1   4       2086.89       2048.17        23.41 o                         
   2  -1   4        432.07        381.55         4.55 o                         
   3  -1   4        164.65        155.63         2.91 o                         
   4  -1   4        139.61        138.39         5.16 o                         
   5  -1   4        228.49        225.85         7.10 o                         
   6  -1   4          0.69          0.78         1.43 o                         
   7  -1   4         23.54         29.05         5.55 o                         
  -7   0   4         25.43         27.96         3.23 o                         
  -6   0   4        106.41        106.19         4.66 o                         
  -5   0   4          4.70          2.56         1.20 o                         
  -4   0   4        120.54        114.19         2.79 o                         
  -3   0   4       1123.71       1191.97        15.23 o                         
  -2   0   4        421.22        449.50         5.22 o                         
  -1   0   4       2089.09       1936.53        20.48 o                         
   0   0   4         42.69         33.66         0.56 o                         
   1   0   4       4857.16       4676.26        52.84 o                         
   2   0   4         92.26         84.65         1.50 o                         
   3   0   4        582.85        584.92         8.18 o                         
   4   0   4         29.03         27.51         1.54 o                         
   5   0   4         11.36         10.49         1.60 o                         
   6   0   4         24.72         21.72         2.50 o                         
   7   0   4        118.11        133.56         9.42 o                         
  -7   1   4         31.27         33.42         4.61 o                         
  -6   1   4         31.99         28.09         3.02 o                         
  -5   1   4         28.03         25.68         2.06 o                         
  -4   1   4         37.16         34.22         1.77 o                         
  -3   1   4         50.21         58.04         1.41 o                         
  -2   1   4       1611.25       1692.53        18.03 o                         
  -1   1   4       2366.62       2312.87        22.87 o                         
   1   1   4       2087.28       2068.96        21.79 o                         
   2   1   4        432.07        381.87         4.71 o                         
   3   1   4        164.67        157.06         2.50 o                         
   4   1   4        139.64        128.50         3.48 o                         
   5   1   4        228.46        229.54         5.69 o                         
   6   1   4          0.69         -0.01         1.44 o                         
   7   1   4         23.55         30.27         4.24 o                         
  -7   2   4          1.68          2.42         2.07 o                         
  -6   2   4         88.38         93.31         4.48 o                         
  -5   2   4        165.46        169.19         6.27 o                         
  -4   2   4         16.42         18.83         1.37 o                         
  -3   2   4        101.83        108.16         1.81 o                         
  -2   2   4        187.26        200.09         2.34 o                         
  -1   2   4         96.99         98.33         1.25 o                         
   0   2   4      10349.98      10022.50       153.09 o                         
   1   2   4       1011.14        959.02         9.73 o                         
   2   2   4        123.29        118.52         1.65 o                         
   3   2   4          6.54          7.57         0.57 o                         
   4   2   4         26.89         23.23         1.46 o                         
   5   2   4          5.34          5.16         1.32 o                         
   6   2   4         63.71         59.11         3.05 o                         
   7   2   4         22.97         16.80         3.55 o                         
  -7   3   4          1.81          0.65         2.27 o                         
  -6   3   4          4.77          4.26         1.96 o                         
  -5   3   4         75.15         74.11         3.65 o                         
  -4   3   4        104.84        101.44         2.85 o                         
  -3   3   4        186.34        180.95         2.97 o                         
  -2   3   4         14.38         13.34         0.64 o                         
  -1   3   4        681.65        682.03         7.24 o                         
   0   3   4        595.59        585.68         6.20 o                         
   1   3   4        113.41        113.24         1.44 o                         
   2   3   4         99.23         99.14         1.54 o                         
   3   3   4        116.13        112.28         1.96 o                         
   4   3   4         42.15         40.74         1.84 o                         
   5   3   4          7.50          5.78         1.89 o                         
   6   3   4          2.79          0.14         1.49 o                         
   7   3   4         21.55         23.26         4.25 o                         
  -7   4   4          5.42          5.78         2.39 o                         
  -6   4   4         78.15         84.45         5.05 o                         
  -5   4   4        259.06        283.12         7.85 o                         
  -4   4   4        128.13        131.99         3.48 o                         
  -3   4   4        218.07        217.63         3.38 o                         
  -2   4   4         46.41         52.13         1.30 o                         
  -1   4   4         35.43         44.50         1.14 o                         
   0   4   4        227.33        232.21         2.78 o                         
   1   4   4        341.24        382.00         4.08 o                         
   2   4   4         14.25         13.95         0.59 o                         
   3   4   4        143.69        147.20         2.45 o                         
   4   4   4        461.52        468.79         9.38 o                         
   5   4   4        355.55        369.48         8.77 o                         
   6   4   4         33.05         34.97         5.57 o                         
  -6   5   4         23.20         23.65         2.88 o                         
  -5   5   4          2.70          2.48         2.27 o                         
  -4   5   4         84.30         86.66         2.83 o                         
  -3   5   4        174.33        170.77         3.77 o                         
  -2   5   4       2772.24       2945.58        35.07 o                         
  -1   5   4        148.02        159.03         2.06 o                         
   0   5   4        394.45        403.66         4.43 o                         
   1   5   4         10.43         10.22         0.56 o                         
   2   5   4         33.16         34.29         0.82 o                         
   3   5   4         36.71         34.11         1.74 o                         
   4   5   4        462.07        473.64         9.51 o                         
   5   5   4         92.36         97.16         3.48 o                         
   6   5   4         47.99         46.88         3.75 o                         
  -6   6   4         21.13         19.75         2.96 o                         
  -5   6   4        236.55        230.41         7.38 o                         
  -4   6   4         14.54         17.34         1.78 o                         
  -3   6   4        274.03        294.33         5.34 o                         
  -2   6   4        110.91         86.45         2.14 o                         
  -1   6   4        233.56        242.46         3.61 o                         
   0   6   4        544.61        548.30         5.88 o                         
   1   6   4        179.88        181.19         2.42 o                         
   2   6   4         19.15         17.64         0.82 o                         
   3   6   4        282.40        281.46         4.88 o                         
   4   6   4        165.11        157.61         3.96 o                         
   5   6   4        256.96        263.10         7.13 o                         
   6   6   4          9.44          8.27         2.31 o                         
  -6   7   4         26.62         22.70         3.03 o                         
  -5   7   4         12.07          8.17         2.02 o                         
  -4   7   4        125.50        121.06         4.02 o                         
  -3   7   4         70.55         72.89         2.96 o                         
  -2   7   4         24.80         25.32         1.47 o                         
  -1   7   4       1096.57       1161.18        17.35 o                         
   0   7   4         33.25         37.10         1.64 o                         
   1   7   4         47.40         56.98         1.45 o                         
   2   7   4         59.57         65.78         1.69 o                         
   3   7   4        367.98        354.81         5.33 o                         
   4   7   4         16.47         16.27         1.64 o                         
   5   7   4        108.63        103.46         4.74 o                         
   6   7   4          9.97         12.21         2.58 o                         
  -6   8   4         18.50         13.91         3.93 o                         
  -5   8   4          3.50          4.17         1.82 o                         
  -4   8   4         54.69         62.04         3.04 o                         
  -3   8   4        347.94        347.13         7.36 o                         
  -2   8   4         70.62         72.29         2.47 o                         
  -1   8   4         46.51         49.49         2.46 o                         
   0   8   4        346.73        362.83         5.86 o                         
   1   8   4         27.68         30.21         1.38 o                         
   2   8   4         40.68         39.43         1.46 o                         
   3   8   4        247.93        259.73         6.85 o                         
   4   8   4         30.92         34.54         2.25 o                         
   5   8   4         65.68         69.01         4.12 o                         
   6   8   4         45.58         52.89         5.34 o                         
  -6   9   4          2.84          5.33         2.78 o                         
  -5   9   4          2.90          1.14         2.11 o                         
  -4   9   4         44.67         52.67         2.75 o                         
  -3   9   4         57.04         49.51         2.41 o                         
  -2   9   4        166.50        174.36         4.34 o                         
  -1   9   4        165.42        169.52         4.09 o                         
   0   9   4        154.16        155.87         3.79 o                         
   1   9   4         23.88         23.46         1.45 o                         
   2   9   4        114.77        115.05         3.07 o                         
   3   9   4          9.27          8.54         1.14 o                         
   4   9   4         78.98         64.77         3.23 o                         
   5   9   4          7.96          8.13         1.95 o                         
  -5  10   4         40.11         42.85         3.68 o                         
  -4  10   4          2.32          3.36         1.78 o                         
  -3  10   4        116.72        124.37         4.33 o                         
  -2  10   4         31.54         29.76         1.99 o                         
  -1  10   4        495.45        491.64         9.67 o                         
   0  10   4         92.22         92.83         3.27 o                         
   1  10   4        106.69        117.25         3.42 o                         
   2  10   4         85.72         87.44         2.97 o                         
   3  10   4          4.67          5.71         1.20 o                         
   4  10   4         17.99         15.70         1.88 o                         
   5  10   4         52.21         63.76         3.77 o                         
  -5  11   4          7.46          6.00         3.37 o                         
  -4  11   4          6.89          6.93         2.05 o                         
  -3  11   4         29.34         29.60         2.53 o                         
  -2  11   4         34.54         31.61         2.49 o                         
  -1  11   4          2.10          1.44         1.19 o                         
   0  11   4         20.92         19.13         2.27 o                         
   1  11   4         15.69         14.77         1.63 o                         
   2  11   4         35.98         30.97         2.14 o                         
   3  11   4         43.46         46.72         2.62 o                         
   4  11   4         34.94         33.63         2.55 o                         
   5  11   4          7.25          7.26         2.26 o                         
  -4  12   4         27.66         23.16         3.04 o                         
  -3  12   4         30.83         35.66         3.18 o                         
  -2  12   4         74.28         71.79         3.79 o                         
  -1  12   4         56.67         53.17         3.37 o                         
   0  12   4         29.22         28.80         2.61 o                         
   1  12   4        137.87        136.40         4.51 o                         
   2  12   4          7.80          7.66         1.53 o                         
   3  12   4         33.50         35.50         2.55 o                         
   4  12   4        150.40        171.84         6.63 o                         
  -4  13   4          2.78          0.65         2.43 o                         
  -3  13   4          2.00          1.22         1.77 o                         
  -2  13   4         13.35         12.95         2.28 o                         
  -1  13   4          9.03          6.91         2.65 o                         
   0  13   4         54.44         50.25         3.92 o                         
   1  13   4         31.46         33.98         2.72 o                         
   2  13   4         22.44         17.48         2.09 o                         
   3  13   4          1.35          1.19         1.58 o                         
   4  13   4         35.39         31.72         3.14 o                         
  -3  14   4          7.76          8.94         2.31 o                         
  -2  14   4         17.29         14.03         2.29 o                         
  -1  14   4          0.74          1.86         1.63 o                         
   0  14   4         32.58         34.20         2.88 o                         
   1  14   4         16.25         15.44         2.25 o                         
   2  14   4          6.89          5.46         1.84 o                         
   3  14   4         57.67         65.25         4.42 o                         
  -2  15   4          4.34          5.94         2.47 o                         
  -1  15   4          3.78          3.93         2.50 o                         
   0  15   4         24.34         24.28         2.79 o                         
   1  15   4          9.45          7.41         2.69 o                         
   2  15   4          4.63          3.71         2.30 o                         
  -2 -15   5         15.46         13.71         2.33 o                         
  -1 -15   5          6.07          5.79         2.64 o                         
   0 -15   5         12.14          9.72         2.01 o                         
   1 -15   5         13.12         11.14         2.31 o                         
   2 -15   5          4.27          4.61         2.99 o                         
  -3 -14   5         46.42         42.22         3.94 o                         
  -2 -14   5         69.78         79.57         3.56 o                         
  -1 -14   5          3.60          0.73         1.41 o                         
   0 -14   5          1.21          0.17         1.31 o                         
   1 -14   5          6.76          6.74         1.74 o                         
   2 -14   5          3.96          1.22         1.41 o                         
   3 -14   5        101.85        112.00        12.12 o                         
  -4 -13   5         19.87         15.32         2.53 o                         
  -3 -13   5         34.08         35.31         2.92 o                         
  -2 -13   5         11.77          9.69         1.64 o                         
  -1 -13   5          5.10          3.76         1.36 o                         
   0 -13   5         21.71         19.83         1.93 o                         
   1 -13   5         69.23         66.74         3.02 o                         
   2 -13   5         20.19         15.75         1.63 o                         
   3 -13   5          7.09          8.36         2.77 o                         
  -4 -12   5          5.95          3.85         1.76 o                         
  -3 -12   5         22.65         22.34         2.05 o                         
  -2 -12   5         90.47         92.56         3.53 o                         
  -1 -12   5         22.50         17.40         2.32 o                         
   0 -12   5          0.87          0.53         1.27 o                         
   1 -12   5          8.53          9.20         1.23 o                         
   2 -12   5         21.28         21.82         2.33 o                         
   3 -12   5         45.66         48.81         3.62 o                         
   4 -12   5        106.30        137.12         8.51 o                         
  -5 -11   5         29.47         25.54         2.90 o                         
  -4 -11   5          7.76          7.70         1.72 o                         
  -3 -11   5        128.83        136.57         5.28 o                         
  -2 -11   5          8.45          5.49         1.41 o                         
  -1 -11   5         19.09         15.46         1.58 o                         
   0 -11   5        416.73        431.22         8.12 o                         
   1 -11   5         66.58         54.03         2.11 o                         
   2 -11   5         33.28         32.48         1.74 o                         
   3 -11   5         18.34         17.03         2.38 o                         
   4 -11   5         35.89         43.28         4.05 o                         
   5 -11   5          2.64         10.13         5.22 o                         
  -5 -10   5         12.23         10.48         2.08 o                         
  -4 -10   5          2.09          4.04         1.46 o                         
  -3 -10   5         20.13         15.99         1.49 o                         
  -2 -10   5         69.20         75.62         2.62 o                         
  -1 -10   5         75.00         74.85         3.30 o                         
   0 -10   5        108.88        104.56         2.94 o                         
   1 -10   5         28.05         30.41         1.58 o                         
   2 -10   5         25.78         25.33         1.79 o                         
   3 -10   5         28.36         23.91         2.07 o                         
   4 -10   5         58.86         59.28         4.30 o                         
   5 -10   5        140.41        177.09        27.01 o                         
  -6  -9   5         15.49         12.09         3.43 o                         
  -5  -9   5         49.94         48.30         3.29 o                         
  -4  -9   5         62.40         57.41         2.96 o                         
  -3  -9   5        152.37        166.68         4.25 o                         
  -2  -9   5         15.93         14.36         1.29 o                         
  -1  -9   5        289.09        286.66         5.64 o                         
   0  -9   5         29.37         29.83         1.58 o                         
   1  -9   5         48.34         47.96         2.33 o                         
   2  -9   5        553.91        534.62         8.98 o                         
   3  -9   5         87.58         86.66         2.65 o                         
   4  -9   5          8.66          6.66         1.85 o                         
   5  -9   5          9.76          5.96         2.57 o                         
  -6  -8   5          5.02          6.59         3.29 o                         
  -5  -8   5         34.08         36.82         2.73 o                         
  -4  -8   5         50.01         58.21         3.13 o                         
  -3  -8   5         53.40         56.54         2.59 o                         
  -2  -8   5          6.47          6.61         0.96 o                         
  -1  -8   5         95.71        100.11         2.42 o                         
   0  -8   5         35.16         38.18         1.44 o                         
   1  -8   5        110.36        122.58         3.19 o                         
   2  -8   5        127.69        115.64         2.64 o                         
   3  -8   5        126.95        129.65         3.02 o                         
   4  -8   5         36.12         38.23         2.63 o                         
   5  -8   5         10.58          9.77         1.63 o                         
   6  -8   5         17.27         14.30         2.58 o                         
  -6  -7   5          4.91          7.57         2.09 o                         
  -5  -7   5         49.45         56.34         3.13 o                         
  -4  -7   5         48.18         50.88         2.35 o                         
  -3  -7   5         24.88         24.72         1.53 o                         
  -2  -7   5         91.30         95.46         2.59 o                         
  -1  -7   5        604.30        588.54        10.24 o                         
   0  -7   5        112.98        119.07         2.38 o                         
   1  -7   5        132.19        126.46         2.54 o                         
   2  -7   5        196.11        214.31         3.77 o                         
   3  -7   5        376.79        357.78         6.02 o                         
   4  -7   5         19.44         20.41         2.32 o                         
   5  -7   5         73.61         77.00         4.16 o                         
   6  -7   5          1.98          3.47         1.80 o                         
  -6  -6   5         13.77         15.70         2.35 o                         
  -5  -6   5        166.54        165.35         4.86 o                         
  -4  -6   5         37.24         35.16         1.90 o                         
  -3  -6   5        100.47        107.33         2.70 o                         
  -2  -6   5        225.85        245.89         3.98 o                         
  -1  -6   5         26.09         27.71         1.01 o                         
   0  -6   5         80.31         83.54         1.50 o                         
   1  -6   5        108.53        120.33         2.27 o                         
   2  -6   5         49.51         57.20         1.49 o                         
   3  -6   5         51.97         50.06         1.91 o                         
   4  -6   5        156.32        152.34         4.67 o                         
   5  -6   5         53.63         51.66         2.80 o                         
   6  -6   5         12.66         10.66         2.17 o                         
  -6  -5   5         55.58         50.39         3.45 o                         
  -5  -5   5         42.39         35.88         6.75 o                         
  -4  -5   5        163.69        166.75         3.58 o                         
  -3  -5   5        326.05        326.22         4.86 o                         
  -2  -5   5        177.16        177.25         2.58 o                         
  -1  -5   5        178.48        186.44         2.61 o                         
   0  -5   5        591.29        592.64         6.92 o                         
   1  -5   5        186.49        187.07         2.78 o                         
   2  -5   5         55.86         59.56         1.35 o                         
   3  -5   5         67.90         72.05         2.17 o                         
   4  -5   5         59.48         56.46         2.95 o                         
   5  -5   5        167.49        162.39         4.93 o                         
   6  -5   5         40.53         39.75         4.66 o                         
  -7  -4   5          1.17         -0.25         2.10 o                         
  -6  -4   5         84.71         92.68         5.82 o                         
  -5  -4   5         39.30         44.94         2.62 o                         
  -4  -4   5          3.08          3.56         0.83 o                         
  -3  -4   5        137.67        143.83         2.32 o                         
  -2  -4   5       1344.61       1457.25        16.21 o                         
  -1  -4   5        116.14        132.05         1.89 o                         
   0  -4   5        126.63        127.33         1.66 o                         
   1  -4   5          2.29          1.85         0.38 o                         
   2  -4   5         30.21         25.31         0.96 o                         
   3  -4   5         55.60         49.95         1.61 o                         
   4  -4   5         56.22         49.89         2.19 o                         
   5  -4   5         17.05         17.09         2.00 o                         
   6  -4   5         26.66         18.24         2.29 o                         
  -7  -3   5         15.06         17.74         5.96 o                         
  -6  -3   5          0.72          0.34         1.38 o                         
  -5  -3   5        241.19        242.28         5.68 o                         
  -4  -3   5        227.73        214.81         4.60 o                         
  -3  -3   5        769.22        781.19         9.32 o                         
  -2  -3   5        379.78        420.84         5.07 o                         
  -1  -3   5        138.74        129.90         1.78 o                         
   0  -3   5        212.26        201.70         2.37 o                         
   1  -3   5        106.74         94.02         1.42 o                         
   2  -3   5        403.12        398.04         5.42 o                         
   3  -3   5        554.24        530.84         7.51 o                         
   4  -3   5        191.05        187.16         5.04 o                         
   5  -3   5        114.05        108.62         3.85 o                         
   6  -3   5          0.78          3.62         1.71 o                         
   7  -3   5          0.61          2.14         2.42 o                         
  -7  -2   5          1.61          2.80         2.00 o                         
  -6  -2   5         31.24         23.92         2.64 o                         
  -5  -2   5        138.10        135.34         3.98 o                         
  -4  -2   5         26.08         28.13         1.61 o                         
  -3  -2   5         21.42         22.88         0.81 o                         
  -2  -2   5       1268.73       1359.01        15.88 o                         
  -1  -2   5         81.72         78.35         1.19 o                         
   0  -2   5        709.45        596.41         7.41 o                         
   1  -2   5        373.86        375.31         4.60 o                         
   2  -2   5        443.74        473.51         5.79 o                         
   3  -2   5        209.96        199.58         3.04 o                         
   4  -2   5         28.05         25.25         1.62 o                         
   5  -2   5         16.38         17.98         1.88 o                         
   6  -2   5         19.86         17.39         2.24 o                         
   7  -2   5         30.64         32.20         5.51 o                         
  -7  -1   5         13.54         12.19         2.89 o                         
  -6  -1   5        159.98        163.60         8.90 o                         
  -5  -1   5         72.10         70.65         2.99 o                         
  -4  -1   5        224.62        218.86         4.86 o                         
  -3  -1   5        298.23        303.81         4.18 o                         
  -2  -1   5        719.41        722.75         8.21 o                         
  -1  -1   5       3490.73       3361.05        33.28 o                         
   0  -1   5        104.79        110.80         1.94 o                         
   1  -1   5       1432.64       1373.62        14.23 o                         
   2  -1   5        446.92        439.75         5.45 o                         
   3  -1   5         24.08         25.52         1.34 o                         
   4  -1   5         22.78         27.50         1.89 o                         
   5  -1   5        257.38        243.62         6.41 o                         
   6  -1   5         53.49         52.95         3.26 o                         
   7  -1   5         22.30         23.59         3.28 o                         
  -7   0   5         65.18         76.26         4.61 o                         
  -6   0   5         91.35         97.01         4.51 o                         
  -5   0   5        153.03        159.57         5.34 o                         
  -4   0   5         56.71         58.13         2.12 o                         
  -3   0   5         12.78         17.22         0.82 o                         
  -2   0   5        129.31        132.59         1.69 o                         
  -1   0   5      14606.88      13421.02       272.77 o                         
   0   0   5       1374.77       1310.69        14.41 o                         
   1   0   5       3737.43       3523.02        38.89 o                         
   2   0   5        135.98        114.64         1.92 o                         
   3   0   5        217.78        212.54         3.56 o                         
   4   0   5         55.01         51.38         1.98 o                         
   5   0   5        341.49        316.64         7.72 o                         
   6   0   5         32.86         26.60         2.49 o                         
   7   0   5        117.16        140.96         7.86 o                         
  -7   1   5         13.54         14.78         2.61 o                         
  -6   1   5        159.92        172.87         7.11 o                         
  -5   1   5         72.09         73.76         3.54 o                         
  -4   1   5        224.73        221.27         5.33 o                         
  -3   1   5        298.05        305.59         4.38 o                         
  -2   1   5        719.66        718.36         7.66 o                         
  -1   1   5       3490.36       3353.98        33.26 o                         
   0   1   5        104.43        109.63         1.52 o                         
   1   1   5       1432.73       1384.41        14.22 o                         
   2   1   5        447.10        449.20         5.77 o                         
   3   1   5         24.04         25.74         0.98 o                         
   4   1   5         22.80         24.51         2.29 o                         
   5   1   5        257.36        250.50         6.16 o                         
   6   1   5         53.49         57.23         5.60 o                         
   7   1   5         22.29         19.23         3.12 o                         
  -7   2   5          1.61          0.97         2.05 o                         
  -6   2   5         31.24         38.06         4.52 o                         
  -5   2   5        138.08        145.33         6.09 o                         
  -4   2   5         26.07         23.88         1.52 o                         
  -3   2   5         21.42         23.20         0.89 o                         
  -2   2   5       1268.51       1372.95        14.74 o                         
  -1   2   5         81.73         80.23         1.13 o                         
   0   2   5        709.41        595.94         6.29 o                         
   1   2   5        373.62        371.06         3.96 o                         
   2   2   5        443.76        471.72         5.59 o                         
   3   2   5        210.06        196.45         2.89 o                         
   4   2   5         28.02         24.12         1.52 o                         
   5   2   5         16.38         15.25         1.73 o                         
   6   2   5         19.88         21.62         2.22 o                         
   7   2   5         30.61         31.60         5.76 o                         
  -7   3   5         15.07         12.26         3.83 o                         
  -6   3   5          0.72          0.86         1.47 o                         
  -5   3   5        241.08        247.25         7.25 o                         
  -4   3   5        227.82        230.88         4.62 o                         
  -3   3   5        769.23        766.39         9.24 o                         
  -2   3   5        379.58        420.04         4.88 o                         
  -1   3   5        138.77        129.72         1.73 o                         
   0   3   5        212.05        202.38         2.15 o                         
   1   3   5        106.68         93.77         1.30 o                         
   2   3   5        403.03        396.14         4.34 o                         
   3   3   5        554.39        522.59         6.85 o                         
   4   3   5        191.08        189.91         8.71 o                         
   5   3   5        114.06        114.95         4.28 o                         
   6   3   5          0.78          1.43         1.58 o                         
   7   3   5          0.61         -0.54         3.09 o                         
  -7   4   5          1.17          4.00         2.29 o                         
  -6   4   5         84.69         93.80         4.67 o                         
  -5   4   5         39.32         41.38         3.37 o                         
  -4   4   5          3.08          0.60         0.88 o                         
  -3   4   5        137.65        143.14         2.58 o                         
  -2   4   5       1344.51       1438.03        15.16 o                         
  -1   4   5        116.13        132.51         1.98 o                         
   0   4   5        126.59        127.12         1.57 o                         
   1   4   5          2.30          1.84         0.35 o                         
   2   4   5         30.18         26.05         0.75 o                         
   3   4   5         55.56         49.72         1.28 o                         
   4   4   5         56.19         50.24         2.05 o                         
   5   4   5         17.02         18.28         2.51 o                         
   6   4   5         26.69         26.05         2.59 o                         
  -6   5   5         55.53         48.53         3.76 o                         
  -5   5   5         42.33         35.02         3.53 o                         
  -4   5   5        163.80        164.05         4.26 o                         
  -3   5   5        326.00        325.11         5.68 o                         
  -2   5   5        177.26        178.62         2.86 o                         
  -1   5   5        178.61        181.50         2.26 o                         
   0   5   5        591.32        601.33         6.51 o                         
   1   5   5        186.38        182.55         2.30 o                         
   2   5   5         55.89         59.22         1.08 o                         
   3   5   5         67.85         66.96         2.56 o                         
   4   5   5         59.51         62.27         2.41 o                         
   5   5   5        167.49        165.69         5.84 o                         
   6   5   5         40.52         41.52         3.86 o                         
  -6   6   5         13.79         12.86         2.62 o                         
  -5   6   5        166.52        151.70         5.66 o                         
  -4   6   5         37.25         34.17         2.51 o                         
  -3   6   5        100.50        100.70         2.95 o                         
  -2   6   5        225.86        243.64         4.13 o                         
  -1   6   5         26.11         27.35         1.09 o                         
   0   6   5         80.32         82.72         1.42 o                         
   1   6   5        108.47        116.53         1.85 o                         
   2   6   5         49.51         56.80         1.41 o                         
   3   6   5         51.99         47.98         1.50 o                         
   4   6   5        156.26        162.40         3.67 o                         
   5   6   5         53.60         52.08         5.04 o                         
   6   6   5         12.67         11.17         2.52 o                         
  -6   7   5          4.92          5.97         2.56 o                         
  -5   7   5         49.43         49.56         3.48 o                         
  -4   7   5         48.16         53.01         2.72 o                         
  -3   7   5         24.90         27.37         1.93 o                         
  -2   7   5         91.28         91.34         2.49 o                         
  -1   7   5        604.16        592.87         9.42 o                         
   0   7   5        112.96        116.26         2.32 o                         
   1   7   5        132.11        127.83         2.65 o                         
   2   7   5        196.01        215.81         3.40 o                         
   3   7   5        376.65        350.57         6.32 o                         
   4   7   5         19.40         19.56         1.69 o                         
   5   7   5         73.71         71.10         5.29 o                         
   6   7   5          1.99         -1.52         1.97 o                         
  -6   8   5          5.01          6.20         3.97 o                         
  -5   8   5         34.07         36.24         3.33 o                         
  -4   8   5         50.00         60.72         4.10 o                         
  -3   8   5         53.38         52.28         2.60 o                         
  -2   8   5          6.47          5.85         1.27 o                         
  -1   8   5         95.72         96.04         2.30 o                         
   0   8   5         35.17         34.21         1.31 o                         
   1   8   5        110.33        118.54         2.82 o                         
   2   8   5        127.66        112.69         2.44 o                         
   3   8   5        126.95        124.71         3.12 o                         
   4   8   5         36.12         33.46         2.22 o                         
   5   8   5         10.60         12.03         2.00 o                         
   6   8   5         17.27         13.74         6.21 o                         
  -6   9   5         15.51         13.24         3.32 o                         
  -5   9   5         49.89         50.15         4.47 o                         
  -4   9   5         62.46         62.69         2.84 o                         
  -3   9   5        152.23        163.77         4.41 o                         
  -2   9   5         15.98         15.96         1.49 o                         
  -1   9   5        289.29        283.25         6.05 o                         
   0   9   5         29.44         31.85         1.65 o                         
   1   9   5         48.40         46.06         2.14 o                         
   2   9   5        553.84        527.36         8.92 o                         
   3   9   5         87.54         85.72         2.63 o                         
   4   9   5          8.67          9.51         1.70 o                         
   5   9   5          9.75          9.79         2.01 o                         
  -5  10   5         12.23         10.36         2.44 o                         
  -4  10   5          2.09          0.26         1.43 o                         
  -3  10   5         20.14         17.29         2.84 o                         
  -2  10   5         69.21         75.13         2.88 o                         
  -1  10   5         75.04         78.92         2.69 o                         
   0  10   5        108.92        105.64         3.48 o                         
   1  10   5         28.08         24.78         1.76 o                         
   2  10   5         25.78         25.13         1.63 o                         
   3  10   5         28.33         27.42         2.19 o                         
   4  10   5         58.80         61.05         2.99 o                         
   5  10   5        140.34        171.28         6.07 o                         
  -5  11   5         29.45         26.83         3.29 o                         
  -4  11   5          7.75          4.13         1.97 o                         
  -3  11   5        128.81        138.13         5.32 o                         
  -2  11   5          8.45          4.32         1.63 o                         
  -1  11   5         19.05         16.60         1.76 o                         
   0  11   5        416.87        419.07         9.55 o                         
   1  11   5         66.58         56.12         2.53 o                         
   2  11   5         33.26         30.18         2.02 o                         
   3  11   5         18.36         14.84         1.82 o                         
   4  11   5         35.86         37.12         2.66 o                         
   5  11   5          2.64         -0.63         2.12 o                         
  -4  12   5          5.95          0.03         2.01 o                         
  -3  12   5         22.63         18.94         2.50 o                         
  -2  12   5         90.51         95.29         5.27 o                         
  -1  12   5         22.54         18.43         2.59 o                         
   0  12   5          0.88          3.38         1.65 o                         
   1  12   5          8.54          5.80         1.57 o                         
   2  12   5         21.29         18.97         1.76 o                         
   3  12   5         45.67         47.62         3.39 o                         
   4  12   5        106.26        125.22         4.90 o                         
  -4  13   5         19.87         16.77         3.48 o                         
  -3  13   5         34.05         34.68         3.38 o                         
  -2  13   5         11.79         10.77         2.19 o                         
  -1  13   5          5.09          4.19         1.69 o                         
   0  13   5         21.72         19.81         2.23 o                         
   1  13   5         69.30         71.13         3.47 o                         
   2  13   5         20.18         14.72         1.94 o                         
   3  13   5          7.10          8.15         2.05 o                         
  -3  14   5         46.42         54.64         4.26 o                         
  -2  14   5         69.76         78.08         3.99 o                         
  -1  14   5          3.58         -0.01         1.51 o                         
   0  14   5          1.21         -0.71         1.47 o                         
   1  14   5          6.77          6.54         1.87 o                         
   2  14   5          3.95          2.19         1.60 o                         
   3  14   5        101.84        114.44         5.63 o                         
  -2  15   5         15.48         15.13         2.85 o                         
  -1  15   5          6.09          9.65         3.23 o                         
   0  15   5         12.14          9.99         2.34 o                         
   1  15   5         13.12         11.80         2.58 o                         
   2  15   5          4.27          4.05         2.22 o                         
  -2 -15   6         20.69         16.22         2.24 o                         
  -1 -15   6         35.97         33.78         3.99 o                         
   0 -15   6          9.12          7.58         2.56 o                         
   1 -15   6          0.40         -0.12         1.66 o                         
  -3 -14   6         53.97         59.22         3.58 o                         
  -2 -14   6         48.69         55.14         3.11 o                         
  -1 -14   6         27.02         23.39         2.86 o                         
   0 -14   6          0.29          0.55         1.34 o                         
   1 -14   6          8.62          7.07         1.72 o                         
   2 -14   6         11.65          9.44         1.75 o                         
   3 -14   6         32.51         36.61         6.64 o                         
  -4 -13   6          7.73          3.23         1.97 o                         
  -3 -13   6          7.79          9.82         1.92 o                         
  -2 -13   6         39.85         36.75         2.54 o                         
  -1 -13   6         19.46         18.00         1.88 o                         
   0 -13   6         11.19         10.02         1.65 o                         
   1 -13   6         43.02         46.71         2.62 o                         
   2 -13   6         12.87         11.74         1.52 o                         
   3 -13   6         10.07          7.50         2.69 o                         
  -4 -12   6          0.28          1.94         1.75 o                         
  -3 -12   6         43.82         48.93         2.79 o                         
  -2 -12   6         37.21         31.60         2.26 o                         
  -1 -12   6          1.59          0.38         1.11 o                         
   0 -12   6         55.21         51.77         2.75 o                         
   1 -12   6         43.21         42.82         2.24 o                         
   2 -12   6         25.95         24.31         1.77 o                         
   3 -12   6         27.11         32.92         3.18 o                         
   4 -12   6         94.99        115.84         9.97 o                         
  -5 -11   6         23.05         26.04         2.88 o                         
  -4 -11   6          0.46          1.21         1.53 o                         
  -3 -11   6          8.37         13.76         1.70 o                         
  -2 -11   6         88.22         84.96         2.96 o                         
  -1 -11   6         38.52         39.57         2.23 o                         
   0 -11   6        263.24        279.37         5.75 o                         
   1 -11   6        143.63        141.56         4.11 o                         
   2 -11   6         68.38         58.28         2.57 o                         
   3 -11   6         16.20         16.28         2.28 o                         
   4 -11   6         56.19         58.15         4.62 o                         
  -5 -10   6          9.69          9.21         2.16 o                         
  -4 -10   6         15.97         14.97         1.88 o                         
  -3 -10   6          3.24          3.38         1.17 o                         
  -2 -10   6        216.16        225.12         5.00 o                         
  -1 -10   6         20.49         21.76         2.22 o                         
   0 -10   6         87.36         89.24         2.73 o                         
   1 -10   6        105.16         97.06         2.61 o                         
   2 -10   6          1.66          1.30         0.99 o                         
   3 -10   6         36.51         35.17         2.93 o                         
   4 -10   6         14.27         12.19         2.30 o                         
   5 -10   6         41.34         46.45         6.14 o                         
  -6  -9   6         31.54         28.91        10.20 o                         
  -5  -9   6          8.32          6.64         1.85 o                         
  -4  -9   6         25.61         28.19         2.56 o                         
  -3  -9   6         77.26         70.68         2.95 o                         
  -2  -9   6         58.50         61.13         2.26 o                         
  -1  -9   6         14.09         13.68         1.29 o                         
   0  -9   6          9.38         10.12         1.14 o                         
   1  -9   6         65.42         65.12         2.54 o                         
   2  -9   6        240.97        229.16         4.59 o                         
   3  -9   6         32.79         30.61         1.81 o                         
   4  -9   6         66.96         62.51         3.67 o                         
   5  -9   6          6.81          3.06         2.36 o                         
  -6  -8   6          2.36          0.82         2.56 o                         
  -5  -8   6        166.50        169.02         5.79 o                         
  -4  -8   6         42.73         43.87         2.85 o                         
  -3  -8   6         95.94         99.97         2.93 o                         
  -2  -8   6        104.66        103.09         2.80 o                         
  -1  -8   6         59.33         60.99         2.60 o                         
   0  -8   6         18.57         19.00         1.23 o                         
   1  -8   6        131.50        127.86         3.08 o                         
   2  -8   6         44.64         39.22         1.71 o                         
   3  -8   6         29.01         28.83         1.55 o                         
   4  -8   6         19.58         19.55         2.13 o                         
   5  -8   6        105.27        115.92         6.23 o                         
   6  -8   6         17.29         15.44         2.41 o                         
  -6  -7   6         13.93         17.34         2.68 o                         
  -5  -7   6         33.27         33.13         2.50 o                         
  -4  -7   6         72.23         61.03         2.56 o                         
  -3  -7   6         46.14         38.38         2.54 o                         
  -2  -7   6        227.29        238.86         4.91 o                         
  -1  -7   6        203.26        224.12         4.46 o                         
   0  -7   6         26.33         27.93         1.19 o                         
   1  -7   6          1.36          0.84         0.67 o                         
   2  -7   6        130.24        130.87         2.78 o                         
   3  -7   6        172.66        171.84         3.53 o                         
   4  -7   6         72.54         64.54         3.12 o                         
   5  -7   6         61.93         63.71         5.71 o                         
   6  -7   6          1.52          0.83         1.96 o                         
  -6  -6   6         16.60         14.19         2.36 o                         
  -5  -6   6          8.31          6.04         1.49 o                         
  -4  -6   6        377.99        399.59         7.67 o                         
  -3  -6   6        254.29        253.63         5.03 o                         
  -2  -6   6        326.44        333.23         5.36 o                         
  -1  -6   6         30.98         29.04         1.07 o                         
   0  -6   6        314.52        336.96         4.36 o                         
   1  -6   6        390.34        453.13         6.53 o                         
   2  -6   6        282.74        284.30         4.31 o                         
   3  -6   6         41.26         38.59         1.83 o                         
   4  -6   6         17.58         16.99         1.86 o                         
   5  -6   6         12.15         13.99         2.55 o                         
   6  -6   6          2.95          1.34         2.41 o                         
  -6  -5   6         25.32         20.93         2.54 o                         
  -5  -5   6         18.30         17.98         2.00 o                         
  -4  -5   6         85.09         84.19         2.48 o                         
  -3  -5   6         56.98         63.84         1.72 o                         
  -2  -5   6        267.43        261.53         4.02 o                         
  -1  -5   6        512.20        555.08         6.47 o                         
   0  -5   6        190.28        183.48         2.40 o                         
   1  -5   6         38.74         45.75         1.18 o                         
   2  -5   6         58.83         56.67         1.33 o                         
   3  -5   6        157.75        159.10         5.83 o                         
   4  -5   6        513.93        519.38        12.02 o                         
   5  -5   6         72.46         68.41         3.14 o                         
   6  -5   6         21.44         21.26         3.54 o                         
  -7  -4   6          6.52          6.28         2.60 o                         
  -6  -4   6         20.39         21.82         2.60 o                         
  -5  -4   6        210.06        211.29         5.22 o                         
  -4  -4   6         71.74         70.80         2.72 o                         
  -3  -4   6       1252.47       1344.17        17.15 o                         
  -2  -4   6        175.91        193.61         2.83 o                         
  -1  -4   6        276.51        246.79         3.11 o                         
   0  -4   6         22.77         19.77         0.66 o                         
   1  -4   6        170.15        151.76         2.52 o                         
   2  -4   6        190.46        185.53         2.91 o                         
   3  -4   6         67.60         62.15         1.59 o                         
   4  -4   6        232.12        228.41         5.26 o                         
   5  -4   6         86.98         92.29         4.02 o                         
   6  -4   6         92.56         91.50         4.15 o                         
  -7  -3   6          0.70          3.49         3.32 o                         
  -6  -3   6         22.47         23.17         2.39 o                         
  -5  -3   6        171.51        176.34         4.55 o                         
  -4  -3   6         59.06         61.03         2.29 o                         
  -3  -3   6        587.44        588.08         7.61 o                         
  -2  -3   6        928.04        941.89        10.23 o                         
  -1  -3   6          2.00          2.00         0.33 o                         
   0  -3   6          1.68          2.37         0.38 o                         
   1  -3   6         41.49         41.29         0.95 o                         
   2  -3   6        540.60        549.51         7.33 o                         
   3  -3   6        179.66        170.40         2.88 o                         
   4  -3   6        469.60        431.31         8.66 o                         
   5  -3   6         10.14          8.17         1.84 o                         
   6  -3   6         38.34         38.91         3.08 o                         
  -7  -2   6          7.86          7.28         2.36 o                         
  -6  -2   6         16.85         21.64         2.51 o                         
  -5  -2   6         79.24         73.39         2.78 o                         
  -4  -2   6        212.24        211.66         4.86 o                         
  -3  -2   6         99.67         89.80         1.64 o                         
  -2  -2   6        104.98        112.34         1.70 o                         
  -1  -2   6        400.18        389.99         4.44 o                         
   0  -2   6        184.62        153.29         2.77 o                         
   1  -2   6        273.42        265.10         3.20 o                         
   2  -2   6        757.87        743.12         8.84 o                         
   3  -2   6        417.50        406.77         6.60 o                         
   4  -2   6        183.75        174.00         4.41 o                         
   5  -2   6         12.56         10.18         1.59 o                         
   6  -2   6          2.27          1.67         1.55 o                         
   7  -2   6         68.78         85.02         5.25 o                         
  -7  -1   6          3.44          2.19         2.11 o                         
  -6  -1   6         37.05         35.60         3.08 o                         
  -5  -1   6          8.80          8.28         1.38 o                         
  -4  -1   6        218.01        219.26         4.89 o                         
  -3  -1   6         89.53         96.47         1.77 o                         
  -2  -1   6         51.57         43.15         0.88 o                         
  -1  -1   6       2326.94       2288.22        25.26 o                         
   0  -1   6       1182.76       1135.32        15.20 o                         
   1  -1   6       1179.53       1131.23        12.82 o                         
   2  -1   6       1036.71       1026.33        12.06 o                         
   3  -1   6         29.95         24.36         0.97 o                         
   4  -1   6         93.44         88.33         2.72 o                         
   5  -1   6         67.01         68.96         4.15 o                         
   6  -1   6          7.09          4.06         1.70 o                         
   7  -1   6         47.70         58.88         3.97 o                         
  -7   0   6         66.93         78.60         5.41 o                         
  -6   0   6          0.05          1.71         1.64 o                         
  -5   0   6        480.34        479.37         9.66 o                         
  -4   0   6         23.58         22.96         1.50 o                         
  -3   0   6        372.38        383.25         5.35 o                         
  -2   0   6        110.65        107.91         1.53 o                         
  -1   0   6       5237.07       4917.20        50.11 o                         
   0   0   6        207.11        207.62         2.35 o                         
   1   0   6       9587.66       9120.17       104.87 o                         
   2   0   6       1067.43       1086.92        13.24 o                         
   3   0   6         27.69         29.34         1.07 o                         
   4   0   6        224.34        219.86         4.93 o                         
   5   0   6        465.10        470.62        10.57 o                         
   6   0   6         10.31          7.15         1.82 o                         
   7   0   6          2.03          1.95         2.20 o                         
  -7   1   6          3.43          4.00         2.10 o                         
  -6   1   6         37.05         33.51         3.56 o                         
  -5   1   6          8.78          7.38         1.62 o                         
  -4   1   6        218.13        219.42         5.32 o                         
  -3   1   6         89.63         96.80         1.63 o                         
  -2   1   6         51.62         44.25         0.83 o                         
  -1   1   6       2327.83       2312.79        22.28 o                         
   0   1   6       1182.80       1119.31        13.12 o                         
   1   1   6       1179.44       1118.81        11.68 o                         
   2   1   6       1037.03       1031.97        11.62 o                         
   3   1   6         29.89         27.38         1.09 o                         
   4   1   6         93.47         91.24         2.73 o                         
   5   1   6         67.08         67.36         4.28 o                         
   6   1   6          7.09          6.37         1.81 o                         
   7   1   6         47.66         52.04         4.62 o                         
  -7   2   6          7.86          7.87         2.88 o                         
  -6   2   6         16.87         21.07         2.60 o                         
  -5   2   6         79.24         75.70         3.65 o                         
  -4   2   6        212.28        201.78         4.61 o                         
  -3   2   6         99.66         89.14         1.55 o                         
  -2   2   6        104.96        110.08         1.61 o                         
  -1   2   6        400.21        396.31         4.19 o                         
   0   2   6        184.52        158.24         1.82 o                         
   1   2   6        273.25        261.67         3.11 o                         
   2   2   6        757.98        741.32         8.25 o                         
   3   2   6        417.43        402.00         5.69 o                         
   4   2   6        183.88        167.53         4.27 o                         
   5   2   6         12.56         10.90         1.56 o                         
   6   2   6          2.28          3.79         1.76 o                         
   7   2   6         68.74         87.55         6.29 o                         
  -7   3   6          0.70          2.41         2.28 o                         
  -6   3   6         22.48         23.31         2.44 o                         
  -5   3   6        171.48        172.53         5.20 o                         
  -4   3   6         59.08         62.30         2.88 o                         
  -3   3   6        587.49        585.57        10.56 o                         
  -2   3   6        928.23        919.56         9.89 o                         
  -1   3   6          2.01          1.97         0.31 o                         
   0   3   6          1.69          2.06         0.28 o                         
   1   3   6         41.48         40.09         0.97 o                         
   2   3   6        540.45        551.11         5.86 o                         
   3   3   6        179.53        169.47         2.78 o                         
   4   3   6        469.26        437.31         8.59 o                         
   5   3   6         10.13          8.24         1.55 o                         
   6   3   6         38.34         31.11         2.93 o                         
  -7   4   6          6.52          4.99         2.47 o                         
  -6   4   6         20.37         23.08         2.87 o                         
  -5   4   6        210.02        218.61         6.04 o                         
  -4   4   6         71.73         74.15         2.93 o                         
  -3   4   6       1252.49       1335.79        17.63 o                         
  -2   4   6        175.87        190.93         2.55 o                         
  -1   4   6        276.57        248.37         2.78 o                         
   0   4   6         22.74         20.05         0.58 o                         
   1   4   6        170.14        149.67         1.98 o                         
   2   4   6        190.40        185.79         2.39 o                         
   3   4   6         67.66         59.67         1.63 o                         
   4   4   6        232.22        227.23         5.86 o                         
   5   4   6         86.98         81.67         3.24 o                         
   6   4   6         92.61        100.22         6.49 o                         
  -6   5   6         25.33         22.47         2.82 o                         
  -5   5   6         18.27         17.45         3.19 o                         
  -4   5   6         85.16         91.18         3.03 o                         
  -3   5   6         57.03         61.25         1.76 o                         
  -2   5   6        267.57        255.15         4.42 o                         
  -1   5   6        512.35        541.76         5.69 o                         
   0   5   6        190.21        188.18         2.22 o                         
   1   5   6         38.71         46.01         0.94 o                         
   2   5   6         58.92         55.32         1.16 o                         
   3   5   6        157.70        162.07         4.07 o                         
   4   5   6        514.05        520.36        10.30 o                         
   5   5   6         72.48         70.25         3.04 o                         
   6   5   6         21.43         14.94         3.33 o                         
  -6   6   6         16.59         17.25         3.08 o                         
  -5   6   6          8.30          9.66         2.57 o                         
  -4   6   6        377.82        402.59         9.11 o                         
  -3   6   6        254.34        252.09         5.51 o                         
  -2   6   6        326.48        329.92         5.72 o                         
  -1   6   6         30.97         26.90         1.02 o                         
   0   6   6        314.76        337.84         4.51 o                         
   1   6   6        390.34        436.56         5.44 o                         
   2   6   6        282.79        286.00         4.25 o                         
   3   6   6         41.21         40.40         1.96 o                         
   4   6   6         17.61         14.76         1.61 o                         
   5   6   6         12.14         10.64         2.17 o                         
   6   6   6          2.93          1.55         3.10 o                         
  -6   7   6         13.96         15.20         3.54 o                         
  -5   7   6         33.25         36.24         3.09 o                         
  -4   7   6         72.21         65.78         3.10 o                         
  -3   7   6         46.13         40.29         2.19 o                         
  -2   7   6        227.23        238.89         5.18 o                         
  -1   7   6        203.27        217.77         3.76 o                         
   0   7   6         26.36         25.71         1.08 o                         
   1   7   6          1.37          0.40         0.55 o                         
   2   7   6        130.27        126.30         3.35 o                         
   3   7   6        172.64        174.30         3.32 o                         
   4   7   6         72.61         67.59         2.45 o                         
   5   7   6         61.88         57.80         3.82 o                         
   6   7   6          1.52          0.90         2.55 o                         
  -6   8   6          2.35          1.01         2.90 o                         
  -5   8   6        166.46        181.14         7.54 o                         
  -4   8   6         42.70         42.68         2.88 o                         
  -3   8   6         95.99        104.01         3.23 o                         
  -2   8   6        104.68        102.19         3.03 o                         
  -1   8   6         59.24         59.55         3.47 o                         
   0   8   6         18.59         19.80         1.14 o                         
   1   8   6        131.47        123.69         2.61 o                         
   2   8   6         44.63         40.13         1.54 o                         
   3   8   6         29.03         28.42         1.64 o                         
   4   8   6         19.59         19.03         1.70 o                         
   5   8   6        105.15        118.12         4.54 o                         
   6   8   6         17.29         14.67         3.57 o                         
  -6   9   6         31.55         30.54         4.26 o                         
  -5   9   6          8.30          5.52         2.49 o                         
  -4   9   6         25.57         25.71         2.83 o                         
  -3   9   6         77.15         72.99         2.79 o                         
  -2   9   6         58.44         60.01         2.42 o                         
  -1   9   6         14.04         15.47         1.72 o                         
   0   9   6          9.37          7.75         1.19 o                         
   1   9   6         65.48         64.02         2.94 o                         
   2   9   6        241.12        221.40         4.25 o                         
   3   9   6         32.76         32.99         1.80 o                         
   4   9   6         66.98         60.56         3.50 o                         
   5   9   6          6.82          6.42         1.92 o                         
  -5  10   6          9.69         12.14         2.55 o                         
  -4  10   6         15.99         14.88         2.85 o                         
  -3  10   6          3.24          6.84         1.60 o                         
  -2  10   6        216.14        218.33         5.92 o                         
  -1  10   6         20.51         22.32         1.69 o                         
   0  10   6         87.36         92.42         3.21 o                         
   1  10   6        105.18         86.75         3.48 o                         
   2  10   6          1.66          0.57         0.96 o                         
   3  10   6         36.52         35.17         1.96 o                         
   4  10   6         14.25         16.17         2.05 o                         
   5  10   6         41.34         37.23         4.10 o                         
  -5  11   6         23.05         16.76         2.93 o                         
  -4  11   6          0.46         -1.63         1.63 o                         
  -3  11   6          8.38          8.64         1.87 o                         
  -2  11   6         88.22         85.27         8.06 o                         
  -1  11   6         38.55         40.02         2.80 o                         
   0  11   6        263.18        259.65         6.77 o                         
   1  11   6        143.67        140.09         3.99 o                         
   2  11   6         68.36         57.58         2.61 o                         
   3  11   6         16.20         13.31         1.78 o                         
   4  11   6         56.15         58.66         3.44 o                         
  -4  12   6          0.27         -1.77         1.98 o                         
  -3  12   6         43.75         48.05         3.63 o                         
  -2  12   6         37.22         40.34         3.41 o                         
  -1  12   6          1.59          2.00         1.59 o                         
   0  12   6         55.21         58.29         3.92 o                         
   1  12   6         43.24         42.81         3.94 o                         
   2  12   6         25.96         25.19         2.54 o                         
   3  12   6         27.09         26.77         2.60 o                         
   4  12   6         95.01        114.23         7.39 o                         
  -4  13   6          7.73          6.89         4.42 o                         
  -3  13   6          7.78          9.47         2.33 o                         
  -2  13   6         39.83         39.94         3.35 o                         
  -1  13   6         19.45         16.83         2.47 o                         
   0  13   6         11.21         11.21         2.42 o                         
   1  13   6         43.01         48.33         3.05 o                         
   2  13   6         12.88          7.42         1.68 o                         
   3  13   6         10.07          6.73         2.03 o                         
  -3  14   6         54.00         56.15         4.40 o                         
  -2  14   6         48.73         57.10         6.02 o                         
  -1  14   6         27.01         26.53         3.20 o                         
   0  14   6          0.29          0.58         1.58 o                         
   1  14   6          8.62          6.14         1.70 o                         
   2  14   6         11.64         10.97         2.22 o                         
   3  14   6         32.50         33.91         3.83 o                         
  -2  15   6         20.70         18.77         2.67 o                         
  -1  15   6         36.01         34.36         3.67 o                         
   0  15   6          9.12          6.87         2.50 o                         
   1  15   6          0.40          0.65         1.77 o                         
  -1 -15   7          5.88          5.33         1.98 o                         
   0 -15   7          1.39          1.92         1.64 o                         
   1 -15   7         22.59         21.32         2.43 o                         
  -3 -14   7         32.96         30.50         2.84 o                         
  -2 -14   7         62.80         79.72         3.60 o                         
  -1 -14   7         10.42         13.69         1.87 o                         
   0 -14   7          0.08          1.38         1.40 o                         
   1 -14   7          6.88         10.72         1.75 o                         
   2 -14   7         18.44         14.36         1.96 o                         
  -4 -13   7          9.23          3.74         1.97 o                         
  -3 -13   7         29.19         29.85         2.42 o                         
  -2 -13   7          7.39          6.44         1.57 o                         
  -1 -13   7          9.42          6.87         1.55 o                         
   0 -13   7         21.41         22.25         2.40 o                         
   1 -13   7         18.78         18.44         2.94 o                         
   2 -13   7         12.37         13.19         1.85 o                         
   3 -13   7          0.58          2.00         2.87 o                         
  -4 -12   7          0.97          3.81         1.88 o                         
  -3 -12   7         29.43         34.22         3.32 o                         
  -2 -12   7         37.33         36.71         2.50 o                         
  -1 -12   7          8.74          7.17         1.43 o                         
   0 -12   7         38.65         37.20         2.41 o                         
   1 -12   7         23.23         20.05         1.67 o                         
   2 -12   7         33.48         37.01         2.50 o                         
   3 -12   7         67.00         70.25         8.34 o                         
   4 -12   7         62.62         66.13         9.51 o                         
  -5 -11   7         56.01         59.37         4.74 o                         
  -4 -11   7         43.35         43.50         3.65 o                         
  -3 -11   7         66.09         63.47         2.94 o                         
  -2 -11   7         48.77         54.34         2.45 o                         
  -1 -11   7         25.33         23.42         1.89 o                         
   0 -11   7          8.86          6.36         1.26 o                         
   1 -11   7         15.50         10.98         1.71 o                         
   2 -11   7         49.16         48.15         2.50 o                         
   3 -11   7         27.30         26.15         2.87 o                         
   4 -11   7         69.83         79.41         6.46 o                         
  -5 -10   7         16.18         15.35         2.40 o                         
  -4 -10   7         15.95         21.71         2.31 o                         
  -3 -10   7         13.49         10.77         1.39 o                         
  -2 -10   7        253.90        250.90         6.27 o                         
  -1 -10   7         75.41         71.57         2.82 o                         
   0 -10   7        198.53        203.30         4.46 o                         
   1 -10   7         42.84         40.24         1.87 o                         
   2 -10   7         96.79         88.93         2.91 o                         
   3 -10   7          7.68          9.48         1.76 o                         
   4 -10   7         14.14         11.59         2.68 o                         
   5 -10   7         35.79         40.06        11.58 o                         
  -5  -9   7          4.58          3.95         1.78 o                         
  -4  -9   7         38.74         38.10         2.58 o                         
  -3  -9   7         46.62         44.27         2.99 o                         
  -2  -9   7         52.53         51.30         2.15 o                         
  -1  -9   7        531.55        523.55        10.70 o                         
   0  -9   7         44.93         39.20         1.91 o                         
   1  -9   7         94.28         87.83         2.55 o                         
   2  -9   7          6.86          4.32         1.00 o                         
   3  -9   7         29.88         29.40         2.11 o                         
   4  -9   7          7.40          5.05         1.85 o                         
   5  -9   7         94.35         93.56         5.88 o                         
  -6  -8   7          4.26          3.04         2.10 o                         
  -5  -8   7         70.52         68.68         3.65 o                         
  -4  -8   7          2.68          2.27         1.30 o                         
  -3  -8   7         41.33         36.79         2.17 o                         
  -2  -8   7        256.35        247.47         5.13 o                         
  -1  -8   7        564.32        586.43         9.49 o                         
   0  -8   7          3.35          1.72         0.70 o                         
   1  -8   7         21.93         17.47         1.15 o                         
   2  -8   7          3.07          3.70         0.90 o                         
   3  -8   7          0.12         -0.36         0.85 o                         
   4  -8   7         52.72         52.89         3.00 o                         
   5  -8   7        106.77        129.38         6.95 o                         
  -6  -7   7         32.33         41.24         7.10 o                         
  -5  -7   7         30.00         31.37         2.56 o                         
  -4  -7   7        211.48        222.36         8.13 o                         
  -3  -7   7        832.74        850.67        14.49 o                         
  -2  -7   7         31.91         30.64         1.87 o                         
  -1  -7   7        172.89        186.35         3.61 o                         
   0  -7   7         15.82         14.21         1.01 o                         
   1  -7   7         29.24         32.71         1.75 o                         
   2  -7   7        350.17        346.54         5.48 o                         
   3  -7   7         14.02         12.62         1.48 o                         
   4  -7   7         22.19         16.87         2.12 o                         
   5  -7   7        169.11        169.74         7.71 o                         
   6  -7   7          9.72          4.87         5.40 o                         
  -6  -6   7         28.60         22.74         2.70 o                         
  -5  -6   7         33.78         30.67         2.44 o                         
  -4  -6   7        267.60        281.69         5.82 o                         
  -3  -6   7         79.92         78.30         2.37 o                         
  -2  -6   7        413.47        400.85         7.24 o                         
  -1  -6   7         47.22         47.41         1.20 o                         
   0  -6   7         13.29         15.34         0.78 o                         
   1  -6   7        264.87        252.71         4.29 o                         
   2  -6   7        123.28        133.66         2.47 o                         
   3  -6   7         25.18         20.94         1.63 o                         
   4  -6   7        169.79        159.91         4.79 o                         
   5  -6   7         35.54         35.69         3.70 o                         
   6  -6   7         15.97         15.40         2.44 o                         
  -6  -5   7         31.52         34.97         3.56 o                         
  -5  -5   7         73.69         73.56         3.64 o                         
  -4  -5   7         26.22         24.00         2.51 o                         
  -3  -5   7         72.83         72.18         2.14 o                         
  -2  -5   7         31.40         37.45         1.21 o                         
  -1  -5   7        354.61        377.23         4.49 o                         
   0  -5   7        169.10        172.70         2.47 o                         
   1  -5   7        111.26        107.76         2.16 o                         
   2  -5   7         68.24         64.68         1.44 o                         
   3  -5   7        974.40        981.86        19.55 o                         
   4  -5   7         56.75         55.48         2.29 o                         
   5  -5   7         15.67         14.21         2.06 o                         
   6  -5   7          6.09          5.96         1.99 o                         
  -7  -4   7         11.63         12.95         3.00 o                         
  -6  -4   7         47.79         41.09         3.50 o                         
  -5  -4   7        217.88        219.77         5.37 o                         
  -4  -4   7        110.14        112.48         3.28 o                         
  -3  -4   7        160.18        176.52         3.05 o                         
  -2  -4   7        150.24        158.54         2.28 o                         
  -1  -4   7        139.81        128.49         1.87 o                         
   0  -4   7        134.78        138.87         1.95 o                         
   1  -4   7         57.27         57.31         1.22 o                         
   2  -4   7        133.32        140.17         2.48 o                         
   3  -4   7        202.40        182.58         3.27 o                         
   4  -4   7        124.23        121.94         3.44 o                         
   5  -4   7         56.26         57.10         3.42 o                         
   6  -4   7         31.81         32.73         3.12 o                         
  -7  -3   7         15.44         13.27         4.50 o                         
  -6  -3   7          7.95          8.54         2.03 o                         
  -5  -3   7        353.04        370.58         7.91 o                         
  -4  -3   7        113.43        115.00         3.22 o                         
  -3  -3   7        977.08       1010.49        13.04 o                         
  -2  -3   7        351.74        371.45         4.56 o                         
  -1  -3   7         47.55         38.62         0.83 o                         
   0  -3   7        197.61        186.08         2.35 o                         
   1  -3   7         67.85         69.55         1.16 o                         
   2  -3   7        691.64        654.50         8.23 o                         
   3  -3   7        465.44        433.97         6.34 o                         
   4  -3   7        791.08        786.95        14.58 o                         
   5  -3   7         33.86         30.61         2.83 o                         
   6  -3   7          3.16          4.57         1.74 o                         
  -7  -2   7         28.02         28.93         4.58 o                         
  -6  -2   7         68.28         65.58         3.84 o                         
  -5  -2   7         84.11         80.49         2.91 o                         
  -4  -2   7         47.55         50.90         2.10 o                         
  -3  -2   7         34.54         40.15         1.14 o                         
  -2  -2   7       1538.17       1623.26        18.82 o                         
  -1  -2   7         46.55         55.05         0.93 o                         
   0  -2   7        385.95        359.23         4.82 o                         
   1  -2   7       2021.35       1989.40        21.09 o                         
   2  -2   7        400.91        391.33         4.92 o                         
   3  -2   7         81.73         73.54         1.75 o                         
   4  -2   7        121.15        109.15         3.12 o                         
   5  -2   7         17.94         22.60         2.98 o                         
   6  -2   7          6.27          4.64         1.74 o                         
  -7  -1   7         25.90         35.01         4.23 o                         
  -6  -1   7         36.22         36.16         3.04 o                         
  -5  -1   7         76.01         67.21         2.88 o                         
  -4  -1   7        173.91        162.55         4.06 o                         
  -3  -1   7        530.16        559.55         6.93 o                         
  -2  -1   7         49.82         51.88         1.03 o                         
  -1  -1   7        843.11        835.80         8.51 o                         
   0  -1   7         12.80         17.75         0.49 o                         
   1  -1   7       3930.35       3811.44        44.43 o                         
   2  -1   7       1025.47        958.06        11.42 o                         
   3  -1   7         37.35         32.24         1.16 o                         
   4  -1   7         27.77         25.54         1.88 o                         
   5  -1   7        137.38        129.02         6.02 o                         
   6  -1   7         20.91         20.01         2.37 o                         
  -7   0   7          2.19          4.32         2.35 o                         
  -6   0   7          1.97         -0.19         1.57 o                         
  -5   0   7        315.84        319.56         7.64 o                         
  -4   0   7        191.32        186.47         4.33 o                         
  -3   0   7         61.20         54.42         1.39 o                         
  -2   0   7         23.62         21.88         0.72 o                         
  -1   0   7        215.45        193.40         2.35 o                         
   0   0   7       1756.07       1720.35        18.27 o                         
   1   0   7       2544.37       2508.38        28.57 o                         
   2   0   7       5134.07       5305.30        68.56 o                         
   3   0   7         30.55         27.84         1.15 o                         
   4   0   7        196.25        188.45         4.45 o                         
   5   0   7        183.16        183.13         5.29 o                         
   6   0   7         16.60         15.34         2.24 o                         
  -7   1   7         25.93         34.58         4.15 o                         
  -6   1   7         36.22         36.92         3.49 o                         
  -5   1   7         76.09         73.75         3.06 o                         
  -4   1   7        173.88        176.05         4.45 o                         
  -3   1   7        530.40        564.76         6.67 o                         
  -2   1   7         49.91         52.73         0.94 o                         
  -1   1   7        843.68        835.29         8.53 o                         
   0   1   7         12.80         16.63         0.48 o                         
   1   1   7       3930.18       3861.62        40.49 o                         
   2   1   7       1025.83        982.08        11.48 o                         
   3   1   7         37.33         33.07         1.42 o                         
   4   1   7         27.83         24.22         1.72 o                         
   5   1   7        137.38        124.73         4.21 o                         
   6   1   7         20.92         22.55         2.51 o                         
  -7   2   7         28.01         26.45         4.36 o                         
  -6   2   7         68.28         67.78         3.54 o                         
  -5   2   7         84.15         86.09         3.40 o                         
  -4   2   7         47.60         49.66         2.65 o                         
  -3   2   7         34.59         39.89         1.00 o                         
  -2   2   7       1537.95       1629.23        16.96 o                         
  -1   2   7         46.56         54.12         0.95 o                         
   0   2   7        385.92        363.37         3.87 o                         
   1   2   7       2021.27       1973.13        19.83 o                         
   2   2   7        400.98        391.23         4.63 o                         
   3   2   7         81.71         75.95         1.65 o                         
   4   2   7        121.07        109.17         3.63 o                         
   5   2   7         17.90         23.38         2.39 o                         
   6   2   7          6.28          5.01         1.81 o                         
  -7   3   7         15.41         14.56         3.26 o                         
  -6   3   7          7.95          7.68         2.13 o                         
  -5   3   7        353.00        382.37         8.96 o                         
  -4   3   7        113.33        112.55         3.51 o                         
  -3   3   7        976.76        992.54        14.46 o                         
  -2   3   7        351.55        372.27         4.30 o                         
  -1   3   7         47.53         38.58         0.83 o                         
   0   3   7        197.50        188.08         2.33 o                         
   1   3   7         67.94         66.70         1.10 o                         
   2   3   7        691.49        663.98         7.43 o                         
   3   3   7        465.72        436.68         6.05 o                         
   4   3   7        791.14        781.72        16.37 o                         
   5   3   7         33.85         31.64         2.24 o                         
   6   3   7          3.16          3.16         1.73 o                         
  -7   4   7         11.63         12.95         4.19 o                         
  -6   4   7         47.82         44.81         3.58 o                         
  -5   4   7        217.77        218.57         6.22 o                         
  -4   4   7        110.20        119.58         3.45 o                         
  -3   4   7        160.19        169.82         3.06 o                         
  -2   4   7        150.25        158.07         2.49 o                         
  -1   4   7        139.89        129.26         1.70 o                         
   0   4   7        134.71        136.91         1.64 o                         
   1   4   7         57.26         54.90         1.00 o                         
   2   4   7        133.35        136.94         1.99 o                         
   3   4   7        202.36        181.43         3.78 o                         
   4   4   7        124.27        125.95         4.64 o                         
   5   4   7         56.27         55.25         2.77 o                         
   6   4   7         31.82         38.74         4.10 o                         
  -6   5   7         31.55         35.11         3.34 o                         
  -5   5   7         73.72         73.56         3.84 o                         
  -4   5   7         26.17         25.47         1.90 o                         
  -3   5   7         72.85         72.37         2.25 o                         
  -2   5   7         31.35         31.92         1.05 o                         
  -1   5   7        354.78        375.12         4.24 o                         
   0   5   7        169.07        170.63         2.09 o                         
   1   5   7        111.32        105.07         1.59 o                         
   2   5   7         68.29         62.38         1.29 o                         
   3   5   7        974.52        975.17        15.56 o                         
   4   5   7         56.73         56.63         2.53 o                         
   5   5   7         15.69         17.24         1.92 o                         
   6   5   7          6.07          7.52         3.07 o                         
  -6   6   7         28.61         32.79         4.18 o                         
  -5   6   7         33.77         36.01         3.02 o                         
  -4   6   7        267.54        282.31         6.94 o                         
  -3   6   7         79.95         83.55         2.66 o                         
  -2   6   7        413.44        403.14         6.38 o                         
  -1   6   7         47.24         47.79         1.45 o                         
   0   6   7         13.30         15.21         0.68 o                         
   1   6   7        264.88        238.87         3.51 o                         
   2   6   7        123.25        129.76         2.51 o                         
   3   6   7         25.14         21.51         1.25 o                         
   4   6   7        169.77        161.69         4.39 o                         
   5   6   7         35.55         33.82         2.81 o                         
   6   6   7         15.94         12.00         4.68 o                         
  -6   7   7         32.36         45.60         4.58 o                         
  -5   7   7         30.03         28.54         3.47 o                         
  -4   7   7        211.38        224.52         5.99 o                         
  -3   7   7        832.83        866.88        17.24 o                         
  -2   7   7         31.93         30.83         1.66 o                         
  -1   7   7        172.96        183.96         4.27 o                         
   0   7   7         15.88         13.66         0.84 o                         
   1   7   7         29.22         31.14         1.24 o                         
   2   7   7        350.31        352.26         5.73 o                         
   3   7   7         14.06         11.09         1.03 o                         
   4   7   7         22.13         22.71         1.80 o                         
   5   7   7        169.04        177.53        11.23 o                         
   6   7   7          9.73          8.41         3.15 o                         
  -6   8   7          4.26          2.67         2.61 o                         
  -5   8   7         70.47         67.09         4.83 o                         
  -4   8   7          2.67          2.02         1.59 o                         
  -3   8   7         41.34         38.00         2.52 o                         
  -2   8   7        256.37        250.78         5.51 o                         
  -1   8   7        564.62        581.55        10.92 o                         
   0   8   7          3.34          2.70         0.70 o                         
   1   8   7         21.92         17.18         1.09 o                         
   2   8   7          3.06          2.60         0.73 o                         
   3   8   7          0.12         -0.77         0.78 o                         
   4   8   7         52.76         51.61         2.59 o                         
   5   8   7        106.84        114.30         5.32 o                         
  -5   9   7          4.59          2.92         2.27 o                         
  -4   9   7         38.74         44.17         2.86 o                         
  -3   9   7         46.55         47.92         3.01 o                         
  -2   9   7         52.49         55.79         2.50 o                         
  -1   9   7        531.76        527.99        10.11 o                         
   0   9   7         44.85         42.16         1.88 o                         
   1   9   7         94.37         88.15         2.77 o                         
   2   9   7          6.88          5.43         1.18 o                         
   3   9   7         29.88         29.12         1.79 o                         
   4   9   7          7.40          6.65         1.87 o                         
   5   9   7         94.34         97.63         4.97 o                         
  -5  10   7         16.17         20.97         5.20 o                         
  -4  10   7         15.94         20.13         2.34 o                         
  -3  10   7         13.51         14.03         2.71 o                         
  -2  10   7        253.89        249.46         6.52 o                         
  -1  10   7         75.41         75.18         3.02 o                         
   0  10   7        198.47        190.19         5.30 o                         
   1  10   7         42.86         42.63         2.50 o                         
   2  10   7         96.81         88.18         2.66 o                         
   3  10   7          7.69          8.45         1.29 o                         
   4  10   7         14.12         12.19         1.96 o                         
   5  10   7         35.81         34.48         4.56 o                         
  -5  11   7         56.04         63.20         6.33 o                         
  -4  11   7         43.36         39.04         3.06 o                         
  -3  11   7         66.11         66.80         3.41 o                         
  -2  11   7         48.78         52.53         4.43 o                         
  -1  11   7         25.28         27.37         2.57 o                         
   0  11   7          8.88          7.68         1.67 o                         
   1  11   7         15.47          9.76         1.50 o                         
   2  11   7         49.13         45.39         2.47 o                         
   3  11   7         27.31         27.01         2.24 o                         
   4  11   7         69.89         69.94         4.02 o                         
  -4  12   7          0.97          0.03         2.11 o                         
  -3  12   7         29.46         35.58         3.12 o                         
  -2  12   7         37.31         41.22         3.16 o                         
  -1  12   7          8.73          5.94         2.35 o                         
   0  12   7         38.63         41.65         3.59 o                         
   1  12   7         23.24         25.08         2.45 o                         
   2  12   7         33.51         30.45         2.70 o                         
   3  12   7         66.98         68.91         3.60 o                         
   4  12   7         62.66         68.51         6.27 o                         
  -4  13   7          9.20          1.54         2.56 o                         
  -3  13   7         29.17         27.04         2.98 o                         
  -2  13   7          7.37          5.58         1.97 o                         
  -1  13   7          9.42          8.69         2.09 o                         
   0  13   7         21.38         19.55         2.24 o                         
   1  13   7         18.77         19.27         2.12 o                         
   2  13   7         12.38          9.86         2.18 o                         
   3  13   7          0.58          0.84         1.76 o                         
  -3  14   7         32.96         30.80         3.37 o                         
  -2  14   7         62.82         73.73         4.41 o                         
  -1  14   7         10.42          7.87         1.99 o                         
   0  14   7          0.08         -0.43         1.57 o                         
   1  14   7          6.88          6.89         1.78 o                         
   2  14   7         18.43         17.09         2.48 o                         
  -2  15   7          2.38          0.77         4.30 o                         
  -1  15   7          5.88          6.59         2.37 o                         
   0  15   7          1.38          1.88         1.86 o                         
   1  15   7         22.57         22.43         2.53 o                         
  -1 -15   8         15.17         14.02         2.25 o                         
   0 -15   8          5.93          3.51         1.77 o                         
   1 -15   8         11.62         12.78         2.16 o                         
  -3 -14   8          9.01          8.25         2.17 o                         
  -2 -14   8         42.07         38.87         2.82 o                         
  -1 -14   8          2.55          1.87         1.55 o                         
   0 -14   8          2.19          2.59         1.50 o                         
   1 -14   8         11.71         10.20         1.73 o                         
   2 -14   8         27.16         24.78         3.09 o                         
  -3 -13   8         16.19         17.26         2.09 o                         
  -2 -13   8          2.51          1.45         1.38 o                         
  -1 -13   8         10.37          8.61         1.63 o                         
   0 -13   8         18.50         15.61         1.78 o                         
   1 -13   8         15.84         14.90         2.54 o                         
   2 -13   8          5.95          5.66         1.45 o                         
   3 -13   8         18.05         12.76         3.60 o                         
  -4 -12   8          6.09          3.12         2.13 o                         
  -3 -12   8         38.40         39.80         2.72 o                         
  -2 -12   8         55.22         53.99         2.85 o                         
  -1 -12   8         20.12         16.77         2.28 o                         
   0 -12   8         23.68         24.62         2.34 o                         
   1 -12   8         14.33         12.45         1.72 o                         
   2 -12   8         23.15         20.31         2.03 o                         
   3 -12   8          6.55          7.99         2.54 o                         
   4 -12   8         20.99         27.07         5.09 o                         
  -5 -11   8         37.45         37.20         3.38 o                         
  -4 -11   8         33.10         33.34         5.69 o                         
  -3 -11   8          8.22          9.75         1.63 o                         
  -2 -11   8         68.54         71.65         3.04 o                         
  -1 -11   8         11.89         10.93         1.51 o                         
   0 -11   8         78.35         74.75         2.92 o                         
   1 -11   8         99.42         99.10         3.09 o                         
   2 -11   8         16.65         15.30         1.83 o                         
   3 -11   8         28.48         22.43         3.43 o                         
   4 -11   8         65.53         72.99         9.35 o                         
  -5 -10   8          1.70          2.38         1.88 o                         
  -4 -10   8        173.47        190.63         9.92 o                         
  -3 -10   8         30.71         31.96         2.17 o                         
  -2 -10   8          0.22          1.59         1.05 o                         
  -1 -10   8         12.07         11.22         1.75 o                         
   0 -10   8        107.23        117.35         3.16 o                         
   1 -10   8          8.61          7.73         1.14 o                         
   2 -10   8         40.03         35.94         2.28 o                         
   3 -10   8         66.59         66.38         3.81 o                         
   4 -10   8        115.53        140.57         7.69 o                         
   5 -10   8         17.30         15.36         4.17 o                         
  -5  -9   8          8.50          8.51         2.06 o                         
  -4  -9   8         50.19         44.54         2.90 o                         
  -3  -9   8         59.17         51.32         2.26 o                         
  -2  -9   8         70.26         71.99         2.49 o                         
  -1  -9   8         74.08         67.32         2.57 o                         
   0  -9   8         60.65         57.33         2.20 o                         
   1  -9   8         28.77         30.04         1.63 o                         
   2  -9   8         76.31         72.30         2.60 o                         
   3  -9   8         96.30         86.58         2.98 o                         
   4  -9   8         23.45         31.60         3.65 o                         
   5  -9   8         13.40         18.26         3.36 o                         
  -6  -8   8          6.57          8.72         2.57 o                         
  -5  -8   8         10.59          5.45         2.37 o                         
  -4  -8   8         19.24         18.97         2.11 o                         
  -3  -8   8         47.74         44.85         2.09 o                         
  -2  -8   8        209.89        204.51         6.12 o                         
  -1  -8   8         79.37         84.79         2.51 o                         
   0  -8   8         27.12         25.36         1.45 o                         
   1  -8   8        108.30         93.97         2.32 o                         
   2  -8   8         10.93         11.27         1.23 o                         
   3  -8   8          7.76          6.99         1.14 o                         
   4  -8   8         30.59         31.30         2.91 o                         
   5  -8   8         20.11         15.51         4.05 o                         
  -6  -7   8         50.95         51.84         3.85 o                         
  -5  -7   8         41.07         43.64         2.87 o                         
  -4  -7   8        287.04        296.71         8.22 o                         
  -3  -7   8        424.71        440.19         8.55 o                         
  -2  -7   8        641.40        652.23        11.30 o                         
  -1  -7   8        285.84        277.99         4.93 o                         
   0  -7   8         15.26         17.04         0.97 o                         
   1  -7   8         76.88         71.42         1.75 o                         
   2  -7   8        351.82        345.12         7.05 o                         
   3  -7   8         20.28         16.56         1.43 o                         
   4  -7   8        200.20        207.27         6.68 o                         
   5  -7   8         80.67         81.47         3.89 o                         
   6  -7   8          0.67          1.53         2.89 o                         
  -6  -6   8          8.62          6.42         2.05 o                         
  -5  -6   8         42.92         37.24         2.67 o                         
  -4  -6   8         27.83         28.96         1.88 o                         
  -3  -6   8         82.77         78.90         2.40 o                         
  -2  -6   8        501.57        527.22         9.05 o                         
  -1  -6   8        115.57        119.49         2.02 o                         
   0  -6   8        104.42        102.71         1.89 o                         
   1  -6   8         68.29         61.73         1.66 o                         
   2  -6   8        207.17        211.90         3.69 o                         
   3  -6   8         29.19         31.56         2.09 o                         
   4  -6   8         80.07         71.88         4.41 o                         
   5  -6   8         48.27         48.67         3.17 o                         
   6  -6   8         22.08         22.00         3.19 o                         
  -6  -5   8          2.43          2.36         1.77 o                         
  -5  -5   8         39.90         34.32         2.48 o                         
  -4  -5   8         93.95         89.84         3.22 o                         
  -3  -5   8        255.63        263.36         4.82 o                         
  -2  -5   8         80.21         89.52         1.79 o                         
  -1  -5   8        142.58        157.27         2.44 o                         
   0  -5   8         64.98         66.28         1.33 o                         
   1  -5   8         21.54         27.28         0.89 o                         
   2  -5   8         16.67         15.91         0.92 o                         
   3  -5   8        643.65        638.49        13.09 o                         
   4  -5   8         33.79         30.69         1.85 o                         
   5  -5   8          4.60          2.03         1.51 o                         
   6  -5   8         70.50         76.66         4.29 o                         
  -7  -4   8         12.37         12.74         3.03 o                         
  -6  -4   8         50.89         45.67         3.93 o                         
  -5  -4   8         35.76         37.20         3.56 o                         
  -4  -4   8         22.79         21.17         1.89 o                         
  -3  -4   8        129.27        139.60         2.68 o                         
  -2  -4   8         37.48         37.76         1.09 o                         
  -1  -4   8        204.95        217.72         3.11 o                         
   0  -4   8        193.88        188.46         2.54 o                         
   1  -4   8          3.76          3.69         0.40 o                         
   2  -4   8        133.87        132.64         2.43 o                         
   3  -4   8        111.79        102.57         2.54 o                         
   4  -4   8        106.03        101.82         3.31 o                         
   5  -4   8         48.09         50.94         3.70 o                         
   6  -4   8         26.08         31.98         3.14 o                         
  -7  -3   8         31.25         25.97         7.44 o                         
  -6  -3   8          1.43          4.45         1.81 o                         
  -5  -3   8        203.69        214.07         8.97 o                         
  -4  -3   8        326.89        334.52         6.93 o                         
  -3  -3   8        212.51        221.93         3.71 o                         
  -2  -3   8       1122.56       1183.52        13.84 o                         
  -1  -3   8        253.32        241.29         2.98 o                         
   0  -3   8          3.27          1.97         0.35 o                         
   1  -3   8         37.64         34.02         0.80 o                         
   2  -3   8         14.68         14.87         0.65 o                         
   3  -3   8        236.92        220.28         3.79 o                         
   4  -3   8        258.85        242.37         5.56 o                         
   5  -3   8          5.56          3.05         1.64 o                         
   6  -3   8         24.27         21.39         2.75 o                         
  -7  -2   8         24.18         22.56         3.48 o                         
  -6  -2   8         31.40         38.06         3.19 o                         
  -5  -2   8        319.14        310.88         6.89 o                         
  -4  -2   8        180.42        173.85         4.31 o                         
  -3  -2   8        406.09        394.85         6.51 o                         
  -2  -2   8         76.76         82.02         1.47 o                         
  -1  -2   8        457.54        430.03         4.90 o                         
   0  -2   8        212.12        225.15         2.92 o                         
   1  -2   8        152.87        164.49         2.44 o                         
   2  -2   8       1184.19       1153.97        13.66 o                         
   3  -2   8        157.87        139.78         3.50 o                         
   4  -2   8         74.81         66.37         2.49 o                         
   5  -2   8         67.55         74.99         3.94 o                         
   6  -2   8         19.09         16.22         2.53 o                         
  -7  -1   8         23.04         25.83         3.99 o                         
  -6  -1   8          4.70          4.54         1.84 o                         
  -5  -1   8        103.94         95.91         3.20 o                         
  -4  -1   8        597.13        592.12        11.14 o                         
  -3  -1   8        605.88        658.96         8.73 o                         
  -2  -1   8         82.73         83.91         1.34 o                         
  -1  -1   8         32.31         34.69         0.69 o                         
   0  -1   8         36.23         41.64         0.76 o                         
   1  -1   8        307.72        294.47         3.74 o                         
   2  -1   8        522.45        516.45         6.62 o                         
   3  -1   8          4.75          3.31         0.64 o                         
   4  -1   8        281.44        256.29         5.55 o                         
   5  -1   8         53.54         46.13         6.70 o                         
   6  -1   8         37.99         41.39         3.49 o                         
  -7   0   8          0.16          3.05         2.32 o                         
  -6   0   8          7.81          5.09         1.84 o                         
  -5   0   8          1.88          3.33         1.28 o                         
  -4   0   8         13.17         11.55         1.21 o                         
  -3   0   8        223.77        227.40         3.13 o                         
  -2   0   8        182.23        195.56         2.42 o                         
  -1   0   8        584.06        544.14         6.07 o                         
   0   0   8          8.79          4.26         0.30 o                         
   1   0   8        291.59        287.23         3.52 o                         
   2   0   8         99.34         79.88         1.69 o                         
   3   0   8          6.97          5.86         0.87 o                         
   4   0   8          2.82          0.93         0.84 o                         
   5   0   8          3.98          3.71         1.66 o                         
   6   0   8         10.98          6.24         1.84 o                         
  -7   1   8         23.06         27.74         3.03 o                         
  -6   1   8          4.70          4.38         2.13 o                         
  -5   1   8        103.98         97.58         3.57 o                         
  -4   1   8        597.16        588.94        12.13 o                         
  -3   1   8        605.96        661.05         7.81 o                         
  -2   1   8         82.73         84.07         1.25 o                         
  -1   1   8         32.34         34.18         0.77 o                         
   0   1   8         36.13         39.65         0.73 o                         
   1   1   8        307.82        297.57         3.60 o                         
   2   1   8        522.40        523.50         5.71 o                         
   3   1   8          4.73          3.70         0.66 o                         
   4   1   8        281.37        245.12         5.51 o                         
   5   1   8         53.61         48.54         3.92 o                         
   6   1   8         37.99         42.89         3.28 o                         
  -7   2   8         24.15         24.77         3.17 o                         
  -6   2   8         31.41         30.90         2.69 o                         
  -5   2   8        319.24        321.24         7.04 o                         
  -4   2   8        180.45        171.88         4.46 o                         
  -3   2   8        406.18        390.97         5.39 o                         
  -2   2   8         76.71         84.86         1.34 o                         
  -1   2   8        457.64        432.83         4.79 o                         
   0   2   8        212.15        224.12         2.63 o                         
   1   2   8        152.77        162.79         2.11 o                         
   2   2   8       1184.16       1171.05        13.63 o                         
   3   2   8        157.91        142.29         2.72 o                         
   4   2   8         74.84         71.80         2.53 o                         
   5   2   8         67.66         77.96         3.88 o                         
   6   2   8         19.10         18.71         2.42 o                         
  -7   3   8         31.22         32.99         5.82 o                         
  -6   3   8          1.43          3.90         1.95 o                         
  -5   3   8        203.65        222.57         5.41 o                         
  -4   3   8        326.67        335.63         7.09 o                         
  -3   3   8        212.52        226.13         4.36 o                         
  -2   3   8       1122.73       1177.00        13.72 o                         
  -1   3   8        253.09        243.38         2.93 o                         
   0   3   8          3.26          1.69         0.35 o                         
   1   3   8         37.67         32.61         0.72 o                         
   2   3   8         14.65         14.91         0.64 o                         
   3   3   8        237.02        222.17         3.85 o                         
   4   3   8        259.11        255.99         5.63 o                         
   5   3   8          5.56          3.41         1.63 o                         
   6   3   8         24.28         23.89         2.88 o                         
  -7   4   8         12.39         15.18         4.27 o                         
  -6   4   8         50.88         52.68         3.71 o                         
  -5   4   8         35.71         31.73         2.79 o                         
  -4   4   8         22.82         20.43         1.91 o                         
  -3   4   8        129.38        137.95         3.07 o                         
  -2   4   8         37.48         37.78         1.12 o                         
  -1   4   8        204.97        222.34         2.72 o                         
   0   4   8        193.97        189.91         2.36 o                         
   1   4   8          3.77          3.17         0.37 o                         
   2   4   8        133.88        129.96         2.07 o                         
   3   4   8        111.78        103.52         2.44 o                         
   4   4   8        106.13         92.38         3.03 o                         
   5   4   8         48.13         57.33         3.31 o                         
   6   4   8         26.07         20.90         5.25 o                         
  -6   5   8          2.44          4.23         2.37 o                         
  -5   5   8         39.93         42.51         3.05 o                         
  -4   5   8         93.90         92.81         3.62 o                         
  -3   5   8        255.61        269.34         4.94 o                         
  -2   5   8         80.16         85.98         1.76 o                         
  -1   5   8        142.59        152.89         2.32 o                         
   0   5   8         64.91         62.57         1.13 o                         
   1   5   8         21.49         26.10         0.80 o                         
   2   5   8         16.65         15.71         0.79 o                         
   3   5   8        643.79        630.51        10.19 o                         
   4   5   8         33.82         32.37         2.09 o                         
   5   5   8          4.64          2.55         1.50 o                         
   6   5   8         70.49         81.22         5.68 o                         
  -6   6   8          8.63          7.93         2.78 o                         
  -5   6   8         42.89         39.79         3.47 o                         
  -4   6   8         27.82         28.22         2.19 o                         
  -3   6   8         82.82         78.15         2.61 o                         
  -2   6   8        501.44        508.02         8.32 o                         
  -1   6   8        115.52        119.49         2.59 o                         
   0   6   8        104.38        102.54         1.89 o                         
   1   6   8         68.30         58.93         1.64 o                         
   2   6   8        207.05        205.45         3.75 o                         
   3   6   8         29.17         29.99         1.52 o                         
   4   6   8         80.11         75.03         3.16 o                         
   5   6   8         48.28         52.90         4.34 o                         
   6   6   8         22.06         20.68         5.54 o                         
  -6   7   8         50.94         52.42         4.80 o                         
  -5   7   8         41.10         50.10         4.37 o                         
  -4   7   8        286.99        300.28         7.69 o                         
  -3   7   8        424.76        433.77         8.75 o                         
  -2   7   8        641.34        657.37        11.29 o                         
  -1   7   8        285.77        271.53         4.52 o                         
   0   7   8         15.22         17.50         0.99 o                         
   1   7   8         76.82         73.87         2.51 o                         
   2   7   8        351.72        337.99         5.34 o                         
   3   7   8         20.32         19.53         1.30 o                         
   4   7   8        200.29        204.13         4.80 o                         
   5   7   8         80.65         82.50         5.19 o                         
   6   7   8          0.67         -2.35         2.35 o                         
  -6   8   8          6.58          5.11         2.77 o                         
  -5   8   8         10.57          9.67         2.67 o                         
  -4   8   8         19.22         13.40         3.85 o                         
  -3   8   8         47.71         44.35         2.34 o                         
  -2   8   8        209.89        198.96         4.40 o                         
  -1   8   8         79.37         82.30         2.40 o                         
   0   8   8         27.14         23.05         1.60 o                         
   1   8   8        108.27         97.69         3.02 o                         
   2   8   8         10.93         10.80         1.04 o                         
   3   8   8          7.77          7.44         1.04 o                         
   4   8   8         30.67         30.09         2.23 o                         
   5   8   8         20.10         20.76         3.40 o                         
  -5   9   8          8.50          7.21         2.65 o                         
  -4   9   8         50.10         45.54         2.88 o                         
  -3   9   8         59.09         49.43         2.52 o                         
  -2   9   8         70.24         66.56         2.97 o                         
  -1   9   8         74.10         74.59         2.89 o                         
   0   9   8         60.62         57.89         2.06 o                         
   1   9   8         28.80         29.94         1.64 o                         
   2   9   8         76.29         71.55         2.16 o                         
   3   9   8         96.32         84.35         2.81 o                         
   4   9   8         23.45         25.24         2.40 o                         
   5   9   8         13.38         13.62         3.10 o                         
  -5  10   8          1.70          3.37         2.48 o                         
  -4  10   8        173.45        185.52         5.84 o                         
  -3  10   8         30.74         30.67         2.25 o                         
  -2  10   8          0.22          0.87         1.22 o                         
  -1  10   8         12.06         12.67         1.54 o                         
   0  10   8        107.28        111.50         3.45 o                         
   1  10   8          8.63          6.10         1.28 o                         
   2  10   8         40.00         33.69         1.93 o                         
   3  10   8         66.59         66.59         2.66 o                         
   4  10   8        115.48        126.65         5.34 o                         
   5  10   8         17.33         13.65         3.57 o                         
  -5  11   8         37.46         28.95         3.46 o                         
  -4  11   8         33.08         31.71         3.74 o                         
  -3  11   8          8.23         12.17         1.94 o                         
  -2  11   8         68.59         77.21         3.41 o                         
  -1  11   8         11.86         11.51         2.08 o                         
   0  11   8         78.37         81.26         3.39 o                         
   1  11   8         99.45         90.30         3.37 o                         
   2  11   8         16.62         13.43         1.94 o                         
   3  11   8         28.49         25.86         2.33 o                         
   4  11   8         65.55         70.78         7.82 o                         
  -4  12   8          6.07          3.73         2.05 o                         
  -3  12   8         38.40         44.50         2.92 o                         
  -2  12   8         55.22         53.31         3.49 o                         
  -1  12   8         20.12         19.45         2.36 o                         
   0  12   8         23.71         28.82         2.90 o                         
   1  12   8         14.34         14.70         2.22 o                         
   2  12   8         23.16         21.77         2.16 o                         
   3  12   8          6.55          7.03         1.89 o                         
   4  12   8         21.00         19.49         5.83 o                         
  -3  13   8         16.16         17.16         2.37 o                         
  -2  13   8          2.50          4.40         2.04 o                         
  -1  13   8         10.36          8.49         1.85 o                         
   0  13   8         18.50         15.40         1.94 o                         
   1  13   8         15.82         17.75         2.04 o                         
   2  13   8          5.96          5.32         1.67 o                         
   3  13   8         18.08         19.53         2.48 o                         
  -3  14   8          9.01          6.87         2.60 o                         
  -2  14   8         42.07         43.44         3.31 o                         
  -1  14   8          2.54          2.50         2.08 o                         
   0  14   8          2.20          0.84         1.85 o                         
   1  14   8         11.72         11.30         2.02 o                         
   2  14   8         27.14         19.49         2.57 o                         
  -1  15   8         15.17         13.17         2.96 o                         
   0  15   8          5.93          3.32         2.01 o                         
   1  15   8         11.61         11.55         2.25 o                         
  -1 -15   9          4.51          2.85         1.73 o                         
   0 -15   9          5.59          3.49         1.87 o                         
   1 -15   9         21.23         19.19         2.94 o                         
  -2 -14   9         53.24         57.40         3.78 o                         
  -1 -14   9          3.39          1.82         1.55 o                         
   0 -14   9          8.97         10.99         1.87 o                         
   1 -14   9          6.82          6.85         1.63 o                         
   2 -14   9          4.06          3.89         2.23 o                         
  -3 -13   9         50.86         49.63         3.59 o                         
  -2 -13   9         16.14         17.34         2.09 o                         
  -1 -13   9          7.88          7.08         1.57 o                         
   0 -13   9         33.35         33.66         2.42 o                         
   1 -13   9          5.46          7.24         1.50 o                         
   2 -13   9         29.33         25.00         2.59 o                         
   3 -13   9         58.13         61.76         9.24 o                         
  -4 -12   9         11.49         10.43         4.91 o                         
  -3 -12   9         11.11          9.41         1.96 o                         
  -2 -12   9          0.28         -0.66         1.25 o                         
  -1 -12   9         16.82         14.60         1.76 o                         
   0 -12   9         95.40         92.16         4.24 o                         
   1 -12   9          7.18          5.16         1.43 o                         
   2 -12   9         15.25         12.81         1.84 o                         
   3 -12   9          1.69          3.32         2.36 o                         
   4 -12   9          7.64          2.51         3.09 o                         
  -5 -11   9         44.69         47.28         4.19 o                         
  -4 -11   9         13.95         12.28         2.70 o                         
  -3 -11   9         21.28         19.36         1.92 o                         
  -2 -11   9         12.56          9.24         1.39 o                         
  -1 -11   9        108.39        117.12         8.20 o                         
   0 -11   9         94.58        102.32         4.54 o                         
   1 -11   9         37.05         37.06         2.12 o                         
   2 -11   9         86.51         90.66         3.76 o                         
   3 -11   9         43.03         45.64         4.10 o                         
   4 -11   9          8.10          6.45         3.36 o                         
  -5 -10   9          0.90          5.66         2.28 o                         
  -4 -10   9         29.78         22.73         2.47 o                         
  -3 -10   9         11.50          8.71         1.46 o                         
  -2 -10   9        287.06        295.51         6.27 o                         
  -1 -10   9        147.62        150.21         4.17 o                         
   0 -10   9         11.02          9.38         1.59 o                         
   1 -10   9         35.22         33.85         3.64 o                         
   2 -10   9         75.41         70.73         2.91 o                         
   3 -10   9        112.65        121.36         5.66 o                         
   4 -10   9         61.03         73.53         5.14 o                         
   5 -10   9         12.49         10.50         3.95 o                         
  -5  -9   9         33.35         31.88         3.03 o                         
  -4  -9   9         15.39         15.23         2.17 o                         
  -3  -9   9         23.29         18.39         1.77 o                         
  -2  -9   9        112.32        106.94         3.10 o                         
  -1  -9   9         68.78         69.34         2.64 o                         
   0  -9   9         75.25         78.14         2.43 o                         
   1  -9   9        161.92        154.88         4.16 o                         
   2  -9   9         42.17         40.57         2.22 o                         
   3  -9   9         96.37         90.46         5.05 o                         
   4  -9   9          2.45          2.12         2.15 o                         
   5  -9   9         21.64         25.93         7.67 o                         
  -6  -8   9          6.50          7.57         2.71 o                         
  -5  -8   9         50.65         58.48         3.62 o                         
  -4  -8   9          6.93          4.52         1.65 o                         
  -3  -8   9         44.37         36.78         2.00 o                         
  -2  -8   9         56.60         50.02         2.15 o                         
  -1  -8   9         60.09         57.01         2.51 o                         
   0  -8   9        101.29        103.55         2.73 o                         
   1  -8   9         16.48         23.54         1.30 o                         
   2  -8   9        379.20        388.24         7.39 o                         
   3  -8   9         70.63         66.54         2.75 o                         
   4  -8   9         38.65         38.31         3.20 o                         
   5  -8   9          4.36          4.43         2.48 o                         
  -6  -7   9         23.49         27.32         3.09 o                         
  -5  -7   9          9.12          8.03         1.87 o                         
  -4  -7   9        144.55        150.95         6.00 o                         
  -3  -7   9        239.10        247.85         5.20 o                         
  -2  -7   9         84.79         80.22         2.44 o                         
  -1  -7   9        174.14        172.49         3.46 o                         
   0  -7   9        133.51        133.07         3.00 o                         
   1  -7   9         32.73         28.36         1.17 o                         
   2  -7   9        735.37        749.62        12.82 o                         
   3  -7   9          1.45         -0.55         1.03 o                         
   4  -7   9        133.94        130.66         6.16 o                         
   5  -7   9          5.62          3.34         1.60 o                         
   6  -7   9          5.25          6.24         2.27 o                         
  -6  -6   9          3.23          3.06         1.97 o                         
  -5  -6   9          9.64          9.38         1.85 o                         
  -4  -6   9        144.07        148.07         4.65 o                         
  -3  -6   9         81.96         78.86         2.77 o                         
  -2  -6   9          2.95          4.42         0.89 o                         
  -1  -6   9        146.86        150.43         3.86 o                         
   0  -6   9         25.46         30.45         1.62 o                         
   1  -6   9         21.34         20.84         1.08 o                         
   2  -6   9        178.77        186.61         3.98 o                         
   3  -6   9        189.62        201.33         8.99 o                         
   4  -6   9         65.15         64.46         2.82 o                         
   5  -6   9         37.49         33.00         2.79 o                         
   6  -6   9         48.13         48.57         6.38 o                         
  -6  -5   9          3.99          3.94         1.90 o                         
  -5  -5   9         26.49         21.01         2.04 o                         
  -4  -5   9         83.66         80.12         3.19 o                         
  -3  -5   9        915.86        926.95        14.41 o                         
  -2  -5   9         70.96         75.18         1.97 o                         
  -1  -5   9          2.69          3.41         0.47 o                         
   0  -5   9        120.75        121.22         2.10 o                         
   1  -5   9        207.32        199.21         3.01 o                         
   2  -5   9        161.71        160.79         3.03 o                         
   3  -5   9       1141.85       1114.14        19.96 o                         
   4  -5   9         56.07         55.87         2.57 o                         
   5  -5   9         29.11         29.84         2.73 o                         
   6  -5   9         73.08         75.34         4.35 o                         
  -6  -4   9         11.97         12.74         2.56 o                         
  -5  -4   9          5.12          8.95         1.60 o                         
  -4  -4   9         87.09         82.06         2.82 o                         
  -3  -4   9        460.16        448.42         7.46 o                         
  -2  -4   9         38.47         39.40         1.45 o                         
  -1  -4   9        231.29        242.00         3.63 o                         
   0  -4   9         97.29        107.28         1.68 o                         
   1  -4   9        121.86        117.35         1.91 o                         
   2  -4   9        199.24        203.32         3.40 o                         
   3  -4   9        210.30        190.70         3.99 o                         
   4  -4   9         20.73         21.63         1.81 o                         
   5  -4   9         64.36         63.95         3.53 o                         
   6  -4   9          0.01          2.22         1.80 o                         
  -7  -3   9         14.84         19.34         3.69 o                         
  -6  -3   9         47.09         44.89         4.08 o                         
  -5  -3   9         48.16         49.32         2.50 o                         
  -4  -3   9        273.35        273.66         5.97 o                         
  -3  -3   9         66.40         76.82         2.59 o                         
  -2  -3   9        459.18        500.75         6.45 o                         
  -1  -3   9        576.32        595.55         6.70 o                         
   0  -3   9         82.48         88.17         1.70 o                         
   1  -3   9          1.36          1.52         0.35 o                         
   2  -3   9        274.36        268.66         3.86 o                         
   3  -3   9        107.31        101.99         2.95 o                         
   4  -3   9          5.86          5.36         1.26 o                         
   5  -3   9         22.20         20.69         3.14 o                         
   6  -3   9         15.53         17.87         2.62 o                         
  -7  -2   9         16.06         14.55         3.86 o                         
  -6  -2   9          0.00         -0.10         1.59 o                         
  -5  -2   9         54.94         50.07         2.80 o                         
  -4  -2   9         30.68         26.10         1.73 o                         
  -3  -2   9         28.58         26.05         1.13 o                         
  -2  -2   9        494.68        509.17         6.01 o                         
  -1  -2   9        561.06        565.38         6.59 o                         
   0  -2   9        190.51        188.37         2.58 o                         
   1  -2   9       2117.90       2134.31        24.39 o                         
   2  -2   9        113.07        122.79         2.33 o                         
   3  -2   9         43.39         42.26         1.63 o                         
   4  -2   9         75.77         73.82         2.91 o                         
   5  -2   9         47.95         42.37         3.42 o                         
   6  -2   9         18.59         18.29         2.70 o                         
  -7  -1   9         18.38         19.67         2.88 o                         
  -6  -1   9          6.94          7.66         2.01 o                         
  -5  -1   9         23.34         22.92         2.08 o                         
  -4  -1   9        429.61        434.58         8.61 o                         
  -3  -1   9        220.27        234.01         3.63 o                         
  -2  -1   9        237.07        235.69         2.85 o                         
  -1  -1   9       1693.48       1642.60        16.49 o                         
   0  -1   9        296.69        297.75         3.34 o                         
   1  -1   9       1522.35       1555.53        23.62 o                         
   2  -1   9         17.11         14.11         0.66 o                         
   3  -1   9          1.05          0.89         0.66 o                         
   4  -1   9         16.13          8.59         1.46 o                         
   5  -1   9         56.47         55.04         3.92 o                         
   6  -1   9         15.37         13.84         2.45 o                         
  -7   0   9          3.94          2.50         2.11 o                         
  -6   0   9          0.40          0.92         1.65 o                         
  -5   0   9        173.79        174.74         5.02 o                         
  -4   0   9         11.21         12.04         1.27 o                         
  -3   0   9        174.96        171.86         2.44 o                         
  -2   0   9        160.10        160.69         2.10 o                         
  -1   0   9        848.14        807.19         8.85 o                         
   0   0   9         10.97          7.18         0.38 o                         
   1   0   9        182.49        183.60         2.46 o                         
   2   0   9       1712.54       1797.45        24.93 o                         
   3   0   9         51.44         47.02         1.49 o                         
   4   0   9          7.72          4.81         1.29 o                         
   5   0   9         19.50         17.03         2.39 o                         
   6   0   9          0.41          1.40         1.72 o                         
  -7   1   9         18.38         20.93         3.12 o                         
  -6   1   9          6.95          8.98         1.96 o                         
  -5   1   9         23.34         23.09         2.14 o                         
  -4   1   9        429.76        443.01         8.62 o                         
  -3   1   9        220.32        236.86         3.30 o                         
  -2   1   9        236.95        234.84         2.76 o                         
  -1   1   9       1693.79       1631.64        18.86 o                         
   0   1   9        296.48        291.48         3.34 o                         
   1   1   9       1521.33       1529.39        17.79 o                         
   2   1   9         17.14         14.82         0.68 o                         
   3   1   9          1.04          0.86         0.70 o                         
   4   1   9         16.14         11.34         1.27 o                         
   5   1   9         56.46         53.23         3.46 o                         
   6   1   9         15.36         11.25         2.35 o                         
  -7   2   9         16.05         17.60         3.37 o                         
  -6   2   9          0.00         -0.50         1.39 o                         
  -5   2   9         55.04         46.06         2.43 o                         
  -4   2   9         30.67         26.31         1.87 o                         
  -3   2   9         28.56         26.08         1.13 o                         
  -2   2   9        494.57        504.75         5.68 o                         
  -1   2   9        560.97        571.46         6.43 o                         
   0   2   9        190.49        188.18         2.34 o                         
   1   2   9       2117.44       2121.23        22.01 o                         
   2   2   9        113.08        122.76         1.94 o                         
   3   2   9         43.40         37.77         1.93 o                         
   4   2   9         75.80         74.19         2.65 o                         
   5   2   9         47.94         44.67         3.12 o                         
   6   2   9         18.59         18.17         2.74 o                         
  -7   3   9         14.85         17.60         3.44 o                         
  -6   3   9         47.06         43.57         3.47 o                         
  -5   3   9         48.16         50.05         2.56 o                         
  -4   3   9        273.19        277.02         6.15 o                         
  -3   3   9         66.38         75.20         1.81 o                         
  -2   3   9        459.35        495.34         6.25 o                         
  -1   3   9        576.03        598.16         6.74 o                         
   0   3   9         82.62         93.26         1.39 o                         
   1   3   9          1.36          2.34         0.39 o                         
   2   3   9        274.24        269.65         3.47 o                         
   3   3   9        107.45        101.14         2.39 o                         
   4   3   9          5.85          3.25         1.27 o                         
   5   3   9         22.19         25.33         2.64 o                         
   6   3   9         15.54         14.35         2.34 o                         
  -6   4   9         11.94          8.97         2.31 o                         
  -5   4   9          5.14          7.04         2.10 o                         
  -4   4   9         87.10         87.02         2.96 o                         
  -3   4   9        460.29        456.26         8.09 o                         
  -2   4   9         38.44         40.34         1.23 o                         
  -1   4   9        231.35        241.83         3.28 o                         
   0   4   9         97.16        104.10         1.61 o                         
   1   4   9        121.84        115.90         1.71 o                         
   2   4   9        199.15        203.81         3.94 o                         
   3   4   9        210.36        189.48         4.05 o                         
   4   4   9         20.74         21.95         1.72 o                         
   5   4   9         64.39         67.22         3.79 o                         
   6   4   9          0.01         -1.00         1.75 o                         
  -6   5   9          4.00          2.39         4.76 o                         
  -5   5   9         26.47         25.73         2.33 o                         
  -4   5   9         83.68         81.35         3.19 o                         
  -3   5   9        915.91        933.85        15.50 o                         
  -2   5   9         70.98         69.51         1.84 o                         
  -1   5   9          2.69          3.03         0.51 o                         
   0   5   9        120.75        117.54         2.11 o                         
   1   5   9        207.31        196.71         2.62 o                         
   2   5   9        161.58        154.56         2.57 o                         
   3   5   9       1141.54       1138.96        17.50 o                         
   4   5   9         56.15         54.83         2.49 o                         
   5   5   9         29.15         29.63         2.63 o                         
   6   5   9         73.10         81.56         5.81 o                         
  -6   6   9          3.24          2.58         2.35 o                         
  -5   6   9          9.62          8.12         2.44 o                         
  -4   6   9        144.03        156.70         5.28 o                         
  -3   6   9         81.91         84.73         3.29 o                         
  -2   6   9          2.94          3.04         0.80 o                         
  -1   6   9        146.74        148.59         2.66 o                         
   0   6   9         25.43         29.25         1.03 o                         
   1   6   9         21.33         20.85         0.91 o                         
   2   6   9        178.77        184.14         3.46 o                         
   3   6   9        189.65        191.14         3.97 o                         
   4   6   9         65.13         60.64         2.69 o                         
   5   6   9         37.50         35.78         4.09 o                         
   6   6   9         48.11         48.48         6.18 o                         
  -6   7   9         23.49         19.73         3.68 o                         
  -5   7   9          9.12          5.69         2.33 o                         
  -4   7   9        144.72        150.93         5.34 o                         
  -3   7   9        239.09        252.34         6.34 o                         
  -2   7   9         84.78         79.96         2.39 o                         
  -1   7   9        174.14        171.17         4.68 o                         
   0   7   9        133.38        130.28         3.44 o                         
   1   7   9         32.73         29.54         1.34 o                         
   2   7   9        735.28        722.79        11.02 o                         
   3   7   9          1.45          0.96         0.81 o                         
   4   7   9        134.03        128.03         3.72 o                         
   5   7   9          5.62          6.00         2.38 o                         
   6   7   9          5.25          2.44         3.47 o                         
  -6   8   9          6.49          6.59         4.09 o                         
  -5   8   9         50.69         62.28         4.77 o                         
  -4   8   9          6.92          4.37         1.79 o                         
  -3   8   9         44.36         41.67         2.38 o                         
  -2   8   9         56.59         52.23         2.34 o                         
  -1   8   9         60.07         57.12         1.99 o                         
   0   8   9        101.27        102.36         2.68 o                         
   1   8   9         16.47         22.99         1.44 o                         
   2   8   9        379.28        382.11         6.41 o                         
   3   8   9         70.64         66.64         2.16 o                         
   4   8   9         38.64         32.12         2.56 o                         
   5   8   9          4.35          6.27         2.58 o                         
  -5   9   9         33.31         28.84         3.78 o                         
  -4   9   9         15.39         14.17         2.43 o                         
  -3   9   9         23.28         23.61         2.63 o                         
  -2   9   9        112.29        104.73         3.41 o                         
  -1   9   9         68.72         73.07         2.69 o                         
   0   9   9         75.25         69.22         2.58 o                         
   1   9   9        161.85        146.17         3.77 o                         
   2   9   9         42.24         34.50         1.67 o                         
   3   9   9         96.31         90.61         3.72 o                         
   4   9   9          2.47          3.75         1.85 o                         
   5   9   9         21.63         23.95         4.05 o                         
  -5  10   9          0.90         -2.35         2.50 o                         
  -4  10   9         29.74         28.17         2.64 o                         
  -3  10   9         11.53         12.53         1.74 o                         
  -2  10   9        286.98        303.95         6.89 o                         
  -1  10   9        147.60        150.47         4.20 o                         
   0  10   9         11.04         12.70         1.49 o                         
   1  10   9         35.22         36.65         2.37 o                         
   2  10   9         75.48         70.15         2.84 o                         
   3  10   9        112.67        117.75         4.75 o                         
   4  10   9         61.05         67.18         4.75 o                         
   5  10   9         12.49         11.10         3.82 o                         
  -5  11   9         44.72         41.31         4.03 o                         
  -4  11   9         13.95         10.98         2.14 o                         
  -3  11   9         21.29         19.84         2.11 o                         
  -2  11   9         12.59          9.19         1.59 o                         
  -1  11   9        108.36        121.12         5.53 o                         
   0  11   9         94.59         98.49         4.98 o                         
   1  11   9         37.10         35.57         2.93 o                         
   2  11   9         86.48         85.14         3.46 o                         
   3  11   9         43.02         39.82         2.92 o                         
   4  11   9          8.12          8.12        11.35 o                         
  -4  12   9         11.48          6.85         2.91 o                         
  -3  12   9         11.11         10.88         1.88 o                         
  -2  12   9          0.28          0.11         1.42 o                         
  -1  12   9         16.82         14.28         2.29 o                         
   0  12   9         95.42         98.01         4.17 o                         
   1  12   9          7.18          6.84         1.68 o                         
   2  12   9         15.24         14.42         1.88 o                         
   3  12   9          1.69          0.01         1.77 o                         
   4  12   9          7.63         14.73         5.68 o                         
  -3  13   9         50.81         50.88         4.01 o                         
  -2  13   9         16.16         19.95         2.44 o                         
  -1  13   9          7.86          7.10         1.85 o                         
   0  13   9         33.34         37.11         2.88 o                         
   1  13   9          5.46          5.96         1.62 o                         
   2  13   9         29.35         27.92         2.51 o                         
   3  13   9         58.17         65.52         4.48 o                         
  -2  14   9         53.24         65.18         4.16 o                         
  -1  14   9          3.38          1.27         1.72 o                         
   0  14   9          8.97          8.24         1.87 o                         
   1  14   9          6.83          8.95         1.92 o                         
   2  14   9          4.05          4.69         2.04 o                         
  -1  15   9          4.51         -0.29         1.79 o                         
   0  15   9          5.58          4.00         1.97 o                         
   1  15   9         21.24         28.45         3.34 o                         
   0 -15  10          4.10          3.87         2.00 o                         
  -2 -14  10         23.22         27.25         3.03 o                         
  -1 -14  10         10.98          9.06         1.88 o                         
   0 -14  10         27.73         26.19         2.39 o                         
   1 -14  10          3.92          3.81         1.56 o                         
   2 -14  10         34.45         34.15         6.55 o                         
  -3 -13  10         30.60         34.53         3.84 o                         
  -2 -13  10          7.68          9.03         1.80 o                         
  -1 -13  10          2.57          1.20         1.39 o                         
   0 -13  10         10.47          9.87         1.68 o                         
   1 -13  10         23.33         19.63         1.93 o                         
   2 -13  10         17.89         15.79         2.17 o                         
   3 -13  10         45.49         50.64         6.55 o                         
  -4 -12  10         76.93         76.56         5.00 o                         
  -3 -12  10         55.64         49.58         2.94 o                         
  -2 -12  10          9.93         10.71         1.74 o                         
  -1 -12  10         13.60         12.27         1.72 o                         
   0 -12  10         44.19         38.28         2.47 o                         
   1 -12  10         45.90         49.47         2.98 o                         
   2 -12  10         39.96         40.24         3.43 o                         
   3 -12  10        192.17        231.95        17.58 o                         
  -4 -11  10          3.40          3.76         1.76 o                         
  -3 -11  10          2.31          3.24         1.37 o                         
  -2 -11  10          1.12          0.54         1.09 o                         
  -1 -11  10         41.41         48.11         5.42 o                         
   0 -11  10         46.29         47.83         2.56 o                         
   1 -11  10         28.05         25.87         1.93 o                         
   2 -11  10          3.94          1.93         1.62 o                         
   3 -11  10         11.53         15.48         2.47 o                         
   4 -11  10          9.14          7.67         3.52 o                         
  -5 -10  10         46.93         49.68         5.83 o                         
  -4 -10  10         29.60         27.08         2.70 o                         
  -3 -10  10          5.51          4.90         1.32 o                         
  -2 -10  10         49.04         47.19         2.71 o                         
  -1 -10  10         87.66         86.35         3.12 o                         
   0 -10  10          4.76          4.09         1.14 o                         
   1 -10  10         95.94         86.27         3.74 o                         
   2 -10  10         89.04         80.14         3.20 o                         
   3 -10  10         68.58         72.96         5.80 o                         
   4 -10  10         15.40         18.58         3.79 o                         
  -5  -9  10         52.91         51.12         5.76 o                         
  -4  -9  10         35.33         31.68         2.90 o                         
  -3  -9  10          9.48         10.21         2.30 o                         
  -2  -9  10         86.58         74.10         2.62 o                         
  -1  -9  10        188.80        187.42         4.72 o                         
   0  -9  10        102.44        100.65         2.87 o                         
   1  -9  10        429.01        424.79         8.22 o                         
   2  -9  10        119.57        118.35         3.63 o                         
   3  -9  10         25.74         26.95         2.81 o                         
   4  -9  10         16.45         17.15         3.00 o                         
   5  -9  10          1.47          2.89         3.84 o                         
  -6  -8  10          4.43          6.54         2.65 o                         
  -5  -8  10         48.30         53.65         3.56 o                         
  -4  -8  10         37.47         38.45         2.91 o                         
  -3  -8  10         61.38         55.43         2.67 o                         
  -2  -8  10        366.87        367.09         7.12 o                         
  -1  -8  10         32.62         30.81         1.72 o                         
   0  -8  10        119.91        117.83         3.00 o                         
   1  -8  10        183.31        184.45         4.57 o                         
   2  -8  10        164.79        170.73         4.12 o                         
   3  -8  10         67.14         68.57         3.52 o                         
   4  -8  10         51.89         43.93         3.42 o                         
   5  -8  10         23.68         24.14         4.89 o                         
  -6  -7  10          1.54          0.63         2.91 o                         
  -5  -7  10         13.01          8.80         2.02 o                         
  -4  -7  10         38.70         38.42         3.33 o                         
  -3  -7  10        103.35         97.19         2.91 o                         
  -2  -7  10        374.67        381.69         7.26 o                         
  -1  -7  10         80.69         77.56         2.99 o                         
   0  -7  10         87.77         89.88         2.24 o                         
   1  -7  10         11.41          6.86         0.77 o                         
   2  -7  10        424.19        422.82         8.56 o                         
   3  -7  10          1.70          1.66         1.33 o                         
   4  -7  10         55.71         61.73         3.69 o                         
   5  -7  10          1.59          2.58         2.23 o                         
  -6  -6  10          2.37          1.84         1.91 o                         
  -5  -6  10         70.61         70.26         4.76 o                         
  -4  -6  10         83.52         82.76         3.65 o                         
  -3  -6  10         33.07         35.17         1.86 o                         
  -2  -6  10        307.77        310.41         5.99 o                         
  -1  -6  10        122.98        137.18         2.82 o                         
   0  -6  10         56.17         47.14         1.52 o                         
   1  -6  10         94.92        100.36         2.29 o                         
   2  -6  10         26.86         27.02         1.51 o                         
   3  -6  10        178.67        179.65         8.38 o                         
   4  -6  10         39.24         33.07         2.19 o                         
   5  -6  10        106.36        103.58         5.09 o                         
   6  -6  10         13.24         10.07         2.27 o                         
  -6  -5  10          3.18          0.95         2.05 o                         
  -5  -5  10         10.80          8.18         1.76 o                         
  -4  -5  10         25.41         24.21         2.05 o                         
  -3  -5  10        195.99        181.14         5.28 o                         
  -2  -5  10         59.37         60.73         2.08 o                         
  -1  -5  10        280.20        285.43         4.18 o                         
   0  -5  10        227.89        213.61         3.29 o                         
   1  -5  10        141.38        139.56         2.48 o                         
   2  -5  10         36.41         31.95         1.39 o                         
   3  -5  10         46.81         46.00         1.96 o                         
   4  -5  10          0.45          1.88         1.09 o                         
   5  -5  10          3.76          4.58         1.71 o                         
   6  -5  10         44.95         47.02         5.29 o                         
  -6  -4  10         10.96          7.01         2.35 o                         
  -5  -4  10          6.13          4.61         1.57 o                         
  -4  -4  10        602.48        620.16        11.90 o                         
  -3  -4  10        339.30        336.74         9.40 o                         
  -2  -4  10        259.11        265.27         4.40 o                         
  -1  -4  10        182.22        193.54         2.82 o                         
   0  -4  10         77.35         86.31         1.51 o                         
   1  -4  10         83.00         76.33         2.26 o                         
   2  -4  10       1004.60       1020.81        13.89 o                         
   3  -4  10        154.45        137.82         3.46 o                         
   4  -4  10        179.47        170.42         4.91 o                         
   5  -4  10         36.62         36.39         4.25 o                         
   6  -4  10         44.42         48.01         3.76 o                         
  -7  -3  10          0.98          1.38         3.15 o                         
  -6  -3  10          5.76          4.93         2.43 o                         
  -5  -3  10         49.08         43.28         2.51 o                         
  -4  -3  10        446.56        445.32         8.94 o                         
  -3  -3  10        279.73        287.19         4.84 o                         
  -2  -3  10        391.53        411.46         5.49 o                         
  -1  -3  10         24.63         25.10         0.76 o                         
   0  -3  10        187.58        181.15         2.56 o                         
   1  -3  10         52.80         50.90         1.04 o                         
   2  -3  10        136.63        122.04         2.27 o                         
   3  -3  10        254.64        237.19         5.10 o                         
   4  -3  10         30.55         28.03         2.08 o                         
   5  -3  10         13.00          9.97         2.79 o                         
   6  -3  10         18.48         11.76         2.48 o                         
  -7  -2  10         11.19         16.74         3.22 o                         
  -6  -2  10          1.04          2.05         1.74 o                         
  -5  -2  10         34.56         30.91         2.14 o                         
  -4  -2  10        222.83        225.46         5.19 o                         
  -3  -2  10         35.98         33.25         1.24 o                         
  -2  -2  10        158.69        167.02         2.30 o                         
  -1  -2  10        247.23        260.56         3.21 o                         
   0  -2  10          3.06          4.04         0.40 o                         
   1  -2  10       1236.01       1312.84        15.33 o                         
   2  -2  10       1678.57       1614.05        20.52 o                         
   3  -2  10         24.94         21.67         1.35 o                         
   4  -2  10        129.10        116.55         3.90 o                         
   5  -2  10         19.84         23.60         2.66 o                         
   6  -2  10         14.72         19.25         2.72 o                         
  -7  -1  10          5.18          4.95         2.34 o                         
  -6  -1  10          6.14          4.42         1.90 o                         
  -5  -1  10         20.96         20.10         1.99 o                         
  -4  -1  10         60.71         61.42         2.37 o                         
  -3  -1  10         13.43         12.44         0.99 o                         
  -2  -1  10       1373.30       1385.19        16.10 o                         
  -1  -1  10       1315.93       1322.33        13.33 o                         
   0  -1  10         63.26         59.58         1.04 o                         
   1  -1  10        595.10        610.82         7.37 o                         
   2  -1  10        490.79        496.17         6.65 o                         
   3  -1  10         25.09         21.95         1.56 o                         
   4  -1  10        147.64        125.72         3.91 o                         
   5  -1  10         36.11         35.03         2.93 o                         
   6  -1  10         17.63          9.87         2.55 o                         
  -7   0  10          0.47          0.42         1.89 o                         
  -6   0  10         24.10         27.26         2.88 o                         
  -5   0  10         55.58         48.51         2.89 o                         
  -4   0  10         59.11         54.13         2.03 o                         
  -3   0  10        114.15        116.92         2.00 o                         
  -2   0  10         22.36         29.42         0.86 o                         
  -1   0  10          4.34          5.09         0.40 o                         
   0   0  10        461.12        480.33         5.58 o                         
   1   0  10         93.61         91.74         1.48 o                         
   2   0  10        901.94        943.06        11.57 o                         
   3   0  10        135.92        131.26         3.31 o                         
   4   0  10          2.68          3.82         1.15 o                         
   5   0  10          0.29         -0.06         1.46 o                         
   6   0  10          1.29          2.51         2.08 o                         
  -7   1  10          5.20          4.91         2.34 o                         
  -6   1  10          6.14          5.66         1.82 o                         
  -5   1  10         20.97         18.48         1.74 o                         
  -4   1  10         60.77         63.87         2.71 o                         
  -3   1  10         13.43         13.29         0.82 o                         
  -2   1  10       1373.63       1382.53        14.51 o                         
  -1   1  10       1315.96       1305.37        15.24 o                         
   0   1  10         63.28         59.78         1.05 o                         
   1   1  10        594.95        607.51         7.34 o                         
   2   1  10        490.93        498.49         6.86 o                         
   3   1  10         25.05         22.51         1.41 o                         
   4   1  10        147.55        121.21         5.94 o                         
   5   1  10         36.19         29.30         3.07 o                         
   6   1  10         17.62         15.58         2.59 o                         
  -7   2  10         11.21          9.65         3.33 o                         
  -6   2  10          1.04          0.45         1.67 o                         
  -5   2  10         34.52         30.42         2.17 o                         
  -4   2  10        222.74        231.70         5.27 o                         
  -3   2  10         35.97         32.69         1.54 o                         
  -2   2  10        158.57        163.73         2.20 o                         
  -1   2  10        247.27        264.22         3.49 o                         
   0   2  10          3.07          4.50         0.37 o                         
   1   2  10       1236.07       1286.33        13.19 o                         
   2   2  10       1678.94       1641.77        18.95 o                         
   3   2  10         24.94         19.42         1.16 o                         
   4   2  10        129.15        112.98         4.16 o                         
   5   2  10         19.83         25.37         3.03 o                         
   6   2  10         14.72         14.85         2.58 o                         
  -7   3  10          0.98         -1.69         3.68 o                         
  -6   3  10          5.76          3.63         1.99 o                         
  -5   3  10         49.06         44.53         2.69 o                         
  -4   3  10        446.49        456.41         9.13 o                         
  -3   3  10        279.80        289.37         5.60 o                         
  -2   3  10        391.63        411.99         5.42 o                         
  -1   3  10         24.59         26.46         0.83 o                         
   0   3  10        187.57        181.35         2.41 o                         
   1   3  10         52.76         49.20         1.05 o                         
   2   3  10        136.50        122.66         1.96 o                         
   3   3  10        254.43        234.64         4.72 o                         
   4   3  10         30.56         27.86         2.45 o                         
   5   3  10         12.99          8.65         2.15 o                         
   6   3  10         18.50         12.34         2.24 o                         
  -6   4  10         10.95         12.11         2.73 o                         
  -5   4  10          6.13          6.20         1.63 o                         
  -4   4  10        602.62        632.85        12.06 o                         
  -3   4  10        339.19        344.38         6.01 o                         
  -2   4  10        259.17        264.96         4.17 o                         
  -1   4  10        182.33        187.51         2.86 o                         
   0   4  10         77.33         84.75         1.51 o                         
   1   4  10         82.97         75.46         1.30 o                         
   2   4  10       1004.39       1030.81        12.74 o                         
   3   4  10        154.48        137.50         3.28 o                         
   4   4  10        179.50        179.07         5.14 o                         
   5   4  10         36.65         37.64         3.74 o                         
   6   4  10         44.43         54.55         5.22 o                         
  -6   5  10          3.19          1.23         2.34 o                         
  -5   5  10         10.79          7.63         2.15 o                         
  -4   5  10         25.39         27.10         2.08 o                         
  -3   5  10        195.99        185.79         4.36 o                         
  -2   5  10         59.39         61.18         1.72 o                         
  -1   5  10        280.31        273.99         4.58 o                         
   0   5  10        227.84        212.88         3.30 o                         
   1   5  10        141.37        140.12         2.15 o                         
   2   5  10         36.39         35.17         1.24 o                         
   3   5  10         46.84         47.63         2.07 o                         
   4   5  10          0.45         -1.10         1.10 o                         
   5   5  10          3.78          4.73         1.83 o                         
   6   5  10         44.99         48.38         6.07 o                         
  -6   6  10          2.38          3.19         2.52 o                         
  -5   6  10         70.59         76.79         4.06 o                         
  -4   6  10         83.56         88.90         3.95 o                         
  -3   6  10         33.08         34.51         1.90 o                         
  -2   6  10        307.82        315.15         7.20 o                         
  -1   6  10        122.90        132.04         2.93 o                         
   0   6  10         56.14         45.20         1.44 o                         
   1   6  10         94.86        100.70         2.17 o                         
   2   6  10         26.89         28.72         1.31 o                         
   3   6  10        178.67        178.43         3.78 o                         
   4   6  10         39.21         34.47         2.93 o                         
   5   6  10        106.26        107.64         5.02 o                         
   6   6  10         13.24         18.27         4.50 o                         
  -6   7  10          1.55         -0.16         3.34 o                         
  -5   7  10         13.00         11.73         2.73 o                         
  -4   7  10         38.69         39.10         3.57 o                         
  -3   7  10        103.32        105.25         3.82 o                         
  -2   7  10        374.84        392.85         7.96 o                         
  -1   7  10         80.69         80.35         2.88 o                         
   0   7  10         87.69         88.42         2.52 o                         
   1   7  10         11.41          5.58         0.80 o                         
   2   7  10        424.31        410.34         6.73 o                         
   3   7  10          1.69          1.46         0.88 o                         
   4   7  10         55.74         61.11         3.59 o                         
   5   7  10          1.59          3.08         1.93 o                         
  -6   8  10          4.42          4.67         2.90 o                         
  -5   8  10         48.34         60.33         6.47 o                         
  -4   8  10         37.44         40.68         3.65 o                         
  -3   8  10         61.34         58.12         2.63 o                         
  -2   8  10        366.94        372.91         7.81 o                         
  -1   8  10         32.60         36.56         1.89 o                         
   0   8  10        119.90        117.32         3.30 o                         
   1   8  10        183.34        181.92         4.56 o                         
   2   8  10        164.70        165.47         3.65 o                         
   3   8  10         67.13         64.23         2.30 o                         
   4   8  10         51.93         46.04         3.35 o                         
   5   8  10         23.67         25.17         3.58 o                         
  -5   9  10         52.90         47.37         5.12 o                         
  -4   9  10         35.35         37.81         2.88 o                         
  -3   9  10          9.50         10.16         1.77 o                         
  -2   9  10         86.55         76.84         3.37 o                         
  -1   9  10        188.82        193.49         4.79 o                         
   0   9  10        102.46        103.03         3.19 o                         
   1   9  10        429.15        419.58         8.56 o                         
   2   9  10        119.62        116.31         4.46 o                         
   3   9  10         25.71         20.60         1.82 o                         
   4   9  10         16.46         16.04         2.84 o                         
   5   9  10          1.47          2.86         3.19 o                         
  -5  10  10         46.93         47.12         6.15 o                         
  -4  10  10         29.60         21.37         2.48 o                         
  -3  10  10          5.51          2.59         1.34 o                         
  -2  10  10         49.04         49.84         2.81 o                         
  -1  10  10         87.77         84.19         3.09 o                         
   0  10  10          4.75          2.30         1.10 o                         
   1  10  10         95.94         85.66         3.39 o                         
   2  10  10         89.04         81.88         3.09 o                         
   3  10  10         68.59         71.77         3.68 o                         
   4  10  10         15.39         17.80         4.45 o                         
  -4  11  10          3.40         -0.06         1.71 o                         
  -3  11  10          2.30         -0.38         1.30 o                         
  -2  11  10          1.11          1.38         1.27 o                         
  -1  11  10         41.35         52.81         2.91 o                         
   0  11  10         46.19         51.06         2.86 o                         
   1  11  10         28.05         26.39         2.30 o                         
   2  11  10          3.94          2.43         1.42 o                         
   3  11  10         11.53          9.45         1.90 o                         
   4  11  10          9.15         10.13         5.22 o                         
  -4  12  10         76.94         76.49         5.16 o                         
  -3  12  10         55.64         52.80         3.15 o                         
  -2  12  10          9.92          9.57         1.90 o                         
  -1  12  10         13.62          9.84         1.84 o                         
   0  12  10         44.18         32.35         2.76 o                         
   1  12  10         45.88         51.82         3.12 o                         
   2  12  10         39.97         41.79         2.73 o                         
   3  12  10        192.17        214.36         7.40 o                         
  -3  13  10         30.60         34.46         3.63 o                         
  -2  13  10          7.69          9.63         3.04 o                         
  -1  13  10          2.56          2.55         1.62 o                         
   0  13  10         10.46          8.18         1.87 o                         
   1  13  10         23.34         21.02         2.22 o                         
   2  13  10         17.92         18.62         2.23 o                         
   3  13  10         45.50         49.36         4.02 o                         
  -2  14  10         23.23         17.81         3.89 o                         
  -1  14  10         10.99         12.82         2.23 o                         
   0  14  10         27.73         27.66         2.51 o                         
   1  14  10          3.91          5.40         1.81 o                         
   2  14  10         34.47         29.12         4.12 o                         
   0  15  10          4.08          4.85         1.92 o                         
  -2 -14  11          9.35          6.24         2.13 o                         
  -1 -14  11         17.64         16.15         2.16 o                         
   0 -14  11         11.46          8.59         2.25 o                         
   1 -14  11          5.87          5.33         2.19 o                         
   2 -14  11         18.76         14.49         2.57 o                         
  -3 -13  11         39.15         39.11         3.17 o                         
  -2 -13  11          2.87          2.97         1.57 o                         
  -1 -13  11          4.29          3.84         1.55 o                         
   0 -13  11         49.63         50.66         2.90 o                         
   1 -13  11         51.13         48.59         2.82 o                         
   2 -13  11          8.05          6.72         1.79 o                         
   3 -13  11         57.64         67.62         6.24 o                         
  -4 -12  11         12.08         13.13         2.40 o                         
  -3 -12  11          3.23          1.53         1.45 o                         
  -2 -12  11         21.61         22.58         2.57 o                         
  -1 -12  11          5.04          1.98         1.33 o                         
   0 -12  11        122.47        118.49         3.98 o                         
   1 -12  11         23.94         23.08         2.14 o                         
   2 -12  11         10.46          7.95         2.09 o                         
   3 -12  11         34.13         37.27        14.19 o                         
  -4 -11  11         41.48         36.94         3.20 o                         
  -3 -11  11          2.39          1.65         1.33 o                         
  -2 -11  11          5.40          3.24         1.31 o                         
  -1 -11  11          8.41          5.00         1.47 o                         
   0 -11  11         63.07         59.51         2.74 o                         
   1 -11  11         72.47         69.14         4.02 o                         
   2 -11  11         86.89         85.66         6.91 o                         
   3 -11  11         22.49         19.88         3.42 o                         
   4 -11  11         10.21         10.05         3.94 o                         
  -5 -10  11         16.38         11.95         2.39 o                         
  -4 -10  11         18.20         15.93         2.39 o                         
  -3 -10  11         43.75         47.70         2.64 o                         
  -2 -10  11          7.20          5.19         1.30 o                         
  -1 -10  11        294.51        296.54         6.76 o                         
   0 -10  11          7.52          7.34         1.26 o                         
   1 -10  11         30.63         24.54         2.23 o                         
   2 -10  11         25.82         26.45         2.66 o                         
   3 -10  11         13.24         14.50         2.69 o                         
   4 -10  11         16.07         17.21         3.85 o                         
  -5  -9  11         58.28         54.65         3.75 o                         
  -4  -9  11         18.39         18.05         2.36 o                         
  -3  -9  11         16.29         14.16         2.20 o                         
  -2  -9  11        160.98        160.79         4.07 o                         
  -1  -9  11        202.59        218.56         5.27 o                         
   0  -9  11        113.74        112.06         3.41 o                         
   1  -9  11        397.06        399.23        10.24 o                         
   2  -9  11         67.59         66.82         2.89 o                         
   3  -9  11         27.48         22.84         2.70 o                         
   4  -9  11         38.19         38.95         4.07 o                         
   5  -9  11          7.56          8.00         3.50 o                         
  -5  -8  11          3.23          5.03         1.97 o                         
  -4  -8  11          2.07          2.65         1.57 o                         
  -3  -8  11         49.09         46.53         2.20 o                         
  -2  -8  11        157.19        167.08         4.05 o                         
  -1  -8  11         22.23         19.95         1.46 o                         
   0  -8  11        174.54        177.40         4.01 o                         
   1  -8  11         30.00         29.18         1.58 o                         
   2  -8  11        256.94        265.57         8.51 o                         
   3  -8  11        129.48        138.30         7.42 o                         
   4  -8  11         53.24         53.53         4.81 o                         
   5  -8  11          8.51         12.89         5.37 o                         
  -6  -7  11          1.59          0.82         2.87 o                         
  -5  -7  11          2.67          5.45         1.82 o                         
  -4  -7  11          1.91          2.88         1.76 o                         
  -3  -7  11         50.95         44.57         2.10 o                         
  -2  -7  11        105.12         94.08         2.78 o                         
  -1  -7  11         57.30         61.38         2.13 o                         
   0  -7  11         42.96         43.46         1.57 o                         
   1  -7  11         45.53         42.87         1.63 o                         
   2  -7  11         50.42         45.67         2.04 o                         
   3  -7  11         99.54        107.51         8.82 o                         
   4  -7  11         96.11        101.43         4.53 o                         
   5  -7  11         26.37         22.36         2.53 o                         
  -6  -6  11          3.01          0.93         2.22 o                         
  -5  -6  11        151.45        152.73         5.65 o                         
  -4  -6  11         19.76         14.30         2.00 o                         
  -3  -6  11         79.63         68.68         2.38 o                         
  -2  -6  11        116.02        114.71         3.02 o                         
  -1  -6  11         74.89         75.16         1.84 o                         
   0  -6  11         21.02         16.01         0.99 o                         
   1  -6  11        204.74        190.71         3.40 o                         
   2  -6  11        118.48        120.59         2.78 o                         
   3  -6  11         76.47         63.69         3.32 o                         
   4  -6  11         73.96         70.64         5.53 o                         
   5  -6  11         68.36         69.29         3.74 o                         
   6  -6  11          6.67          5.89         2.18 o                         
  -6  -5  11          0.58          1.67         2.18 o                         
  -5  -5  11         24.85         24.43         2.41 o                         
  -4  -5  11        190.56        187.63         5.77 o                         
  -3  -5  11         54.37         53.52         2.01 o                         
  -2  -5  11          6.20          4.89         0.86 o                         
  -1  -5  11        150.97        162.50         3.01 o                         
   0  -5  11        330.20        327.86         5.62 o                         
   1  -5  11         35.07         34.20         1.13 o                         
   2  -5  11        148.01        132.87         2.58 o                         
   3  -5  11        102.87        107.51         3.37 o                         
   4  -5  11          7.07          6.94         1.47 o                         
   5  -5  11          1.91          1.18         1.57 o                         
   6  -5  11         15.96          9.79         2.38 o                         
  -6  -4  11         18.52         14.58         3.51 o                         
  -5  -4  11          8.99          9.51         2.24 o                         
  -4  -4  11         43.89         43.05         2.58 o                         
  -3  -4  11          1.38          1.02         0.80 o                         
  -2  -4  11        161.29        172.67         3.60 o                         
  -1  -4  11        353.20        365.70         4.87 o                         
   0  -4  11        511.88        533.62         7.12 o                         
   1  -4  11        174.43        167.22         2.56 o                         
   2  -4  11        305.70        303.13         4.93 o                         
   3  -4  11        223.15        232.74         5.68 o                         
   4  -4  11         24.21         23.36         2.00 o                         
   5  -4  11         38.91         37.84         3.01 o                         
   6  -4  11         32.79         37.73         3.89 o                         
  -6  -3  11          3.70         -0.98         1.85 o                         
  -5  -3  11         49.10         45.38         2.68 o                         
  -4  -3  11        355.16        357.50         7.72 o                         
  -3  -3  11        266.86        285.82         5.49 o                         
  -2  -3  11         43.78         46.85         1.20 o                         
  -1  -3  11         52.62         49.70         1.17 o                         
   0  -3  11        227.82        223.46         3.30 o                         
   1  -3  11        293.61        289.91         3.95 o                         
   2  -3  11        345.03        335.03         4.96 o                         
   3  -3  11        270.87        254.33         6.84 o                         
   4  -3  11        145.77        139.84         4.28 o                         
   5  -3  11          7.41          7.45         1.80 o                         
   6  -3  11          6.19          4.68         2.05 o                         
  -7  -2  11         35.00         41.98         4.83 o                         
  -6  -2  11          8.28          7.35         2.12 o                         
  -5  -2  11         34.20         31.30         2.72 o                         
  -4  -2  11         35.90         33.27         1.99 o                         
  -3  -2  11        137.02        141.51         2.99 o                         
  -2  -2  11        150.53        144.87         1.99 o                         
  -1  -2  11        482.56        461.28         5.36 o                         
   0  -2  11        183.00        181.91         2.30 o                         
   1  -2  11        278.83        293.44         4.23 o                         
   2  -2  11       2527.08       2505.99        32.88 o                         
   3  -2  11         41.69         36.19         2.04 o                         
   4  -2  11        195.56        183.28         5.44 o                         
   5  -2  11         17.40         17.06         2.22 o                         
   6  -2  11         15.95         15.08         2.60 o                         
  -7  -1  11         42.42         49.05         4.22 o                         
  -6  -1  11          0.46          0.31         1.71 o                         
  -5  -1  11         29.05         31.48         2.44 o                         
  -4  -1  11        127.38        122.62         3.42 o                         
  -3  -1  11         44.66         35.97         1.19 o                         
  -2  -1  11        938.44        959.35        10.86 o                         
  -1  -1  11        144.13        147.07         1.87 o                         
   0  -1  11        240.41        227.07         3.58 o                         
   1  -1  11         51.41         51.94         1.32 o                         
   2  -1  11       1156.70       1137.24        15.27 o                         
   3  -1  11        123.74        116.09         3.51 o                         
   4  -1  11        171.27        149.35         4.53 o                         
   5  -1  11         53.61         43.73         3.59 o                         
   6  -1  11          7.86         10.52         3.34 o                         
  -7   0  11          0.37         -1.03         2.43 o                         
  -6   0  11         22.62         24.16         2.50 o                         
  -5   0  11          2.59          1.94         1.27 o                         
  -4   0  11          5.97          2.26         0.92 o                         
  -3   0  11        103.61         97.00         1.98 o                         
  -2   0  11       1586.29       1709.14        19.13 o                         
  -1   0  11        567.05        544.83         5.96 o                         
   0   0  11         55.26         61.50         1.09 o                         
   1   0  11       2388.03       2333.52        30.68 o                         
   2   0  11        308.23        287.30         4.43 o                         
   3   0  11        200.31        174.07         4.63 o                         
   4   0  11         56.76         45.22         2.80 o                         
   5   0  11         26.20         33.54         3.54 o                         
   6   0  11          0.27          1.68         1.91 o                         
  -7   1  11         42.47         48.96         4.99 o                         
  -6   1  11          0.46         -1.00         1.58 o                         
  -5   1  11         29.05         27.87         2.15 o                         
  -4   1  11        127.30        125.06         3.86 o                         
  -3   1  11         44.66         40.32         1.36 o                         
  -2   1  11        938.62        940.72        10.89 o                         
  -1   1  11        144.04        146.96         2.44 o                         
   0   1  11        240.48        225.81         2.71 o                         
   1   1  11         51.43         51.58         1.28 o                         
   2   1  11       1156.83       1138.75        14.01 o                         
   3   1  11        123.77        114.75         3.56 o                         
   4   1  11        171.36        158.33         4.94 o                         
   5   1  11         53.62         46.68         4.23 o                         
   6   1  11          7.86         11.28         2.75 o                         
  -7   2  11         35.00         41.20         5.29 o                         
  -6   2  11          8.28          9.38         2.21 o                         
  -5   2  11         34.17         33.43         2.50 o                         
  -4   2  11         35.93         37.60         2.08 o                         
  -3   2  11        137.14        136.07         3.39 o                         
  -2   2  11        150.47        140.21         2.16 o                         
  -1   2  11        482.72        466.66         5.58 o                         
   0   2  11        183.03        181.09         2.32 o                         
   1   2  11        278.92        283.24         3.87 o                         
   2   2  11       2526.96       2533.20        33.01 o                         
   3   2  11         41.77         37.49         1.89 o                         
   4   2  11        195.63        181.99         5.16 o                         
   5   2  11         17.41         21.02         2.50 o                         
   6   2  11         15.96         14.79         2.80 o                         
  -6   3  11          3.71          3.00         2.26 o                         
  -5   3  11         49.16         46.63         4.34 o                         
  -4   3  11        355.25        366.44         7.59 o                         
  -3   3  11        266.85        286.51         5.51 o                         
  -2   3  11         43.78         49.21         1.31 o                         
  -1   3  11         52.59         49.52         1.21 o                         
   0   3  11        227.79        225.94         3.07 o                         
   1   3  11        293.59        285.34         3.74 o                         
   2   3  11        345.25        339.08         4.82 o                         
   3   3  11        270.91        253.11         5.44 o                         
   4   3  11        145.75        140.91         4.40 o                         
   5   3  11          7.41          9.83         2.10 o                         
   6   3  11          6.17          9.16         2.53 o                         
  -6   4  11         18.54         12.47         2.96 o                         
  -5   4  11          8.98          7.34         2.07 o                         
  -4   4  11         43.95         46.81         2.49 o                         
  -3   4  11          1.39          0.93         0.77 o                         
  -2   4  11        161.31        168.58         3.38 o                         
  -1   4  11        353.34        358.14         5.63 o                         
   0   4  11        511.75        526.75         7.09 o                         
   1   4  11        174.35        165.90         2.47 o                         
   2   4  11        305.57        293.30         4.57 o                         
   3   4  11        223.22        225.90         4.36 o                         
   4   4  11         24.23         23.50         2.09 o                         
   5   4  11         38.90         36.32         3.36 o                         
   6   4  11         32.78         35.14         3.97 o                         
  -6   5  11          0.58          2.38         2.47 o                         
  -5   5  11         24.84         23.26         2.58 o                         
  -4   5  11        190.49        187.57         6.04 o                         
  -3   5  11         54.33         54.83         2.22 o                         
  -2   5  11          6.20          7.70         1.04 o                         
  -1   5  11        150.99        161.90         4.54 o                         
   0   5  11        330.48        341.75         6.08 o                         
   1   5  11         35.04         31.83         0.92 o                         
   2   5  11        148.03        133.70         2.73 o                         
   3   5  11        102.91        107.85         3.32 o                         
   4   5  11          7.10          7.11         1.90 o                         
   5   5  11          1.92          3.85         2.24 o                         
   6   5  11         15.97         16.63         3.49 o                         
  -6   6  11          3.01         -0.73         2.39 o                         
  -5   6  11        151.37        168.41         7.24 o                         
  -4   6  11         19.79         19.98         2.32 o                         
  -3   6  11         79.59         76.88         3.04 o                         
  -2   6  11        115.99        115.53         3.60 o                         
  -1   6  11         74.97         69.54         1.95 o                         
   0   6  11         21.05         16.30         0.99 o                         
   1   6  11        204.71        193.88         3.69 o                         
   2   6  11        118.54        114.71         2.59 o                         
   3   6  11         76.55         67.30         2.39 o                         
   4   6  11         73.95         73.16         3.83 o                         
   5   6  11         68.36         76.98         4.38 o                         
   6   6  11          6.66          1.43         3.34 o                         
  -6   7  11          1.60         -1.67         2.95 o                         
  -5   7  11          2.67          4.41         1.94 o                         
  -4   7  11          1.91          0.88         1.91 o                         
  -3   7  11         50.93         48.70         2.62 o                         
  -2   7  11        105.16        100.64         3.11 o                         
  -1   7  11         57.30         65.26         2.99 o                         
   0   7  11         42.96         43.43         2.15 o                         
   1   7  11         45.46         40.07         1.68 o                         
   2   7  11         50.46         47.09         1.92 o                         
   3   7  11         99.45        102.37         3.02 o                         
   4   7  11         96.06         92.36         4.28 o                         
   5   7  11         26.38         25.91         3.12 o                         
  -5   8  11          3.23         -2.17         2.17 o                         
  -4   8  11          2.08          1.17         1.84 o                         
  -3   8  11         49.11         48.45         2.53 o                         
  -2   8  11        157.21        170.10         4.46 o                         
  -1   8  11         22.23         19.02         1.56 o                         
   0   8  11        174.60        177.79         4.38 o                         
   1   8  11         30.06         27.65         1.97 o                         
   2   8  11        256.81        271.59         5.35 o                         
   3   8  11        129.42        134.02         3.73 o                         
   4   8  11         53.17         56.73         4.72 o                         
   5   8  11          8.50          4.55         3.15 o                         
  -5   9  11         58.31         48.83         4.89 o                         
  -4   9  11         18.40         22.19         2.44 o                         
  -3   9  11         16.31         17.42         1.93 o                         
  -2   9  11        160.95        160.32         4.44 o                         
  -1   9  11        202.63        217.85         5.28 o                         
   0   9  11        113.75        117.85         3.46 o                         
   1   9  11        396.89        406.03         8.29 o                         
   2   9  11         67.60         72.91         3.04 o                         
   3   9  11         27.46         22.43         1.99 o                         
   4   9  11         38.18         36.12         5.23 o                         
   5   9  11          7.56          9.03         3.71 o                         
  -5  10  11         16.38          7.33         2.62 o                         
  -4  10  11         18.20         12.76         2.23 o                         
  -3  10  11         43.71         38.32         2.62 o                         
  -2  10  11          7.19          5.20         1.37 o                         
  -1  10  11        294.67        296.66         8.12 o                         
   0  10  11          7.49          8.54         1.37 o                         
   1  10  11         30.64         27.47         3.38 o                         
   2  10  11         25.81         23.00         2.05 o                         
   3  10  11         13.24         14.57         2.10 o                         
   4  10  11         16.07         17.14         3.48 o                         
  -4  11  11         41.45         44.49         3.36 o                         
  -3  11  11          2.39          0.99         1.43 o                         
  -2  11  11          5.40          3.57         1.36 o                         
  -1  11  11          8.42          8.38         1.48 o                         
   0  11  11         63.00         65.14         3.17 o                         
   1  11  11         72.52         74.86         3.32 o                         
   2  11  11         86.87         88.63         3.42 o                         
   3  11  11         22.50         18.34         2.43 o                         
   4  11  11         10.21          1.84         7.37 o                         
  -4  12  11         12.09         12.11         2.55 o                         
  -3  12  11          3.22          2.15         1.53 o                         
  -2  12  11         21.60         21.15         2.48 o                         
  -1  12  11          5.03          3.50         1.57 o                         
   0  12  11        122.48        124.39         4.58 o                         
   1  12  11         23.93         22.48         2.65 o                         
   2  12  11         10.44          7.14         1.86 o                         
   3  12  11         34.13         27.34         3.12 o                         
  -3  13  11         39.15         41.56         3.55 o                         
  -2  13  11          2.88          4.95         1.85 o                         
  -1  13  11          4.29          4.45         1.77 o                         
   0  13  11         49.59         47.90         3.29 o                         
   1  13  11         51.11         49.59         2.96 o                         
   2  13  11          8.07          4.81         2.02 o                         
   3  13  11         57.65         61.17         5.18 o                         
  -2  14  11          9.36         10.38         2.29 o                         
  -1  14  11         17.66         20.77         2.91 o                         
   0  14  11         11.45          8.07         2.12 o                         
   1  14  11          5.85          6.12         2.02 o                         
   2  14  11         18.78         16.55         2.98 o                         
  -2 -14  12         27.47         27.15         2.52 o                         
  -1 -14  12         29.00         24.76         4.35 o                         
   0 -14  12          3.10          3.04         1.98 o                         
   1 -14  12          8.87          6.13         1.93 o                         
  -3 -13  12         25.94         32.33         3.21 o                         
  -2 -13  12          0.43          2.94         1.61 o                         
  -1 -13  12         18.60         17.12         2.10 o                         
   0 -13  12         16.54         18.76         2.08 o                         
   1 -13  12         20.80         19.52         2.03 o                         
   2 -13  12          5.67          3.40         1.65 o                         
  -4 -12  12         41.72         39.65         5.24 o                         
  -3 -12  12         28.88         30.43         2.54 o                         
  -2 -12  12         16.07         13.33         1.84 o                         
  -1 -12  12         11.54         12.92         1.77 o                         
   0 -12  12         18.18         14.50         1.80 o                         
   1 -12  12         76.00         76.38         3.25 o                         
   2 -12  12         63.59         63.09         4.54 o                         
   3 -12  12         24.91         28.45         5.37 o                         
  -4 -11  12         25.08         28.29         3.01 o                         
  -3 -11  12         19.28         13.44         1.90 o                         
  -2 -11  12         45.25         46.86         2.50 o                         
  -1 -11  12         56.60         60.34         2.87 o                         
   0 -11  12        103.70         97.16         3.85 o                         
   1 -11  12         73.38         69.62         2.95 o                         
   2 -11  12          2.46          2.72         1.25 o                         
   3 -11  12         21.13         21.85         6.09 o                         
   4 -11  12         14.62         15.02         4.91 o                         
  -5 -10  12         13.98          6.37         3.68 o                         
  -4 -10  12         35.64         35.34         6.09 o                         
  -3 -10  12         96.46         97.45         3.76 o                         
  -2 -10  12         25.51         23.15         2.29 o                         
  -1 -10  12         46.52         39.85         2.64 o                         
   0 -10  12         19.65         18.08         1.74 o                         
   1 -10  12         88.83         89.95         3.57 o                         
   2 -10  12        112.31        113.49         4.89 o                         
   3 -10  12         69.22         73.59         4.77 o                         
   4 -10  12          3.98          4.37         3.04 o                         
  -5  -9  12         31.41         31.16         3.09 o                         
  -4  -9  12         15.33         22.89         2.50 o                         
  -3  -9  12         25.86         26.57         2.05 o                         
  -2  -9  12        245.41        241.54         6.45 o                         
  -1  -9  12         45.90         43.91         2.28 o                         
   0  -9  12         73.20         65.71         2.79 o                         
   1  -9  12        174.20        179.03         6.12 o                         
   2  -9  12        128.47        135.01         5.13 o                         
   3  -9  12          6.84          6.84         1.98 o                         
   4  -9  12         73.24         81.50         5.31 o                         
   5  -9  12          0.22          0.71         3.01 o                         
  -5  -8  12         32.26         29.86         2.96 o                         
  -4  -8  12        173.91        172.05         5.87 o                         
  -3  -8  12         97.59         96.36         3.16 o                         
  -2  -8  12         91.73         93.20         2.95 o                         
  -1  -8  12         47.12         51.86         2.13 o                         
   0  -8  12         71.44         70.98         2.35 o                         
   1  -8  12        109.54         99.96         3.40 o                         
   2  -8  12          8.07          8.77         2.06 o                         
   3  -8  12        181.78        195.01         6.84 o                         
   4  -8  12         12.00          8.88         2.52 o                         
   5  -8  12          1.86          1.84         4.30 o                         
  -6  -7  12          0.40          0.96         2.55 o                         
  -5  -7  12         27.30         25.39         4.36 o                         
  -4  -7  12        130.72        132.12         4.90 o                         
  -3  -7  12         71.55         65.23         2.46 o                         
  -2  -7  12         54.09         52.43         2.12 o                         
  -1  -7  12        155.52        165.79         3.82 o                         
   0  -7  12         25.53         26.34         1.72 o                         
   1  -7  12         68.92         62.54         2.50 o                         
   2  -7  12         65.58         63.74         2.76 o                         
   3  -7  12        103.96        114.07         5.37 o                         
   4  -7  12         68.04         78.35         7.39 o                         
   5  -7  12         30.63         37.18         6.35 o                         
  -6  -6  12          2.17          3.64         3.91 o                         
  -5  -6  12         14.69         11.73         2.10 o                         
  -4  -6  12         10.16          8.13         1.78 o                         
  -3  -6  12         12.08          9.64         1.32 o                         
  -2  -6  12        119.69        122.59         3.15 o                         
  -1  -6  12         74.46         78.65         2.19 o                         
   0  -6  12         46.46         44.69         1.76 o                         
   1  -6  12         40.32         39.72         1.74 o                         
   2  -6  12         20.89         21.91         1.28 o                         
   3  -6  12         45.13         41.54         2.22 o                         
   4  -6  12         91.97         94.83         4.06 o                         
   5  -6  12          7.54          5.36         1.77 o                         
  -6  -5  12          2.66          1.02         2.18 o                         
  -5  -5  12         60.21         54.95         3.36 o                         
  -4  -5  12         81.21         79.54         3.62 o                         
  -3  -5  12         46.47         41.80         2.11 o                         
  -2  -5  12         85.50         86.31         2.53 o                         
  -1  -5  12         50.22         49.87         2.04 o                         
   0  -5  12        447.42        404.20         6.25 o                         
   1  -5  12         36.40         35.88         1.12 o                         
   2  -5  12        327.81        320.25         5.70 o                         
   3  -5  12        123.87        121.24         3.76 o                         
   4  -5  12        111.69        114.41         4.00 o                         
   5  -5  12          1.36          2.17         1.50 o                         
   6  -5  12          0.55          2.14         1.95 o                         
  -6  -4  12          3.42          0.59         2.11 o                         
  -5  -4  12         19.86         22.46         3.09 o                         
  -4  -4  12        422.99        418.62         9.37 o                         
  -3  -4  12        313.80        309.50         5.94 o                         
  -2  -4  12         42.16         41.15         1.66 o                         
  -1  -4  12         38.02         45.19         1.16 o                         
   0  -4  12        272.51        280.92         4.55 o                         
   1  -4  12        218.53        216.61         3.34 o                         
   2  -4  12        169.99        167.19         4.09 o                         
   3  -4  12        438.68        413.95         9.21 o                         
   4  -4  12         24.09         22.02         2.31 o                         
   5  -4  12          4.78          6.04         1.79 o                         
   6  -4  12         38.10         37.87         3.69 o                         
  -6  -3  12          9.23          9.25         2.58 o                         
  -5  -3  12        101.80         86.36         3.32 o                         
  -4  -3  12          1.47          2.29         1.13 o                         
  -3  -3  12        187.51        199.38         4.21 o                         
  -2  -3  12          0.71          0.59         0.52 o                         
  -1  -3  12         60.57         77.25         1.49 o                         
   0  -3  12        224.29        218.77         3.03 o                         
   1  -3  12        271.63        280.04         4.25 o                         
   2  -3  12         87.15         83.35         2.13 o                         
   3  -3  12        218.09        218.87         5.54 o                         
   4  -3  12         46.66         41.46         2.78 o                         
   5  -3  12          6.25          5.75         1.73 o                         
   6  -3  12         39.08         52.22         5.10 o                         
  -6  -2  12          5.30          0.21         1.85 o                         
  -5  -2  12          5.89          5.79         1.52 o                         
  -4  -2  12        298.21        278.58         6.14 o                         
  -3  -2  12        155.99        164.71         3.35 o                         
  -2  -2  12          8.74          7.88         0.52 o                         
  -1  -2  12        717.90        719.71         8.71 o                         
   0  -2  12         35.37         33.83         0.88 o                         
   1  -2  12         61.20         55.51         1.68 o                         
   2  -2  12        380.59        367.95         6.06 o                         
   3  -2  12         34.78         32.81         2.01 o                         
   4  -2  12         53.89         57.09         2.75 o                         
   5  -2  12          8.13          5.85         2.86 o                         
   6  -2  12         11.46         12.35         2.50 o                         
  -6  -1  12          6.51          7.09         2.27 o                         
  -5  -1  12        172.33        174.78         5.43 o                         
  -4  -1  12         40.84         38.01         1.86 o                         
  -3  -1  12         16.07         13.34         0.89 o                         
  -2  -1  12         87.75         97.83         1.70 o                         
  -1  -1  12         13.17         13.73         0.56 o                         
   0  -1  12        208.65        214.51         2.65 o                         
   1  -1  12        475.19        484.08         7.26 o                         
   2  -1  12        886.85        857.12        15.25 o                         
   3  -1  12        191.96        187.63         4.92 o                         
   4  -1  12        241.11        227.08         6.03 o                         
   5  -1  12         35.05         34.02         3.01 o                         
   6  -1  12          7.00          8.60         2.26 o                         
  -6   0  12         15.45         15.15         2.23 o                         
  -5   0  12        475.75        501.50        11.13 o                         
  -4   0  12        266.74        268.11         5.95 o                         
  -3   0  12          6.59          7.92         0.73 o                         
  -2   0  12         23.87         26.88         0.88 o                         
  -1   0  12         11.89         14.16         0.57 o                         
   0   0  12        117.74        118.32         1.72 o                         
   1   0  12       4141.09       4215.23        54.70 o                         
   2   0  12         21.35         19.07         1.11 o                         
   3   0  12        382.19        376.70         8.54 o                         
   4   0  12         74.88         70.92         3.48 o                         
   5   0  12         11.92         14.24         2.23 o                         
   6   0  12          8.87          6.73         2.20 o                         
  -6   1  12          6.51          4.52         2.00 o                         
  -5   1  12        172.38        183.68         5.01 o                         
  -4   1  12         40.81         37.04         2.28 o                         
  -3   1  12         16.06         13.27         0.91 o                         
  -2   1  12         87.76         95.05         1.68 o                         
  -1   1  12         13.13         13.88         0.75 o                         
   0   1  12        208.80        208.76         2.60 o                         
   1   1  12        475.24        485.64         6.93 o                         
   2   1  12        886.65        847.19        13.13 o                         
   3   1  12        191.99        187.15         5.10 o                         
   4   1  12        241.29        231.23         6.07 o                         
   5   1  12         35.07         36.29         3.10 o                         
   6   1  12          7.00          5.05         2.16 o                         
  -6   2  12          5.31          4.39         2.33 o                         
  -5   2  12          5.86          5.45         2.01 o                         
  -4   2  12        298.24        282.34         6.27 o                         
  -3   2  12        156.16        165.61         3.30 o                         
  -2   2  12          8.71          8.05         0.62 o                         
  -1   2  12        718.03        728.71         9.54 o                         
   0   2  12         35.42         32.69         0.88 o                         
   1   2  12         61.19         55.09         1.47 o                         
   2   2  12        380.51        359.88         6.15 o                         
   3   2  12         34.84         36.79         2.31 o                         
   4   2  12         53.91         48.36         2.70 o                         
   5   2  12          8.15          6.53         1.88 o                         
   6   2  12         11.46         16.00         2.73 o                         
  -6   3  12          9.24          6.73         2.65 o                         
  -5   3  12        101.78         87.51         4.10 o                         
  -4   3  12          1.47          0.34         1.01 o                         
  -3   3  12        187.55        198.29         4.19 o                         
  -2   3  12          0.71          0.82         0.55 o                         
  -1   3  12         60.54         77.69         3.37 o                         
   0   3  12        224.29        215.51         3.28 o                         
   1   3  12        271.54        272.00         3.81 o                         
   2   3  12         87.06         85.64         3.05 o                         
   3   3  12        218.05        220.01         5.71 o                         
   4   3  12         46.58         41.24         3.14 o                         
   5   3  12          6.25          6.88         2.41 o                         
   6   3  12         39.05         48.74         4.39 o                         
  -6   4  12          3.42          2.55         2.49 o                         
  -5   4  12         19.86         19.86         2.51 o                         
  -4   4  12        422.72        425.13        11.92 o                         
  -3   4  12        313.94        308.27         6.41 o                         
  -2   4  12         42.13         43.31         1.81 o                         
  -1   4  12         38.10         45.43         1.37 o                         
   0   4  12        272.32        271.27         3.84 o                         
   1   4  12        218.43        210.89         3.13 o                         
   2   4  12        170.05        164.24         3.44 o                         
   3   4  12        438.54        421.89         9.43 o                         
   4   4  12         24.13         23.09         2.11 o                         
   5   4  12          4.78          6.35         1.99 o                         
   6   4  12         38.13         36.55         3.31 o                         
  -6   5  12          2.66          2.97         3.50 o                         
  -5   5  12         60.21         52.99         3.66 o                         
  -4   5  12         81.27         86.07         3.89 o                         
  -3   5  12         46.45         40.42         2.39 o                         
  -2   5  12         85.54         89.67         3.14 o                         
  -1   5  12         50.18         44.78         1.40 o                         
   0   5  12        447.52        389.17         6.31 o                         
   1   5  12         36.40         35.08         1.36 o                         
   2   5  12        327.79        330.38         5.75 o                         
   3   5  12        123.82        122.72         3.61 o                         
   4   5  12        111.77        112.95         5.82 o                         
   5   5  12          1.37          0.29         1.74 o                         
   6   5  12          0.55          3.66         2.42 o                         
  -6   6  12          2.17          0.15         2.64 o                         
  -5   6  12         14.66         13.28         2.68 o                         
  -4   6  12         10.15          6.44         1.77 o                         
  -3   6  12         12.05         12.17         1.62 o                         
  -2   6  12        119.60        128.30         3.87 o                         
  -1   6  12         74.55         79.61         2.62 o                         
   0   6  12         46.46         45.47         2.15 o                         
   1   6  12         40.27         40.80         1.93 o                         
   2   6  12         20.90         21.89         1.25 o                         
   3   6  12         45.14         41.92         2.33 o                         
   4   6  12         91.94         92.88         4.49 o                         
   5   6  12          7.54          6.39         2.48 o                         
  -6   7  12          0.41         -2.42         2.42 o                         
  -5   7  12         27.29         26.59         4.11 o                         
  -4   7  12        130.70        134.51         5.19 o                         
  -3   7  12         71.55         70.22         3.11 o                         
  -2   7  12         54.08         54.51         2.80 o                         
  -1   7  12        155.51        161.76         4.11 o                         
   0   7  12         25.53         27.44         1.67 o                         
   1   7  12         68.96         68.02         4.39 o                         
   2   7  12         65.54         62.88         2.06 o                         
   3   7  12        104.07        107.08         3.48 o                         
   4   7  12         68.01         78.51         4.00 o                         
   5   7  12         30.64         36.03         3.79 o                         
  -5   8  12         32.30         37.38         3.60 o                         
  -4   8  12        173.80        174.72         6.16 o                         
  -3   8  12         97.59         96.74         3.41 o                         
  -2   8  12         91.71         95.86         3.67 o                         
  -1   8  12         47.10         52.34         2.30 o                         
   0   8  12         71.52         72.04         2.61 o                         
   1   8  12        109.47        105.27         3.52 o                         
   2   8  12          8.07          7.40         1.18 o                         
   3   8  12        181.70        178.86         5.36 o                         
   4   8  12         12.01         10.97         5.14 o                         
   5   8  12          1.85          5.52         5.06 o                         
  -5   9  12         31.43         33.94         4.14 o                         
  -4   9  12         15.34         16.00         2.20 o                         
  -3   9  12         25.88         22.41         2.20 o                         
  -2   9  12        245.32        255.06         6.09 o                         
  -1   9  12         45.87         46.64         2.34 o                         
   0   9  12         73.19         65.09         2.62 o                         
   1   9  12        174.15        175.16         4.51 o                         
   2   9  12        128.46        128.82         3.64 o                         
   3   9  12          6.83          4.68         1.70 o                         
   4   9  12         73.20         77.57         5.84 o                         
   5   9  12          0.21         -2.71         2.71 o                         
  -5  10  12         13.97         10.74         2.74 o                         
  -4  10  12         35.63         36.99         3.10 o                         
  -3  10  12         96.46         89.15         4.25 o                         
  -2  10  12         25.49         27.78         3.18 o                         
  -1  10  12         46.56         40.86         2.93 o                         
   0  10  12         19.64         17.96         2.00 o                         
   1  10  12         88.93         91.17         3.88 o                         
   2  10  12        112.35        111.34         4.21 o                         
   3  10  12         69.19         67.91         4.47 o                         
   4  10  12          3.99          4.72         2.48 o                         
  -4  11  12         25.09         23.03         2.78 o                         
  -3  11  12         19.27         12.30         1.87 o                         
  -2  11  12         45.28         43.32         2.82 o                         
  -1  11  12         56.56         58.27         2.90 o                         
   0  11  12        103.73         95.30         4.08 o                         
   1  11  12         73.38         76.42         3.46 o                         
   2  11  12          2.44          2.89         1.55 o                         
   3  11  12         21.13         21.86         2.80 o                         
   4  11  12         14.61          7.52         5.37 o                         
  -4  12  12         41.69         44.24         3.98 o                         
  -3  12  12         28.88         31.49         2.63 o                         
  -2  12  12         16.05         13.32         2.14 o                         
  -1  12  12         11.56          8.20         1.87 o                         
   0  12  12         18.20         17.57         2.25 o                         
   1  12  12         76.00         84.21         4.28 o                         
   2  12  12         63.62         70.79         4.54 o                         
   3  12  12         24.89         20.41         3.63 o                         
  -3  13  12         25.96         33.72         3.82 o                         
  -2  13  12          0.43         -0.47         1.61 o                         
  -1  13  12         18.61         12.86         2.26 o                         
   0  13  12         16.53         17.47         2.27 o                         
   1  13  12         20.79         17.02         2.41 o                         
   2  13  12          5.69          6.28         2.07 o                         
  -2  14  12         27.48         29.72         3.22 o                         
  -1  14  12         29.00         23.46         2.84 o                         
   0  14  12          3.11          2.09         2.26 o                         
   1  14  12          8.86          6.48         2.64 o                         
  -1 -14  13         15.37         11.51         2.19 o                         
   0 -14  13          0.68         -0.43         1.61 o                         
   1 -14  13          5.93          2.48         2.10 o                         
  -3 -13  13         28.05         26.45         2.61 o                         
  -2 -13  13         13.06          7.49         1.77 o                         
  -1 -13  13          4.20          2.88         1.60 o                         
   0 -13  13          8.49          7.24         1.67 o                         
   1 -13  13          9.58          5.96         1.71 o                         
   2 -13  13         27.42         27.32         2.80 o                         
  -3 -12  13          6.93          8.25         1.87 o                         
  -2 -12  13         43.25         41.34         2.78 o                         
  -1 -12  13         59.56         63.87         3.12 o                         
   0 -12  13         61.14         58.57         3.44 o                         
   1 -12  13         47.79         48.27         3.09 o                         
   2 -12  13         15.05         14.78         3.08 o                         
   3 -12  13          3.32          7.53         3.50 o                         
  -4 -11  13          8.96         11.81         2.38 o                         
  -3 -11  13         13.30         11.91         1.85 o                         
  -2 -11  13          4.61          1.72         1.29 o                         
  -1 -11  13         56.03         57.38         2.85 o                         
   0 -11  13         20.28         17.27         2.21 o                         
   1 -11  13          8.09          8.24         1.43 o                         
   2 -11  13         58.78         58.85         3.48 o                         
   3 -11  13         78.62         74.97         7.42 o                         
  -5 -10  13        104.29        127.49         8.53 o                         
  -4 -10  13         13.19         12.33         2.13 o                         
  -3 -10  13         18.84         11.64         1.70 o                         
  -2 -10  13         16.78         13.60         1.56 o                         
  -1 -10  13         53.21         47.77         2.80 o                         
   0 -10  13          7.10          6.90         1.44 o                         
   1 -10  13         87.00         85.17         3.11 o                         
   2 -10  13         44.94         38.38         2.64 o                         
   3 -10  13         69.76         68.60         4.84 o                         
   4 -10  13          5.50          3.63         3.20 o                         
  -5  -9  13          0.78          0.38         1.99 o                         
  -4  -9  13         27.61         30.01         2.82 o                         
  -3  -9  13         11.17          6.82         1.43 o                         
  -2  -9  13         68.23         65.07         2.74 o                         
  -1  -9  13         54.42         50.00         2.51 o                         
   0  -9  13         72.08         68.44         3.50 o                         
   1  -9  13         58.74         55.54         3.65 o                         
   2  -9  13         38.49         40.27         3.75 o                         
   3  -9  13         22.08         19.79         2.61 o                         
   4  -9  13        119.79        123.02         7.60 o                         
  -5  -8  13         12.38         17.39         2.55 o                         
  -4  -8  13         33.29         34.52         2.91 o                         
  -3  -8  13         12.72         14.67         1.65 o                         
  -2  -8  13         51.72         51.06         2.77 o                         
  -1  -8  13        146.73        152.04         3.79 o                         
   0  -8  13        118.31        118.41         3.72 o                         
   1  -8  13         22.83         20.23         1.70 o                         
   2  -8  13         21.44         22.61         1.83 o                         
   3  -8  13         74.63         73.10         4.76 o                         
   4  -8  13         51.85         52.50         4.47 o                         
   5  -8  13         10.00          4.46         3.39 o                         
  -6  -7  13         12.13         10.19         2.98 o                         
  -5  -7  13         49.65         39.39         3.85 o                         
  -4  -7  13         40.23         39.63         3.43 o                         
  -3  -7  13        174.61        182.72         4.34 o                         
  -2  -7  13         35.08         29.63         1.76 o                         
  -1  -7  13         57.06         55.63         2.19 o                         
   0  -7  13         94.55         97.50         2.77 o                         
   1  -7  13        524.96        520.70         9.34 o                         
   2  -7  13        146.43        151.19         3.90 o                         
   3  -7  13        163.04        174.55         5.47 o                         
   4  -7  13         87.69         96.16         4.45 o                         
   5  -7  13         30.69         32.02         3.30 o                         
  -6  -6  13          7.35          8.58         3.08 o                         
  -5  -6  13         84.21         78.88         4.03 o                         
  -4  -6  13         99.12        103.93         5.32 o                         
  -3  -6  13        384.97        376.11         7.86 o                         
  -2  -6  13         41.69         43.16         2.36 o                         
  -1  -6  13          8.63          8.18         1.44 o                         
   0  -6  13        147.55        145.34         3.64 o                         
   1  -6  13        124.48        133.68         3.16 o                         
   2  -6  13        393.58        385.72         7.69 o                         
   3  -6  13        301.03        320.23         8.45 o                         
   4  -6  13         24.54         21.19         2.28 o                         
   5  -6  13         34.57         33.38         3.42 o                         
  -6  -5  13          0.03         -0.29         1.97 o                         
  -5  -5  13          6.20          5.06         1.79 o                         
  -4  -5  13        114.24        111.17         4.27 o                         
  -3  -5  13        165.89        167.56         4.20 o                         
  -2  -5  13         84.20         81.07         2.57 o                         
  -1  -5  13         47.22         49.93         1.61 o                         
   0  -5  13         13.58         14.39         1.10 o                         
   1  -5  13         61.73         57.34         1.90 o                         
   2  -5  13        254.74        236.57         4.79 o                         
   3  -5  13         98.49         91.71         3.78 o                         
   4  -5  13         27.97         28.88         2.24 o                         
   5  -5  13          5.13          4.41         2.57 o                         
  -6  -4  13         16.55         14.64         2.83 o                         
  -5  -4  13         45.94         41.80         2.80 o                         
  -4  -4  13        190.56        200.11         5.36 o                         
  -3  -4  13         16.29         17.18         1.51 o                         
  -2  -4  13         10.08         10.06         1.02 o                         
  -1  -4  13         11.19         13.17         0.85 o                         
   0  -4  13        200.24        217.11         3.56 o                         
   1  -4  13         37.72         40.63         1.49 o                         
   2  -4  13         48.01         46.30         1.71 o                         
   3  -4  13         48.95         41.19         2.45 o                         
   4  -4  13         29.76         26.56         2.19 o                         
   5  -4  13          8.53          8.17         1.95 o                         
   6  -4  13         19.28         16.79         2.64 o                         
  -6  -3  13          3.45          1.94         2.18 o                         
  -5  -3  13         20.75         14.36         2.20 o                         
  -4  -3  13         59.60         59.03         2.81 o                         
  -3  -3  13         16.71         22.47         1.60 o                         
  -2  -3  13         33.59         35.41         1.53 o                         
  -1  -3  13         25.01         25.56         0.89 o                         
   0  -3  13        301.43        305.60         4.25 o                         
   1  -3  13        147.03        159.12         2.76 o                         
   2  -3  13         93.75         98.42         2.67 o                         
   3  -3  13       1542.03       1517.07        29.37 o                         
   4  -3  13         12.61         12.46         2.37 o                         
   5  -3  13         70.28         77.90         4.09 o                         
   6  -3  13         20.54         26.19         3.17 o                         
  -6  -2  13          8.99          8.30         3.21 o                         
  -5  -2  13        142.41        142.25         4.72 o                         
  -4  -2  13        316.22        306.75         7.35 o                         
  -3  -2  13         13.99         11.22         1.01 o                         
  -2  -2  13         68.64         75.75         1.47 o                         
  -1  -2  13        326.45        358.68         5.86 o                         
   0  -2  13        696.69        665.02         8.51 o                         
   1  -2  13        260.99        268.15         4.45 o                         
   2  -2  13        399.16        381.04         7.39 o                         
   3  -2  13         84.56         79.95         3.18 o                         
   4  -2  13          4.92          1.50         1.38 o                         
   5  -2  13         10.14          7.03         1.89 o                         
   6  -2  13         91.38        102.89         5.99 o                         
  -6  -1  13          5.71          1.30         2.11 o                         
  -5  -1  13         32.92         30.11         4.15 o                         
  -4  -1  13        111.46        106.03         3.66 o                         
  -3  -1  13        369.42        369.83         6.05 o                         
  -2  -1  13         72.94         74.73         1.72 o                         
  -1  -1  13        102.62        109.99         1.65 o                         
   0  -1  13        133.30        140.86         2.05 o                         
   1  -1  13        338.63        340.78         5.09 o                         
   2  -1  13         40.93         39.60         2.13 o                         
   3  -1  13        342.27        333.99         7.69 o                         
   4  -1  13         67.19         59.03         2.87 o                         
   5  -1  13         61.85         75.27         4.56 o                         
   6  -1  13          8.84         12.74         2.70 o                         
  -6   0  13         20.87         24.82         3.50 o                         
  -5   0  13         31.07         31.78         2.29 o                         
  -4   0  13        165.08        162.86         4.24 o                         
  -3   0  13          0.10         -0.20         0.57 o                         
  -2   0  13         24.64         23.28         0.88 o                         
  -1   0  13          1.63          1.02         0.37 o                         
   0   0  13        487.81        501.12         6.49 o                         
   1   0  13        916.15        863.18        11.78 o                         
   2   0  13         28.15         26.13         1.44 o                         
   3   0  13          9.75          6.43         1.20 o                         
   4   0  13          0.95          1.93         1.25 o                         
   5   0  13          0.08         -1.42         1.42 o                         
   6   0  13          8.41          6.72         2.34 o                         
  -6   1  13          5.71          4.25         2.69 o                         
  -5   1  13         32.97         33.19         2.30 o                         
  -4   1  13        111.43        114.95         4.07 o                         
  -3   1  13        369.34        376.25         6.33 o                         
  -2   1  13         72.88         76.03         1.41 o                         
  -1   1  13        102.56        109.45         2.08 o                         
   0   1  13        133.30        137.42         2.08 o                         
   1   1  13        338.86        337.56         5.22 o                         
   2   1  13         40.94         34.55         1.71 o                         
   3   1  13        342.34        330.32         7.98 o                         
   4   1  13         67.24         58.55         3.38 o                         
   5   1  13         61.90         68.50         3.99 o                         
   6   1  13          8.84          7.21         2.33 o                         
  -6   2  13          8.99          8.28         2.62 o                         
  -5   2  13        142.36        155.79         5.01 o                         
  -4   2  13        316.16        311.25         6.73 o                         
  -3   2  13         14.01         12.71         1.25 o                         
  -2   2  13         68.60         72.75         2.30 o                         
  -1   2  13        326.47        354.83         5.29 o                         
   0   2  13        696.63        657.39         7.67 o                         
   1   2  13        260.98        264.43         4.77 o                         
   2   2  13        399.23        377.90         8.52 o                         
   3   2  13         84.58         88.66         3.25 o                         
   4   2  13          4.93          2.81         1.29 o                         
   5   2  13         10.15         10.00         2.12 o                         
   6   2  13         91.39        110.41         6.22 o                         
  -6   3  13          3.45          1.93         2.61 o                         
  -5   3  13         20.73         20.45         2.48 o                         
  -4   3  13         59.57         61.42         2.99 o                         
  -3   3  13         16.73         19.93         1.36 o                         
  -2   3  13         33.60         31.38         1.49 o                         
  -1   3  13         25.02         25.58         1.10 o                         
   0   3  13        301.40        306.57         4.43 o                         
   1   3  13        146.98        153.07         3.51 o                         
   2   3  13         93.70         94.73         2.83 o                         
   3   3  13       1541.96       1523.80        29.51 o                         
   4   3  13         12.58         10.49         1.97 o                         
   5   3  13         70.31         79.04         4.30 o                         
   6   3  13         20.54         19.48         2.99 o                         
  -6   4  13         16.56         17.85         3.35 o                         
  -5   4  13         46.00         40.58         3.29 o                         
  -4   4  13        190.62        190.27         6.14 o                         
  -3   4  13         16.32         16.36         1.63 o                         
  -2   4  13         10.06         11.68         1.14 o                         
  -1   4  13         11.15         12.67         0.89 o                         
   0   4  13        200.17        212.15         3.30 o                         
   1   4  13         37.67         34.39         1.33 o                         
   2   4  13         47.94         45.83         1.78 o                         
   3   4  13         48.95         44.92         2.74 o                         
   4   4  13         29.79         29.57         2.47 o                         
   5   4  13          8.55          8.08         2.13 o                         
   6   4  13         19.31         16.03         2.98 o                         
  -6   5  13          0.03         -1.79         4.33 o                         
  -5   5  13          6.20          4.74         1.91 o                         
  -4   5  13        114.25        109.60         7.29 o                         
  -3   5  13        165.81        162.96         5.14 o                         
  -2   5  13         84.21         83.97         3.06 o                         
  -1   5  13         47.20         53.66         1.84 o                         
   0   5  13         13.57         15.98         0.99 o                         
   1   5  13         61.73         54.60         1.56 o                         
   2   5  13        254.80        238.47         4.66 o                         
   3   5  13         98.47         94.73         3.59 o                         
   4   5  13         27.97         26.49         2.64 o                         
   5   5  13          5.13          7.61         2.19 o                         
  -6   6  13          7.33         10.62         3.56 o                         
  -5   6  13         84.23         74.05         4.19 o                         
  -4   6  13         99.19         96.48         4.36 o                         
  -3   6  13        385.08        386.25         8.83 o                         
  -2   6  13         41.65         45.62         2.33 o                         
  -1   6  13          8.64          9.63         1.16 o                         
   0   6  13        147.63        146.70         3.12 o                         
   1   6  13        124.36        128.87         2.75 o                         
   2   6  13        393.68        376.28         6.70 o                         
   3   6  13        300.96        315.16         7.83 o                         
   4   6  13         24.53         26.10         3.19 o                         
   5   6  13         34.56         38.21         4.12 o                         
  -6   7  13         12.15          3.87         3.32 o                         
  -5   7  13         49.62         46.76         3.61 o                         
  -4   7  13         40.24         37.19         3.22 o                         
  -3   7  13        174.62        176.77         5.24 o                         
  -2   7  13         35.09         31.50         2.15 o                         
  -1   7  13         57.07         57.40         2.30 o                         
   0   7  13         94.57        101.35         3.30 o                         
   1   7  13        524.97        531.85        10.25 o                         
   2   7  13        146.40        155.04         4.13 o                         
   3   7  13        163.04        177.61         7.20 o                         
   4   7  13         87.64         90.60         4.61 o                         
   5   7  13         30.70         34.79         4.13 o                         
  -5   8  13         12.39          9.00         2.47 o                         
  -4   8  13         33.27         27.09         2.86 o                         
  -3   8  13         12.69         16.88         1.90 o                         
  -2   8  13         51.75         55.42         3.52 o                         
  -1   8  13        146.69        154.14         4.11 o                         
   0   8  13        118.38        119.53         3.47 o                         
   1   8  13         22.82         20.02         1.69 o                         
   2   8  13         21.45         21.82         1.81 o                         
   3   8  13         74.68         74.62         5.10 o                         
   4   8  13         51.83         52.96         5.35 o                         
   5   8  13          9.99          7.25         3.68 o                         
  -5   9  13          0.78          1.17         2.12 o                         
  -4   9  13         27.61         26.84         2.58 o                         
  -3   9  13         11.18          8.30         1.64 o                         
  -2   9  13         68.16         77.33         3.18 o                         
  -1   9  13         54.41         55.30         3.07 o                         
   0   9  13         72.06         72.14         2.78 o                         
   1   9  13         58.76         55.80         2.48 o                         
   2   9  13         38.49         38.00         2.36 o                         
   3   9  13         22.08         21.10         2.97 o                         
   4   9  13        119.75        110.27         7.60 o                         
  -5  10  13        104.29        121.16         7.58 o                         
  -4  10  13         13.19          9.56         2.12 o                         
  -3  10  13         18.86         15.95         1.94 o                         
  -2  10  13         16.73         13.65         1.77 o                         
  -1  10  13         53.24         48.50         2.72 o                         
   0  10  13          7.10          8.15         2.16 o                         
   1  10  13         86.98         89.89         3.58 o                         
   2  10  13         44.98         43.04         3.19 o                         
   3  10  13         69.71         77.17         5.01 o                         
   4  10  13          5.50          3.06         2.74 o                         
  -4  11  13          8.97          7.66         2.50 o                         
  -3  11  13         13.32         12.53         1.89 o                         
  -2  11  13          4.61          2.74         1.37 o                         
  -1  11  13         56.01         55.89         2.85 o                         
   0  11  13         20.29         20.39         2.46 o                         
   1  11  13          8.10         10.18         2.12 o                         
   2  11  13         58.83         62.72         4.34 o                         
   3  11  13         78.65         80.33         5.34 o                         
  -3  12  13          6.91          4.07         1.69 o                         
  -2  12  13         43.21         39.06         3.00 o                         
  -1  12  13         59.54         62.16         3.51 o                         
   0  12  13         61.13         52.68         3.52 o                         
   1  12  13         47.79         47.24         4.45 o                         
   2  12  13         15.04         17.21         2.71 o                         
   3  12  13          3.32          1.19         2.44 o                         
  -3  13  13         28.07         32.33         3.97 o                         
  -2  13  13         13.06         12.22         3.49 o                         
  -1  13  13          4.20          3.88         1.88 o                         
   0  13  13          8.48         10.60         2.13 o                         
   1  13  13          9.58         11.41         3.01 o                         
   2  13  13         27.40         18.70         2.91 o                         
  -1  14  13         15.35         14.69         2.76 o                         
   0  14  13          0.68         -1.91         1.91 o                         
   1  14  13          5.94          3.20         2.34 o                         
  -1 -14  14         16.50         17.50         2.59 o                         
   0 -14  14          4.82          3.81         1.68 o                         
  -2 -13  14         19.83         14.52         2.37 o                         
  -1 -13  14          4.02          1.41         1.48 o                         
   0 -13  14         25.71         21.68         2.22 o                         
   1 -13  14         53.40         55.58         4.52 o                         
   2 -13  14         49.53         46.80         4.29 o                         
  -3 -12  14          8.33          6.85         2.10 o                         
  -2 -12  14         14.55          9.81         1.86 o                         
  -1 -12  14         37.42         39.13         2.92 o                         
   0 -12  14         17.63         17.93         2.89 o                         
   1 -12  14         12.14         10.49         1.86 o                         
   2 -12  14          3.06          2.79         1.75 o                         
   3 -12  14         21.20         15.75         3.51 o                         
  -4 -11  14         31.45         21.51         5.42 o                         
  -3 -11  14          8.74          5.07         1.58 o                         
  -2 -11  14         15.63          9.09         1.52 o                         
  -1 -11  14         11.85         10.28         1.70 o                         
   0 -11  14         62.83         58.66         2.95 o                         
   1 -11  14          2.73          2.32         1.44 o                         
   2 -11  14        121.17        121.47         4.79 o                         
   3 -11  14         83.93         91.55         5.77 o                         
  -4 -10  14          0.16         -0.53         1.71 o                         
  -3 -10  14          9.64          7.17         1.56 o                         
  -2 -10  14         33.57         28.52         2.68 o                         
  -1 -10  14         36.56         32.14         2.26 o                         
   0 -10  14         16.02         14.89         1.64 o                         
   1 -10  14         42.46         37.94         3.01 o                         
   2 -10  14          6.13          4.63         1.53 o                         
   3 -10  14          0.14          0.05         2.06 o                         
   4 -10  14         68.96         75.19         9.82 o                         
  -5  -9  14         19.14         22.35         3.82 o                         
  -4  -9  14          7.72          7.67         2.44 o                         
  -3  -9  14          3.78          2.14         1.29 o                         
  -2  -9  14         30.62         30.50         2.01 o                         
  -1  -9  14         82.11         81.67         3.09 o                         
   0  -9  14        116.23        111.48         3.54 o                         
   1  -9  14         50.80         51.86         2.61 o                         
   2  -9  14          5.35          1.85         1.26 o                         
   3  -9  14         49.75         52.03         4.25 o                         
   4  -9  14         16.35         17.41         3.22 o                         
  -5  -8  14         91.67         94.39         4.73 o                         
  -4  -8  14          7.30          7.92         1.99 o                         
  -3  -8  14         39.52         35.68         2.40 o                         
  -2  -8  14        350.21        350.99         7.13 o                         
  -1  -8  14        142.31        142.63         3.73 o                         
   0  -8  14        107.84        107.15         3.61 o                         
   1  -8  14        159.97        149.53         4.15 o                         
   2  -8  14         20.39         21.61         1.86 o                         
   3  -8  14         37.33         35.84         3.71 o                         
   4  -8  14         25.38         19.10         3.53 o                         
   5  -8  14         13.65         15.59         5.45 o                         
  -5  -7  14         91.41         84.94         4.45 o                         
  -4  -7  14          2.02          3.71         1.69 o                         
  -3  -7  14         10.13          6.49         1.50 o                         
  -2  -7  14         73.42         68.97         2.67 o                         
  -1  -7  14          8.23          4.84         1.10 o                         
   0  -7  14        331.52        337.97         7.75 o                         
   1  -7  14        174.14        169.28         5.18 o                         
   2  -7  14        121.49        127.82         3.97 o                         
   3  -7  14        172.20        195.70         7.91 o                         
   4  -7  14         14.13         10.25         1.74 o                         
   5  -7  14          3.40         -0.19         1.99 o                         
  -6  -6  14         22.25         26.44         3.62 o                         
  -5  -6  14         32.30         27.16         2.82 o                         
  -4  -6  14        116.28        109.51         4.98 o                         
  -3  -6  14        328.07        326.87         8.11 o                         
  -2  -6  14         61.33         54.21         2.34 o                         
  -1  -6  14         42.58         37.59         1.73 o                         
   0  -6  14         99.79        104.99         2.77 o                         
   1  -6  14         15.61         12.28         1.25 o                         
   2  -6  14        118.73        112.84         3.65 o                         
   3  -6  14         76.29         75.62         4.74 o                         
   4  -6  14         88.79         84.15         6.69 o                         
   5  -6  14         21.14         21.16         2.85 o                         
  -6  -5  14          4.54          4.33         2.63 o                         
  -5  -5  14         14.93         12.33         2.20 o                         
  -4  -5  14        160.13        155.55         5.29 o                         
  -3  -5  14         20.25         15.92         1.54 o                         
  -2  -5  14        172.90        182.36         4.05 o                         
  -1  -5  14          8.59          6.14         0.92 o                         
   0  -5  14         60.11         55.86         2.36 o                         
   1  -5  14        137.04        146.19         3.38 o                         
   2  -5  14        247.39        234.44         5.30 o                         
   3  -5  14        181.39        184.25         5.31 o                         
   4  -5  14          0.44         -0.40         1.21 o                         
   5  -5  14         13.04         19.77         2.74 o                         
  -6  -4  14          8.19          9.31         2.65 o                         
  -5  -4  14          6.89          4.39         2.48 o                         
  -4  -4  14        416.03        392.55        10.46 o                         
  -3  -4  14        253.12        265.30         5.42 o                         
  -2  -4  14         10.10          8.63         1.12 o                         
  -1  -4  14         83.96        100.68         2.35 o                         
   0  -4  14         59.73         54.53         1.59 o                         
   1  -4  14         99.76         97.27         2.77 o                         
   2  -4  14         77.28         66.84         2.84 o                         
   3  -4  14         76.10         69.61         2.88 o                         
   4  -4  14         37.81         33.78         2.47 o                         
   5  -4  14         47.47         55.03         5.03 o                         
  -6  -3  14         42.49         33.40         3.23 o                         
  -5  -3  14         95.46         99.24         3.98 o                         
  -4  -3  14        102.28        102.93         5.19 o                         
  -3  -3  14        167.40        179.94         4.03 o                         
  -2  -3  14        103.90        110.71         2.78 o                         
  -1  -3  14        161.36        149.62         2.71 o                         
   0  -3  14        288.36        294.55         4.64 o                         
   1  -3  14         70.97         71.28         1.82 o                         
   2  -3  14        226.84        219.46         4.78 o                         
   3  -3  14        630.68        621.05        13.04 o                         
   4  -3  14         16.73         12.64         3.14 o                         
   5  -3  14         18.79         22.78         2.62 o                         
   6  -3  14          0.47         -0.84         2.00 o                         
  -6  -2  14         49.79         44.41         3.27 o                         
  -5  -2  14         13.84          9.12         2.04 o                         
  -4  -2  14        426.89        427.33         8.70 o                         
  -3  -2  14         10.24          8.36         1.07 o                         
  -2  -2  14        281.61        286.97         4.71 o                         
  -1  -2  14        102.36         99.56         1.92 o                         
   0  -2  14        328.77        310.63         4.30 o                         
   1  -2  14        185.30        190.88         3.38 o                         
   2  -2  14        197.52        191.86         4.30 o                         
   3  -2  14        135.76        123.89         3.95 o                         
   4  -2  14        158.53        144.99         4.68 o                         
   5  -2  14         41.03         44.80         3.43 o                         
   6  -2  14         39.13         46.78         3.99 o                         
  -6  -1  14          7.56          7.15         2.26 o                         
  -5  -1  14         93.62         95.12         4.86 o                         
  -4  -1  14         23.67         20.77         1.98 o                         
  -3  -1  14        276.13        271.89         4.97 o                         
  -2  -1  14        132.83        131.79         2.25 o                         
  -1  -1  14         96.06         96.60         1.61 o                         
   0  -1  14        134.70        137.35         2.24 o                         
   1  -1  14         93.48         94.34         2.34 o                         
   2  -1  14         83.38         77.87         2.38 o                         
   3  -1  14        196.30        191.35         5.36 o                         
   4  -1  14         10.29         10.86         1.94 o                         
   5  -1  14          2.03          1.14         1.67 o                         
   6  -1  14          6.15          6.15         2.50 o                         
  -6   0  14          2.02          1.25         6.37 o                         
  -5   0  14          6.81          5.46         1.59 o                         
  -4   0  14          4.00          2.99         1.53 o                         
  -3   0  14        311.82        329.18         5.78 o                         
  -2   0  14        459.17        477.89         6.62 o                         
  -1   0  14          0.86         -0.34         0.36 o                         
   0   0  14        371.42        357.36         5.07 o                         
   1   0  14       1034.48       1062.66        15.20 o                         
   2   0  14         14.72         13.28         1.18 o                         
   3   0  14        232.22        230.28         6.51 o                         
   4   0  14          0.27         -0.15         1.16 o                         
   5   0  14         32.65         40.64         3.29 o                         
   6   0  14          1.18          0.47         2.72 o                         
  -6   1  14          7.57          6.71         3.24 o                         
  -5   1  14         93.63         90.15         3.75 o                         
  -4   1  14         23.69         25.33         2.05 o                         
  -3   1  14        276.14        271.13         4.93 o                         
  -2   1  14        132.83        128.18         2.64 o                         
  -1   1  14         96.05         91.64         1.78 o                         
   0   1  14        134.63        135.82         2.17 o                         
   1   1  14         93.46         91.63         3.19 o                         
   2   1  14         83.34         77.23         2.72 o                         
   3   1  14        196.42        198.10         5.85 o                         
   4   1  14         10.28         11.31         1.70 o                         
   5   1  14          2.03          1.92         1.80 o                         
   6   1  14          6.17          9.06         3.09 o                         
  -6   2  14         49.75         50.34         4.57 o                         
  -5   2  14         13.81         10.84         2.18 o                         
  -4   2  14        427.08        429.20         9.96 o                         
  -3   2  14         10.21          9.30         1.07 o                         
  -2   2  14        281.69        288.02         6.17 o                         
  -1   2  14        102.30         97.33         2.12 o                         
   0   2  14        328.66        303.14         4.15 o                         
   1   2  14        185.34        181.65         3.56 o                         
   2   2  14        197.53        188.19         4.43 o                         
   3   2  14        135.82        127.17         4.49 o                         
   4   2  14        158.51        142.58         6.39 o                         
   5   2  14         41.05         43.95         3.51 o                         
   6   2  14         39.10         46.39         4.08 o                         
  -6   3  14         42.48         30.06         4.59 o                         
  -5   3  14         95.46         99.38         5.49 o                         
  -4   3  14        102.28        104.02         4.27 o                         
  -3   3  14        167.33        181.07         4.86 o                         
  -2   3  14        103.87        111.55         2.82 o                         
  -1   3  14        161.33        150.18         4.14 o                         
   0   3  14        288.40        291.65         4.57 o                         
   1   3  14         70.94         71.11         1.95 o                         
   2   3  14        226.91        212.29         4.95 o                         
   3   3  14        630.56        619.11        14.73 o                         
   4   3  14         16.72         19.22         2.62 o                         
   5   3  14         18.79         23.36         2.89 o                         
   6   3  14          0.47          3.67         2.36 o                         
  -6   4  14          8.19          7.95         2.76 o                         
  -5   4  14          6.89         10.20         2.17 o                         
  -4   4  14        415.86        404.10        10.43 o                         
  -3   4  14        253.20        272.95         9.77 o                         
  -2   4  14         10.09          7.68         1.20 o                         
  -1   4  14         83.96         99.58         2.37 o                         
   0   4  14         59.74         53.47         1.81 o                         
   1   4  14         99.78         97.14         2.87 o                         
   2   4  14         77.36         72.68         3.66 o                         
   3   4  14         76.19         68.17         3.16 o                         
   4   4  14         37.83         33.51         2.98 o                         
   5   4  14         47.43         50.91         3.81 o                         
  -6   5  14          4.55          4.65         2.81 o                         
  -5   5  14         14.94         11.38         2.22 o                         
  -4   5  14        160.25        162.35         5.67 o                         
  -3   5  14         20.27         15.03         1.74 o                         
  -2   5  14        172.88        191.41         5.13 o                         
  -1   5  14          8.59          7.32         0.97 o                         
   0   5  14         60.05         52.29         2.25 o                         
   1   5  14        137.05        141.57         3.08 o                         
   2   5  14        247.44        243.48         5.56 o                         
   3   5  14        181.41        178.66         5.31 o                         
   4   5  14          0.43          1.73         1.46 o                         
   5   5  14         13.04         13.52         2.65 o                         
  -6   6  14         22.22         20.63         4.25 o                         
  -5   6  14         32.33         27.83         3.00 o                         
  -4   6  14        116.26        109.71         6.28 o                         
  -3   6  14        327.93        335.86         7.99 o                         
  -2   6  14         61.41         61.39         2.68 o                         
  -1   6  14         42.57         36.61         1.86 o                         
   0   6  14         99.82        107.92         3.06 o                         
   1   6  14         15.56         15.32         1.17 o                         
   2   6  14        118.65        111.64         3.45 o                         
   3   6  14         76.35         79.24         4.38 o                         
   4   6  14         88.78         83.47         5.02 o                         
   5   6  14         21.15         25.76         3.63 o                         
  -5   7  14         91.46         94.35         4.98 o                         
  -4   7  14          2.02          0.28         1.93 o                         
  -3   7  14         10.12          6.35         1.51 o                         
  -2   7  14         73.42         71.89         2.97 o                         
  -1   7  14          8.23          5.59         1.12 o                         
   0   7  14        331.65        351.02         7.22 o                         
   1   7  14        174.13        169.04         4.00 o                         
   2   7  14        121.51        126.02         4.19 o                         
   3   7  14        172.23        175.64         7.14 o                         
   4   7  14         14.10         12.49         2.88 o                         
   5   7  14          3.41          3.94         3.60 o                         
  -5   8  14         91.76         90.54         4.88 o                         
  -4   8  14          7.31          3.67         1.85 o                         
  -3   8  14         39.56         42.20         2.59 o                         
  -2   8  14        350.29        365.31         7.80 o                         
  -1   8  14        142.29        151.87         4.08 o                         
   0   8  14        107.86        110.07         3.75 o                         
   1   8  14        160.05        151.17         4.77 o                         
   2   8  14         20.43         17.56         2.15 o                         
   3   8  14         37.37         36.26         3.07 o                         
   4   8  14         25.36         24.18         7.37 o                         
   5   8  14         13.64         14.38         4.39 o                         
  -5   9  14         19.12         10.62         3.11 o                         
  -4   9  14          7.72          7.32         1.93 o                         
  -3   9  14          3.78          2.36         1.34 o                         
  -2   9  14         30.63         35.50         2.74 o                         
  -1   9  14         82.11         85.32         3.37 o                         
   0   9  14        116.19        111.92         4.43 o                         
   1   9  14         50.77         51.37         3.10 o                         
   2   9  14          5.35          4.95         1.81 o                         
   3   9  14         49.76         52.24         7.14 o                         
   4   9  14         16.33         23.78         4.23 o                         
  -4  10  14          0.16         -0.92         1.70 o
[truncated: 202,096 more chars]
